# Supplementary material for: Rtt105 regulates RPA function by configurationally stapling the flexible domains
Source: Nat Commun. 2022 Sep 2;13:5152. doi: 10.1038/s41467-022-32860-6 (PMC9440123; doi:10.1038/s41467-022-32860-6)
Supplement: Supplementary file 4 — Source Data [file 41467_2022_32860_MOESM4_ESM.zip]

Archive with 6 entries (6 files):
- Source Data-SI.xlsx
- __MACOSX/._Source Data-SI.xlsx
- Source Data-Uncropped Gels.pptx
- __MACOSX/._Source Data-Uncropped Gels.pptx
- Source Data.xlsx
- __MACOSX/._Source Data.xlsx
