# Supplementary material for: Rtt105 regulates RPA function by configurationally stapling the flexible domains
Source: Nat Commun. 2022 Sep 2;13:5152. doi: 10.1038/s41467-022-32860-6 (PMC9440123; doi:10.1038/s41467-022-32860-6)
Supplement: Supplementary file 4 — Source Data [file 41467_2022_32860_MOESM4_ESM.zip › Source Data-SI.xlsx]

## Sheet: Figure S1a
Figure S1a) SEC for FAB-RPA-Rtt105 interaction
Buffer	30 mM HEPES, pH 7.8, 100 mM KCl, 1 mM TCEP-HCl, and 10% v/v glycerol
Volume	FAB		Volume	FAB + Rtt105		Volume	FAB + Rtt105 + dT35
-0.007318	0		-0.007416	0		-0.007546	-1.5924
-0.00611	0.136		-0.006207	-1.6732		-0.006344	-0.37931
-0.004902	0.13726		-0.004998	-1.6731		-0.005143	-0.37905
-0.003695	0.13802		-0.003788	-1.6731		-0.003941	-0.37868
-0.002487	0.13901		-0.002579	-1.6727		-0.002739	-0.37901
-0.00128	0.13969		-0.00137	-1.6725		-0.001537	-0.37887
-7.2e-05	0.14014		-0.000161	-1.6723		-0.000335	-0.37829
0.001136	0.14065		0.001048	-1.672		0.000867	-0.37881
0.002343	0.14221		0.002257	-1.6726		0.002069	-0.37892
0.003551	0.14288		0.003467	-1.6722		0.003271	-0.37898
0.004758	0.14346		0.004676	-1.6716		0.004473	-0.37848
0.005966	0.14402		0.005885	-1.6719		0.005675	-0.37735
0.007174	0.14442		0.007094	-1.6728		0.006877	-0.37706
0.008381	0.14458		0.008303	-1.6729		0.008079	-0.3772
0.009589	0.14515		0.009512	-1.6729		0.009281	-0.37718
0.010796	0.14595		0.010722	-1.6727		0.010483	-0.37653
0.012004	0.14671		0.011931	-1.6729		0.011685	-0.37584
0.013212	0.14669		0.01314	-1.673		0.012887	-0.37541
0.014419	0.14627		0.014349	-1.6728		0.014089	-0.37561
0.015627	0.14605		0.015558	-1.6726		0.015291	-0.37557
0.016834	0.14649		0.016767	-1.673		0.016493	-0.37541
0.018042	0.14656		0.017977	-1.673		0.017695	-0.37542
0.01925	0.1476		0.019186	-1.6728		0.018897	-0.37569
0.020457	0.14786		0.020395	-1.6725		0.020099	-0.37533
0.021665	0.14796		0.021604	-1.6724		0.021301	-0.37483
0.022872	0.14828		0.022813	-1.6723		0.022503	-0.37499
0.02408	0.14845		0.024022	-1.6722		0.023705	-0.37473
0.025287	0.14855		0.025232	-1.6719		0.024907	-0.37405
0.026495	0.14827		0.026441	-1.6712		0.026109	-0.37316
0.027703	0.1486		0.02765	-1.6715		0.027311	-0.37199
0.02891	0.14899		0.028859	-1.6717		0.028513	-0.37115
0.030118	0.14905		0.030068	-1.6719		0.029715	-0.37172
0.031325	0.14932		0.031278	-1.672		0.030917	-0.37117
0.032533	0.14944		0.032487	-1.6723		0.032119	-0.37025
0.033741	0.14946		0.033696	-1.6722		0.033321	-0.3701
0.034948	0.15008		0.034905	-1.672		0.034523	-0.37028
0.036156	0.15036		0.036114	-1.6707		0.035725	-0.36999
0.037363	0.15052		0.037323	-1.67		0.036927	-0.36924
0.038571	0.15071		0.038533	-1.6698		0.038129	-0.37033
0.039779	0.15036		0.039742	-1.6703		0.039331	-0.36927
0.040986	0.15133		0.040951	-1.6704		0.040533	-0.36814
0.042194	0.15148		0.04216	-1.6709		0.041735	-0.36815
0.043401	0.1524		0.043369	-1.6708		0.042937	-0.36763
0.044609	0.15189		0.044578	-1.671		0.044139	-0.36714
0.045817	0.15171		0.045788	-1.671		0.045341	-0.36674
0.047024	0.15157		0.046997	-1.6706		0.046543	-0.36701
0.048232	0.15183		0.048206	-1.6707		0.047745	-0.36754
0.049439	0.1529		0.049415	-1.6703		0.048947	-0.36753
0.050647	0.15269		0.050624	-1.6702		0.050149	-0.36719
0.051855	0.15289		0.051833	-1.6696		0.051351	-0.36679
0.053062	0.15255		0.053043	-1.6698		0.052553	-0.36596
0.05427	0.15156		0.054252	-1.6707		0.053755	-0.36559
0.055477	0.15164		0.055461	-1.6706		0.054957	-0.3663
0.056685	0.15142		0.05667	-1.6703		0.056159	-0.36605
0.057893	0.15096		0.057879	-1.6709		0.057361	-0.36532
0.0591	0.15031		0.059088	-1.6718		0.058563	-0.36399
0.060308	0.15012		0.060298	-1.6724		0.059765	-0.36342
0.061515	0.15012		0.061507	-1.6726		0.060967	-0.36359
0.062723	0.15022		0.062716	-1.6727		0.062169	-0.3636
0.063931	0.15042		0.063925	-1.6724		0.063371	-0.36232
0.065138	0.15022		0.065134	-1.6719		0.064573	-0.36187
0.066346	0.14978		0.066343	-1.6726		0.065775	-0.36175
0.067553	0.14904		0.067553	-1.6736		0.066977	-0.36241
0.068761	0.14849		0.068762	-1.6732		0.068179	-0.36255
0.069969	0.14839		0.069971	-1.6727		0.069381	-0.36276
0.071176	0.14834		0.07118	-1.6729		0.070583	-0.36181
0.072384	0.14732		0.072389	-1.673		0.071785	-0.3608
0.073591	0.14679		0.073599	-1.6727		0.072987	-0.36108
0.074799	0.14697		0.074808	-1.6727		0.074189	-0.36109
0.076006	0.14827		0.076017	-1.6732		0.07539	-0.36093
0.077214	0.14886		0.077226	-1.6731		0.076592	-0.36069
0.078422	0.14891		0.078435	-1.6731		0.077794	-0.36058
0.079629	0.14871		0.079644	-1.6727		0.078996	-0.36028
0.080837	0.14853		0.080854	-1.6733		0.080198	-0.35967
0.082044	0.14701		0.082063	-1.6738		0.0814	-0.35922
0.083252	0.14683		0.083272	-1.6744		0.082602	-0.35913
0.08446	0.14625		0.084481	-1.675		0.083804	-0.35892
0.085667	0.14546		0.08569	-1.6762		0.085006	-0.35847
0.086875	0.14386		0.086899	-1.6784		0.086208	-0.358
0.088082	0.14368		0.088109	-1.6801		0.08741	-0.35724
0.08929	0.14352		0.089318	-1.6824		0.088612	-0.35781
0.090498	0.14235		0.090527	-1.6845		0.089814	-0.35813
0.091705	0.14136		0.091736	-1.6864		0.091016	-0.3584
0.092913	0.14038		0.092945	-1.689		0.092218	-0.35833
0.09412	0.13987		0.094154	-1.6923		0.09342	-0.35737
0.095328	0.13963		0.095364	-1.696		0.094622	-0.35701
0.096536	0.13916		0.096573	-1.6999		0.095824	-0.3568
0.097743	0.13864		0.097782	-1.7041		0.097026	-0.35766
0.098951	0.13817		0.098991	-1.7084		0.098228	-0.35796
0.10016	0.13742		0.1002	-1.712		0.09943	-0.35875
0.10137	0.13681		0.10141	-1.7157		0.10063	-0.35865
0.10257	0.13636		0.10262	-1.7193		0.10183	-0.35954
0.10378	0.13464		0.10383	-1.7237		0.10304	-0.36051
0.10499	0.13339		0.10504	-1.7281		0.10424	-0.36065
0.1062	0.1327		0.10625	-1.7327		0.10544	-0.36091
0.1074	0.13228		0.10746	-1.7364		0.10664	-0.36085
0.10861	0.13173		0.10866	-1.7406		0.10784	-0.36033
0.10982	0.13028		0.10987	-1.7446		0.10905	-0.35955
0.11103	0.1282		0.11108	-1.7482		0.11025	-0.35833
0.11223	0.12588		0.11229	-1.7522		0.11145	-0.35748
0.11344	0.12484		0.1135	-1.7566		0.11265	-0.35665
0.11465	0.12335		0.11471	-1.7615		0.11385	-0.35519
0.11586	0.12136		0.11592	-1.765		0.11506	-0.35417
0.11706	0.12028		0.11713	-1.7697		0.11626	-0.35328
0.11827	0.11764		0.11834	-1.7753		0.11746	-0.35211
0.11948	0.11573		0.11955	-1.7794		0.11866	-0.35099
0.12069	0.1134		0.12076	-1.7836		0.11986	-0.35008
0.1219	0.11145		0.12196	-1.7871		0.12107	-0.35008
0.1231	0.11003		0.12318	-1.7913		0.12227	-0.35058
0.12431	0.1082		0.12438	-1.7961		0.12347	-0.35079
0.12552	0.10488		0.12559	-1.8006		0.12467	-0.35051
0.12673	0.10173		0.1268	-1.8049		0.12587	-0.35096
0.12793	0.098884		0.12801	-1.8098		0.12708	-0.35199
0.12914	0.096696		0.12922	-1.8144		0.12828	-0.35208
0.13035	0.094816		0.13043	-1.8188		0.12948	-0.35307
0.13156	0.093349		0.13164	-1.8237		0.13068	-0.35542
0.13276	0.091468		0.13285	-1.828		0.13188	-0.35686
0.13397	0.089892		0.13406	-1.8318		0.13309	-0.36
0.13518	0.088382		0.13527	-1.8359		0.13429	-0.36433
0.13639	0.085978		0.13647	-1.8399		0.13549	-0.36766
0.13759	0.083333		0.13769	-1.8435		0.13669	-0.37222
0.1388	0.08049		0.13889	-1.8469		0.13789	-0.37739
0.14001	0.078125		0.1401	-1.8507		0.1391	-0.38312
0.14122	0.075977		0.14131	-1.8542		0.1403	-0.39008
0.14242	0.073941		0.14252	-1.8574		0.1415	-0.39839
0.14363	0.071717		0.14373	-1.8602		0.1427	-0.40712
0.14484	0.070107		0.14494	-1.863		0.1439	-0.41596
0.14605	0.068088		0.14615	-1.8659		0.14511	-0.4255
0.14726	0.065996		0.14736	-1.8673		0.14631	-0.43581
0.14846	0.063565		0.14857	-1.8685		0.14751	-0.44675
0.14967	0.061566		0.14978	-1.8695		0.14871	-0.45895
0.15088	0.059594		0.15099	-1.8705		0.14991	-0.47229
0.15209	0.057449		0.1522	-1.871		0.15112	-0.48531
0.15329	0.05618		0.1534	-1.8721		0.15232	-0.49858
0.1545	0.054979		0.15461	-1.8724		0.15352	-0.5119
0.15571	0.053614		0.15582	-1.8709		0.15472	-0.52451
0.15691	0.051478		0.15703	-1.8689		0.15592	-0.53808
0.15812	0.049436		0.15824	-1.8668		0.15712	-0.55174
0.15933	0.047148		0.15945	-1.8657		0.15833	-0.56467
0.16054	0.044654		0.16066	-1.8633		0.15953	-0.57582
0.16175	0.043015		0.16187	-1.8616		0.16073	-0.58773
0.16295	0.041674		0.16308	-1.8604		0.16193	-0.59905
0.16416	0.040253		0.16429	-1.8582		0.16314	-0.61079
0.16537	0.038609		0.1655	-1.8555		0.16434	-0.62236
0.16658	0.037384		0.1667	-1.8518		0.16554	-0.63448
0.16778	0.036274		0.16791	-1.8478		0.16674	-0.64596
0.16899	0.034603		0.16912	-1.8441		0.16794	-0.65644
0.1702	0.032933		0.17033	-1.8406		0.16915	-0.66708
0.17141	0.031511		0.17154	-1.8377		0.17035	-0.67767
0.17261	0.030209		0.17275	-1.8349		0.17155	-0.6876
0.17382	0.029724		0.17396	-1.8316		0.17275	-0.69743
0.17503	0.030031		0.17517	-1.8278		0.17395	-0.70727
0.17624	0.030151		0.17638	-1.8235		0.17515	-0.71656
0.17744	0.02996		0.17759	-1.8194		0.17636	-0.72528
0.17865	0.029743		0.1788	-1.8151		0.17756	-0.73381
0.17986	0.02963		0.18001	-1.8098		0.17876	-0.74157
0.18107	0.029522		0.18122	-1.8039		0.17996	-0.74822
0.18227	0.029283		0.18242	-1.7995		0.18116	-0.75491
0.18348	0.030359		0.18363	-1.7948		0.18237	-0.76165
0.18469	0.031408		0.18484	-1.7898		0.18357	-0.76747
0.1859	0.032155		0.18605	-1.7845		0.18477	-0.77196
0.18711	0.033118		0.18726	-1.779		0.18597	-0.77603
0.18831	0.034641		0.18847	-1.7744		0.18718	-0.77976
0.18952	0.034545		0.18968	-1.7696		0.18838	-0.78274
0.19073	0.035348		0.19089	-1.7626		0.18958	-0.78458
0.19194	0.036242		0.1921	-1.7568		0.19078	-0.7868
0.19314	0.037368		0.19331	-1.7504		0.19198	-0.78672
0.19435	0.037744		0.19452	-1.7435		0.19319	-0.78579
0.19556	0.038699		0.19572	-1.7381		0.19439	-0.78504
0.19677	0.039511		0.19693	-1.7327		0.19559	-0.7818
0.19797	0.040134		0.19814	-1.7275		0.19679	-0.77802
0.19918	0.040404		0.19935	-1.7219		0.19799	-0.7732
0.20039	0.040817		0.20056	-1.716		0.19919	-0.76814
0.2016	0.042023		0.20177	-1.7099		0.2004	-0.76221
0.2028	0.043639		0.20298	-1.7035		0.2016	-0.75445
0.20401	0.045274		0.20419	-1.6972		0.2028	-0.74458
0.20522	0.047195		0.2054	-1.691		0.204	-0.7343
0.20643	0.049378		0.20661	-1.6849		0.2052	-0.72327
0.20763	0.051145		0.20782	-1.6784		0.20641	-0.7111
0.20884	0.052844		0.20903	-1.6721		0.20761	-0.69887
0.21005	0.055311		0.21023	-1.666		0.20881	-0.68641
0.21126	0.057946		0.21144	-1.6597		0.21001	-0.67306
0.21247	0.060184		0.21265	-1.654		0.21122	-0.65819
0.21367	0.061629		0.21386	-1.6477		0.21242	-0.64181
0.21488	0.063672		0.21507	-1.6403		0.21362	-0.6255
0.21609	0.065865		0.21628	-1.633		0.21482	-0.60855
0.2173	0.068408		0.21749	-1.6256		0.21602	-0.59114
0.2185	0.071087		0.2187	-1.6178		0.21723	-0.57472
0.21971	0.072904		0.21991	-1.6096		0.21843	-0.55667
0.22092	0.075187		0.22112	-1.6015		0.21963	-0.53987
0.22213	0.077232		0.22233	-1.5931		0.22083	-0.52288
0.22333	0.080272		0.22354	-1.5849		0.22203	-0.50838
0.22454	0.081919		0.22475	-1.5757		0.22323	-0.49166
0.22575	0.084381		0.22595	-1.5659		0.22444	-0.47541
0.22696	0.085616		0.22716	-1.556		0.22564	-0.45918
0.22816	0.088696		0.22837	-1.5462		0.22684	-0.4438
0.22937	0.092407		0.22958	-1.5361		0.22804	-0.42726
0.23058	0.095333		0.23079	-1.5253		0.22925	-0.4119
0.23179	0.098581		0.232	-1.5139		0.23045	-0.39729
0.23299	0.10128		0.23321	-1.5018		0.23165	-0.3827
0.2342	0.1047		0.23442	-1.4894		0.23285	-0.36879
0.23541	0.1089		0.23563	-1.4764		0.23405	-0.35536
0.23662	0.11269		0.23684	-1.4627		0.23525	-0.34251
0.23782	0.11669		0.23805	-1.4492		0.23646	-0.33006
0.23903	0.12134		0.23925	-1.4354		0.23766	-0.31879
0.24024	0.12657		0.24046	-1.4202		0.23886	-0.30841
0.24145	0.13258		0.24167	-1.4042		0.24006	-0.29798
0.24265	0.13872		0.24288	-1.3893		0.24126	-0.28778
0.24386	0.14602		0.24409	-1.3729		0.24247	-0.27841
0.24507	0.15357		0.2453	-1.355		0.24367	-0.26974
0.24628	0.1614		0.24651	-1.3374		0.24487	-0.26114
0.24748	0.16933		0.24772	-1.319		0.24607	-0.25291
0.24869	0.17775		0.24893	-1.3003		0.24727	-0.24548
0.2499	0.18694		0.25014	-1.2809		0.24848	-0.23869
0.25111	0.19729		0.25135	-1.2613		0.24968	-0.23235
0.25232	0.20821		0.25256	-1.242		0.25088	-0.22699
0.25352	0.21982		0.25376	-1.2216		0.25208	-0.22181
0.25473	0.23131		0.25497	-1.2019		0.25328	-0.21705
0.25594	0.24407		0.25618	-1.181		0.25449	-0.21369
0.25715	0.25784		0.25739	-1.1601		0.25569	-0.21025
0.25835	0.27172		0.2586	-1.1382		0.25689	-0.20674
0.25956	0.28689		0.25981	-1.1154		0.25809	-0.20404
0.26077	0.30313		0.26102	-1.0927		0.25929	-0.20161
0.26198	0.32005		0.26223	-1.0704		0.2605	-0.20002
0.26318	0.33716		0.26344	-1.0485		0.2617	-0.19807
0.26439	0.35489		0.26465	-1.0258		0.2629	-0.19614
0.2656	0.37381		0.26586	-1.0027		0.2641	-0.19467
0.26681	0.39248		0.26707	-0.97925		0.2653	-0.19386
0.26801	0.41151		0.26827	-0.95508		0.26651	-0.19283
0.26922	0.43134		0.26948	-0.93125		0.26771	-0.19143
0.27043	0.4521		0.27069	-0.9073		0.26891	-0.19002
0.27164	0.47317		0.2719	-0.88249		0.27011	-0.18897
0.27285	0.4951		0.27311	-0.8574		0.27131	-0.1885
0.27405	0.51777		0.27432	-0.83327		0.27252	-0.18774
0.27526	0.54099		0.27553	-0.80926		0.27372	-0.18689
0.27647	0.56465		0.27674	-0.78547		0.27492	-0.18632
0.27768	0.5881		0.27795	-0.76344		0.27612	-0.18459
0.27888	0.61178		0.27916	-0.74228		0.27732	-0.18321
0.28009	0.6366		0.28037	-0.721		0.27853	-0.18129
0.2813	0.66259		0.28158	-0.69913		0.27973	-0.17793
0.28251	0.68892		0.28278	-0.67683		0.28093	-0.17515
0.28371	0.71589		0.28399	-0.6549		0.28213	-0.17167
0.28492	0.74381		0.2852	-0.63291		0.28333	-0.1683
0.28613	0.77158		0.28641	-0.61306		0.28454	-0.16392
0.28734	0.79946		0.28762	-0.59408		0.28574	-0.15934
0.28854	0.82772		0.28883	-0.57503		0.28694	-0.15344
0.28975	0.85496		0.29004	-0.55626		0.28814	-0.14645
0.29096	0.88239		0.29125	-0.53763		0.28934	-0.13884
0.29217	0.91072		0.29246	-0.51952		0.29055	-0.13142
0.29337	0.93949		0.29367	-0.50284		0.29175	-0.12273
0.29458	0.96704		0.29488	-0.48566		0.29295	-0.11436
0.29579	0.99237		0.29609	-0.46896		0.29415	-0.1052
0.297	1.018		0.2973	-0.45301		0.29535	-0.094681
0.2982	1.045		0.29851	-0.43809		0.29656	-0.083377
0.29941	1.0719		0.29971	-0.42328		0.29776	-0.071416
0.30062	1.099		0.30092	-0.41033		0.29896	-0.0578
0.30183	1.1255		0.30213	-0.39806		0.30016	-0.04327
0.30303	1.1505		0.30334	-0.38558		0.30136	-0.02789
0.30424	1.175		0.30455	-0.37439		0.30257	-0.011963
0.30545	1.1995		0.30576	-0.36484		0.30377	0.004415
0.30666	1.2226		0.30697	-0.35523		0.30497	0.022278
0.30786	1.2449		0.30818	-0.34699		0.30617	0.040398
0.30907	1.2677		0.30939	-0.33996		0.30737	0.058358
0.31028	1.2897		0.3106	-0.33315		0.30858	0.077779
0.31149	1.3109		0.31181	-0.32596		0.30978	0.098357
0.31269	1.3319		0.31302	-0.32002		0.31098	0.1203
0.3139	1.3515		0.31422	-0.3149		0.31218	0.14244
0.31511	1.3704		0.31543	-0.31045		0.31338	0.16447
0.31632	1.3884		0.31664	-0.30594		0.31459	0.18644
0.31753	1.4047		0.31785	-0.30167		0.31579	0.20715
0.31873	1.4207		0.31906	-0.29867		0.31699	0.22866
0.31994	1.4357		0.32027	-0.29604		0.31819	0.25203
0.32115	1.4495		0.32148	-0.2942		0.31939	0.27526
0.32236	1.4622		0.32269	-0.29265		0.32059	0.29928
0.32356	1.4747		0.3239	-0.29177		0.3218	0.32321
0.32477	1.4868		0.32511	-0.29142		0.323	0.34743
0.32598	1.4967		0.32632	-0.29133		0.3242	0.37225
0.32719	1.506		0.32752	-0.29347		0.3254	0.39676
0.32839	1.5154		0.32873	-0.29593		0.3266	0.42157
0.3296	1.5238		0.32994	-0.29838		0.32781	0.44663
0.33081	1.5316		0.33115	-0.30196		0.32901	0.47083
0.33202	1.5387		0.33236	-0.30566		0.33021	0.49594
0.33322	1.5449		0.33357	-0.30912		0.33141	0.52196
0.33443	1.5509		0.33478	-0.31223		0.33261	0.54756
0.33564	1.556		0.33599	-0.31576		0.33382	0.57237
0.33685	1.5602		0.3372	-0.31988		0.33502	0.59821
0.33806	1.5643		0.33841	-0.32487		0.33622	0.6232
0.33926	1.5682		0.33962	-0.33022		0.33742	0.64915
0.34047	1.571		0.34083	-0.33503		0.33863	0.67529
0.34168	1.5723		0.34203	-0.33985		0.33983	0.69982
0.34288	1.5732		0.34324	-0.3452		0.34103	0.7243
0.34409	1.5728		0.34445	-0.35108		0.34223	0.74858
0.3453	1.5714		0.34566	-0.35688		0.34343	0.77259
0.34651	1.5701		0.34687	-0.36209		0.34464	0.79745
0.34771	1.5691		0.34808	-0.36767		0.34584	0.82141
0.34892	1.5675		0.34929	-0.37407		0.34704	0.84279
0.35013	1.5648		0.3505	-0.38074		0.34824	0.86475
0.35134	1.5611		0.35171	-0.38773		0.34944	0.88488
0.35255	1.557		0.35292	-0.39425		0.35065	0.90578
0.35375	1.5529		0.35413	-0.40069		0.35185	0.92501
0.35496	1.5486		0.35534	-0.40785		0.35305	0.94377
0.35617	1.5444		0.35655	-0.41563		0.35425	0.96183
0.35738	1.5403		0.35775	-0.42275		0.35545	0.9797
0.35858	1.5348		0.35896	-0.43037		0.35666	0.99592
0.35979	1.5288		0.36017	-0.43776		0.35786	1.0125
0.361	1.5232		0.36138	-0.44525		0.35906	1.0266
0.36221	1.5176		0.36259	-0.45234		0.36026	1.041
0.36341	1.5119		0.3638	-0.45969		0.36146	1.0535
0.36462	1.5056		0.36501	-0.46619		0.36266	1.0655
0.36583	1.4991		0.36622	-0.47351		0.36387	1.0767
0.36704	1.493		0.36743	-0.48074		0.36507	1.087
0.36825	1.4872		0.36864	-0.4873		0.36627	1.0971
0.36945	1.4806		0.36985	-0.49343		0.36747	1.107
0.37066	1.4739		0.37106	-0.50024		0.36867	1.1148
0.37187	1.467		0.37226	-0.50753		0.36988	1.1216
0.37308	1.4599		0.37347	-0.51346		0.37108	1.1277
0.37428	1.4531		0.37468	-0.5203		0.37228	1.1336
0.37549	1.4461		0.37589	-0.52677		0.37348	1.1403
0.3767	1.4392		0.3771	-0.53327		0.37468	1.146
0.37791	1.4321		0.37831	-0.54022		0.37589	1.1509
0.37911	1.4251		0.37952	-0.54726		0.37709	1.1551
0.38032	1.4186		0.38073	-0.55565		0.37829	1.1576
0.38153	1.4126		0.38194	-0.56289		0.37949	1.1613
0.38274	1.4068		0.38315	-0.5691		0.38069	1.1636
0.38394	1.4		0.38436	-0.57513		0.3819	1.165
0.38515	1.3926		0.38557	-0.58106		0.3831	1.1664
0.38636	1.3861		0.38677	-0.5883		0.3843	1.167
0.38757	1.3795		0.38798	-0.59382		0.3855	1.1685
0.38877	1.3725		0.38919	-0.60042		0.38671	1.1682
0.38998	1.3658		0.3904	-0.60573		0.38791	1.1684
0.39119	1.3593		0.39161	-0.61123		0.38911	1.1679
0.3924	1.352		0.39282	-0.6171		0.39031	1.1653
0.3936	1.3446		0.39403	-0.62302		0.39151	1.1623
0.39481	1.3371		0.39524	-0.62842		0.39271	1.1596
0.39602	1.3301		0.39645	-0.63546		0.39392	1.1573
0.39723	1.3232		0.39766	-0.6409		0.39512	1.1546
0.39843	1.3154		0.39887	-0.64691		0.39632	1.1511
0.39964	1.3074		0.40007	-0.65161		0.39752	1.147
0.40085	1.3004		0.40128	-0.65786		0.39872	1.1437
0.40206	1.2946		0.40249	-0.66395		0.39993	1.1398
0.40326	1.2884		0.4037	-0.67054		0.40113	1.1352
0.40447	1.2817		0.40491	-0.67692		0.40233	1.1312
0.40568	1.2757		0.40612	-0.6827		0.40353	1.127
0.40689	1.2694		0.40733	-0.68836		0.40473	1.1215
0.4081	1.2624		0.40854	-0.69335		0.40594	1.1156
0.4093	1.255		0.40975	-0.69858		0.40714	1.11
0.41051	1.2492		0.41096	-0.70369		0.40834	1.104
0.41172	1.2437		0.41217	-0.70979		0.40954	1.0983
0.41293	1.2376		0.41338	-0.71568		0.41074	1.0925
0.41413	1.2315		0.41458	-0.72175		0.41195	1.087
0.41534	1.2259		0.41579	-0.7284		0.41315	1.082
0.41655	1.2198		0.417	-0.73425		0.41435	1.0761
0.41776	1.2133		0.41821	-0.73982		0.41555	1.0701
0.41896	1.2072		0.41942	-0.74506		0.41675	1.0645
0.42017	1.2014		0.42063	-0.75064		0.41796	1.0589
0.42138	1.1948		0.42184	-0.75546		0.41916	1.0531
0.42259	1.1883		0.42305	-0.76115		0.42036	1.047
0.42379	1.1821		0.42426	-0.76674		0.42156	1.0408
0.425	1.1762		0.42547	-0.77231		0.42276	1.0347
0.42621	1.1698		0.42668	-0.77762		0.42397	1.0289
0.42742	1.1626		0.42789	-0.78273		0.42517	1.0222
0.42862	1.1561		0.4291	-0.7877		0.42637	1.015
0.42983	1.15		0.4303	-0.79294		0.42757	1.0087
0.43104	1.1443		0.43151	-0.79831		0.42877	1.003
0.43225	1.1383		0.43272	-0.80415		0.42998	0.99674
0.43345	1.1317		0.43393	-0.80947		0.43118	0.99063
0.43466	1.1254		0.43514	-0.81439		0.43238	0.98367
0.43587	1.1191		0.43635	-0.81929		0.43358	0.97671
0.43708	1.113		0.43756	-0.82417		0.43478	0.97033
0.43828	1.1071		0.43877	-0.82907		0.43599	0.96507
0.43949	1.1004		0.43998	-0.8337		0.43719	0.95908
0.4407	1.0944		0.44119	-0.83833		0.43839	0.95323
0.44191	1.0874		0.4424	-0.84387		0.43959	0.94685
0.44311	1.0815		0.44361	-0.85006		0.44079	0.94094
0.44432	1.0746		0.44481	-0.85653		0.442	0.93505
0.44553	1.0688		0.44602	-0.86248		0.4432	0.92923
0.44674	1.0638		0.44723	-0.8676		0.4444	0.92319
0.44795	1.0591		0.44844	-0.87195		0.4456	0.91632
0.44915	1.0531		0.44965	-0.87661		0.4468	0.91006
0.45036	1.0472		0.45086	-0.88192		0.44801	0.90325
0.45157	1.0413		0.45207	-0.8864		0.44921	0.89729
0.45278	1.0368		0.45328	-0.89094		0.45041	0.89248
0.45398	1.0317		0.45449	-0.89656		0.45161	0.88725
0.45519	1.0264		0.4557	-0.90173		0.45281	0.88068
0.4564	1.0222		0.45691	-0.90671		0.45402	0.87446
0.45761	1.0159		0.45812	-0.91184		0.45522	0.8694
0.45881	1.011		0.45932	-0.91711		0.45642	0.86409
0.46002	1.0052		0.46053	-0.92245		0.45762	0.85799
0.46123	0.99921		0.46174	-0.92679		0.45882	0.85158
0.46244	0.993		0.46295	-0.93106		0.46003	0.84575
0.46365	0.98693		0.46416	-0.93556		0.46123	0.83987
0.46485	0.98152		0.46537	-0.94043		0.46243	0.83313
0.46606	0.97538		0.46658	-0.94541		0.46363	0.82653
0.46727	0.96962		0.46779	-0.9503		0.46483	0.82098
0.46848	0.96432		0.469	-0.95477		0.46604	0.81564
0.46968	0.95948		0.47021	-0.95972		0.46724	0.81012
0.47089	0.95357		0.47142	-0.96492		0.46844	0.8052
0.4721	0.94725		0.47262	-0.96996		0.46964	0.80042
0.4733	0.94242		0.47383	-0.97442		0.47084	0.79537
0.47451	0.93667		0.47504	-0.97814		0.47205	0.79006
0.47572	0.9305		0.47625	-0.98281		0.47325	0.78486
0.47693	0.92488		0.47746	-0.98801		0.47445	0.77948
0.47814	0.91976		0.47867	-0.99185		0.47565	0.77386
0.47934	0.91572		0.47988	-0.9954		0.47685	0.76811
0.48055	0.91002		0.48109	-1.0011		0.47806	0.76271
0.48176	0.90545		0.4823	-1.0061		0.47926	0.75744
0.48297	0.89971		0.48351	-1.0112		0.48046	0.75271
0.48417	0.89518		0.48472	-1.0159		0.48166	0.74825
0.48538	0.89062		0.48593	-1.0206		0.48286	0.74326
0.48659	0.88623		0.48713	-1.0259		0.48406	0.73842
0.4878	0.88176		0.48834	-1.0316		0.48527	0.7341
0.489	0.87643		0.48955	-1.0362		0.48647	0.72975
0.49021	0.87179		0.49076	-1.0404		0.48767	0.7246
0.49142	0.867		0.49197	-1.0452		0.48887	0.72005
0.49263	0.86201		0.49318	-1.0487		0.49007	0.71554
0.49383	0.85684		0.49439	-1.0534		0.49128	0.71133
0.49504	0.85204		0.4956	-1.0578		0.49248	0.70704
0.49625	0.84702		0.49681	-1.0636		0.49368	0.70284
0.49746	0.84214		0.49802	-1.0676		0.49488	0.6978
0.49867	0.83784		0.49923	-1.0727		0.49608	0.69239
0.49987	0.83385		0.50044	-1.0764		0.49729	0.68753
0.50108	0.82886		0.50165	-1.0807		0.49849	0.68216
0.50229	0.82462		0.50286	-1.0841		0.49969	0.67739
0.50349	0.82		0.50406	-1.0878		0.50089	0.67281
0.5047	0.81615		0.50527	-1.0912		0.50209	0.66787
0.50591	0.81102		0.50648	-1.0949		0.5033	0.66312
0.50712	0.8053		0.50769	-1.0988		0.5045	0.65847
0.50833	0.80068		0.5089	-1.1042		0.5057	0.6547
0.50953	0.79686		0.51011	-1.1086		0.5069	0.65095
0.51074	0.79175		0.51132	-1.1133		0.5081	0.64591
0.51195	0.78642		0.51253	-1.1185		0.50931	0.64065
0.51316	0.78161		0.51374	-1.123		0.51051	0.63624
0.51436	0.77703		0.51495	-1.1266		0.51171	0.63229
0.51557	0.77268		0.51616	-1.131		0.51291	0.62889
0.51678	0.76757		0.51736	-1.1348		0.51411	0.62404
0.51799	0.76329		0.51857	-1.1386		0.51532	0.61867
0.51919	0.7595		0.51978	-1.1422		0.51652	0.61417
0.5204	0.75548		0.52099	-1.1474		0.51772	0.60935
0.52161	0.75143		0.5222	-1.1522		0.51892	0.60477
0.52282	0.74757		0.52341	-1.1559		0.52012	0.6005
0.52402	0.74351		0.52462	-1.1597		0.52133	0.59703
0.52523	0.73873		0.52583	-1.1639		0.52253	0.59417
0.52644	0.73414		0.52704	-1.1684		0.52373	0.59037
0.52765	0.73013		0.52825	-1.1725		0.52493	0.58577
0.52886	0.72582		0.52946	-1.1759		0.52614	0.58169
0.53006	0.72264		0.53067	-1.1794		0.52734	0.57706
0.53127	0.71987		0.53188	-1.183		0.52854	0.57236
0.53248	0.71648		0.53308	-1.1866		0.52974	0.56775
0.53369	0.71268		0.53429	-1.1906		0.53094	0.56306
0.53489	0.70946		0.5355	-1.1938		0.53215	0.55842
0.5361	0.7057		0.53671	-1.1969		0.53335	0.55421
0.53731	0.70144		0.53792	-1.2007		0.53455	0.55029
0.53851	0.69775		0.53913	-1.2045		0.53575	0.54608
0.53972	0.69413		0.54034	-1.2079		0.53695	0.54245
0.54093	0.69017		0.54155	-1.2115		0.53816	0.53814
0.54214	0.68649		0.54276	-1.2148		0.53936	0.53413
0.54335	0.68344		0.54397	-1.2182		0.54056	0.52856
0.54455	0.67987		0.54518	-1.2216		0.54176	0.52449
0.54576	0.6764		0.54638	-1.2251		0.54296	0.52038
0.54697	0.6728		0.54759	-1.228		0.54417	0.51689
0.54818	0.66872		0.5488	-1.2313		0.54537	0.51295
0.54938	0.66423		0.55001	-1.2351		0.54657	0.50886
0.55059	0.6601		0.55122	-1.2379		0.54777	0.50484
0.5518	0.65581		0.55243	-1.2411		0.54897	0.50004
0.55301	0.65207		0.55364	-1.2444		0.55017	0.496
0.55421	0.64917		0.55485	-1.2478		0.55138	0.49257
0.55542	0.64594		0.55606	-1.2505		0.55258	0.4886
0.55663	0.64322		0.55727	-1.2538		0.55378	0.4841
0.55784	0.63995		0.55848	-1.2567		0.55498	0.48047
0.55905	0.63671		0.55969	-1.2604		0.55618	0.47741
0.56025	0.63228		0.5609	-1.263		0.55739	0.47397
0.56146	0.62932		0.5621	-1.2659		0.55859	0.47055
0.56267	0.62609		0.56331	-1.2685		0.55979	0.46583
0.56388	0.62208		0.56452	-1.271		0.56099	0.46281
0.56508	0.61863		0.56573	-1.2732		0.56219	0.45915
0.56629	0.61564		0.56694	-1.2762		0.5634	0.45527
0.5675	0.61275		0.56815	-1.2792		0.5646	0.45084
0.56871	0.6092		0.56936	-1.2814		0.5658	0.44623
0.56991	0.60629		0.57057	-1.284		0.567	0.44259
0.57112	0.60378		0.57178	-1.2876		0.5682	0.44018
0.57233	0.60083		0.57299	-1.2906		0.56941	0.43629
0.57354	0.59769		0.5742	-1.2936		0.57061	0.43207
0.57474	0.59444		0.57541	-1.2961		0.57181	0.42876
0.57595	0.59179		0.57661	-1.2982		0.57301	0.42531
0.57716	0.58945		0.57782	-1.2999		0.57421	0.42231
0.57837	0.58586		0.57903	-1.3018		0.57542	0.41885
0.57957	0.58249		0.58024	-1.304		0.57662	0.41559
0.58078	0.57964		0.58145	-1.3057		0.57782	0.41282
0.58199	0.57635		0.58266	-1.3084		0.57902	0.40948
0.5832	0.57345		0.58387	-1.3112		0.58022	0.40588
0.5844	0.57039		0.58508	-1.3142		0.58143	0.40261
0.58561	0.56776		0.58629	-1.3163		0.58263	0.39933
0.58682	0.56516		0.5875	-1.3193		0.58383	0.3958
0.58803	0.5624		0.58871	-1.323		0.58503	0.39273
0.58923	0.55922		0.58991	-1.3257		0.58623	0.38931
0.59044	0.55541		0.59112	-1.3272		0.58744	0.38646
0.59165	0.55223		0.59233	-1.3294		0.58864	0.38329
0.59286	0.54866		0.59354	-1.3311		0.58984	0.38014
0.59407	0.54578		0.59475	-1.3326		0.59104	0.37749
0.59527	0.54208		0.59596	-1.3345		0.59224	0.37504
0.59648	0.54029		0.59717	-1.3368		0.59345	0.37282
0.59769	0.53699		0.59838	-1.3393		0.59465	0.37081
0.5989	0.53433		0.59959	-1.3416		0.59585	0.36861
0.6001	0.53155		0.6008	-1.3436		0.59705	0.36595
0.60131	0.52963		0.60201	-1.3456		0.59825	0.3637
0.60252	0.52716		0.60322	-1.3486		0.59946	0.36208
0.60373	0.52426		0.60443	-1.3503		0.60066	0.36048
0.60493	0.52164		0.60563	-1.3516		0.60186	0.35816
0.60614	0.51848		0.60684	-1.353		0.60306	0.35563
0.60735	0.51589		0.60805	-1.3545		0.60426	0.35296
0.60856	0.51377		0.60926	-1.3571		0.60547	0.35039
0.60976	0.51174		0.61047	-1.3591		0.60667	0.34828
0.61097	0.5096		0.61168	-1.3601		0.60787	0.34584
0.61218	0.50737		0.61289	-1.3623		0.60907	0.34319
0.61339	0.50519		0.6141	-1.3635		0.61027	0.34093
0.61459	0.50254		0.61531	-1.3645		0.61148	0.33786
0.6158	0.49961		0.61652	-1.3665		0.61268	0.3363
0.61701	0.49719		0.61773	-1.3669		0.61388	0.33411
0.61822	0.49484		0.61893	-1.3686		0.61508	0.33205
0.61942	0.49273		0.62014	-1.3696		0.61628	0.32922
0.62063	0.48952		0.62135	-1.3809		0.61749	0.3274
0.62184	0.47115		0.62256	-1.388		0.61869	0.32589
0.62305	0.4647		0.62377	-1.3927		0.61989	0.32407
0.62426	0.46033		0.62498	-1.3964		0.62109	0.3096
0.62546	0.45616		0.62619	-1.3999		0.62229	0.30128
0.62667	0.45364		0.6274	-1.4021		0.6235	0.29484
0.62788	0.45186		0.62861	-1.4033		0.6247	0.28984
0.62909	0.45015		0.62982	-1.4045		0.6259	0.2867
0.63029	0.44835		0.63103	-1.405		0.6271	0.28408
0.6315	0.44675		0.63224	-1.4059		0.6283	0.28331
0.63271	0.44451		0.63345	-1.4072		0.6295	0.28164
0.63392	0.44294		0.63465	-1.4084		0.63071	0.28016
0.63512	0.44182		0.63586	-1.41		0.63191	0.27853
0.63633	0.43918		0.63707	-1.4117		0.63311	0.2765
0.63754	0.43809		0.63828	-1.4136		0.63431	0.27398
0.63875	0.43639		0.63949	-1.4155		0.63551	0.2718
0.63995	0.43515		0.6407	-1.4173		0.63672	0.2704
0.64116	0.4334		0.64191	-1.4189		0.63792	0.26952
0.64237	0.43138		0.64312	-1.4201		0.63912	0.26835
0.64358	0.42962		0.64433	-1.4211		0.64032	0.2665
0.64478	0.42772		0.64554	-1.4213		0.64152	0.26462
0.64599	0.42637		0.64675	-1.4223		0.64273	0.26272
0.6472	0.42515		0.64796	-1.423		0.64393	0.26145
0.64841	0.42451		0.64916	-1.4241		0.64513	0.26063
0.64961	0.42401		0.65037	-1.4251		0.64633	0.25984
0.65082	0.4228		0.65158	-1.4252		0.64754	0.25824
0.65203	0.42143		0.65279	-1.4264		0.64874	0.25673
0.65324	0.4197		0.654	-1.4291		0.64994	0.25596
0.65444	0.41825		0.65521	-1.4306		0.65114	0.25518
0.65565	0.41713		0.65642	-1.4321		0.65234	0.2538
0.65686	0.41585		0.65763	-1.4328		0.65355	0.25243
0.65807	0.41517		0.65884	-1.4343		0.65475	0.25028
0.65927	0.41344		0.66005	-1.4364		0.65595	0.24838
0.66048	0.41183		0.66126	-1.4381		0.65715	0.24653
0.66169	0.41001		0.66246	-1.4389		0.65835	0.24541
0.6629	0.40743		0.66368	-1.4403		0.65956	0.24412
0.6641	0.40547		0.66488	-1.4412		0.66076	0.24212
0.66531	0.40395		0.66609	-1.4426		0.66196	0.24033
0.66652	0.40209		0.6673	-1.4447		0.66316	0.23884
0.66773	0.39938		0.66851	-1.4463		0.66436	0.23672
0.66894	0.39768		0.66972	-1.4472		0.66557	0.234
0.67014	0.3959		0.67093	-1.4484		0.66677	0.23145
0.67135	0.39463		0.67214	-1.4499		0.66797	0.2292
0.67256	0.39303		0.67335	-1.4512		0.66917	0.22796
0.67377	0.39191		0.67456	-1.4529		0.67037	0.22634
0.67497	0.39037		0.67577	-1.4546		0.67158	0.22518
0.67618	0.38856		0.67698	-1.4563		0.67278	0.22367
0.67739	0.38688		0.67818	-1.4577		0.67398	0.22173
0.6786	0.38542		0.67939	-1.4585		0.67518	0.21986
0.6798	0.38413		0.6806	-1.4598		0.67638	0.21852
0.68101	0.38265		0.68181	-1.4615		0.67759	0.21758
0.68222	0.3808		0.68302	-1.4613		0.67879	0.21647
0.68343	0.37945		0.68423	-1.4621		0.67999	0.21537
0.68463	0.37875		0.68544	-1.462		0.68119	0.21419
0.68584	0.37792		0.68665	-1.462		0.68239	0.21292
0.68705	0.37692		0.68786	-1.4612		0.6836	0.21231
0.68826	0.3759		0.68907	-1.4615		0.6848	0.21238
0.68946	0.37497		0.69028	-1.4628		0.686	0.21138
0.69067	0.37315		0.69149	-1.4631		0.6872	0.20988
0.69188	0.37097		0.6927	-1.4643		0.6884	0.20881
0.69309	0.36944		0.6939	-1.466		0.6896	0.2075
0.69429	0.36774		0.69511	-1.4684		0.69081	0.2062
0.6955	0.3664		0.69632	-1.4693		0.69201	0.20534
0.69671	0.36456		0.69753	-1.4705		0.69321	0.2047
0.69792	0.36397		0.69874	-1.4711		0.69441	0.20426
0.69913	0.36364		0.69995	-1.4721		0.69561	0.2039
0.70033	0.36183		0.70116	-1.4728		0.69682	0.20334
0.70154	0.36077		0.70237	-1.4725		0.69802	0.20222
0.70275	0.35791		0.70358	-1.4726		0.69922	0.20053
0.70396	0.35751		0.70479	-1.4732		0.70042	0.19976
0.70516	0.35683		0.706	-1.4741		0.70162	0.19781
0.70637	0.35585		0.7072	-1.4751		0.70283	0.19619
0.70758	0.35373		0.70841	-1.4754		0.70403	0.19519
0.70879	0.3518		0.70962	-1.4758		0.70523	0.19486
0.70999	0.34939		0.71083	-1.477		0.70643	0.19428
0.7112	0.34737		0.71204	-1.4783		0.70763	0.19281
0.71241	0.34556		0.71325	-1.4793		0.70884	0.19025
0.71362	0.34433		0.71446	-1.4799		0.71004	0.18957
0.71482	0.34325		0.71567	-1.4806		0.71124	0.18887
0.71603	0.34266		0.71688	-1.481		0.71244	0.18743
0.71724	0.34295		0.71809	-1.481		0.71364	0.18657
0.71845	0.34268		0.7193	-1.4817		0.71485	0.18585
0.71965	0.34136		0.72051	-1.4836		0.71605	0.18525
0.72086	0.34006		0.72171	-1.484		0.71725	0.18514
0.72207	0.33899		0.72292	-1.4852		0.71845	0.18526
0.72328	0.33793		0.72413	-1.4852		0.71965	0.18541
0.72448	0.33712		0.72534	-1.4863		0.72086	0.18496
0.72569	0.33652		0.72655	-1.4872		0.72206	0.18491
0.7269	0.33614		0.72776	-1.4878		0.72326	0.18513
0.72811	0.3359		0.72897	-1.4877		0.72446	0.18508
0.72931	0.33519		0.73018	-1.4875		0.72566	0.1849
0.73052	0.33463		0.73139	-1.4876		0.72687	0.18492
0.73173	0.33366		0.7326	-1.4887		0.72807	0.18517
0.73294	0.33432		0.73381	-1.4889		0.72927	0.18565
0.73415	0.33371		0.73502	-1.49		0.73047	0.18611
0.73535	0.33322		0.73623	-1.4905		0.73167	0.18589
0.73656	0.33316		0.73743	-1.4902		0.73288	0.18554
0.73777	0.33312		0.73864	-1.4897		0.73408	0.18445
0.73898	0.33239		0.73985	-1.4896		0.73528	0.18455
0.74018	0.33251		0.74106	-1.4901		0.73648	0.18414
0.74139	0.3318		0.74227	-1.4904		0.73768	0.18366
0.7426	0.33162		0.74348	-1.4904		0.73889	0.18358
0.74381	0.33171		0.74469	-1.4919		0.74009	0.18265
0.74501	0.33122		0.7459	-1.4924		0.74129	0.18204
0.74622	0.3311		0.74711	-1.4923		0.74249	0.18274
0.74743	0.33083		0.74832	-1.493		0.74369	0.18281
0.74864	0.32999		0.74953	-1.4942		0.7449	0.18323
0.74985	0.3288		0.75073	-1.4943		0.7461	0.18353
0.75105	0.32797		0.75194	-1.4948		0.7473	0.18354
0.75226	0.32713		0.75315	-1.4957		0.7485	0.18379
0.75347	0.32798		0.75436	-1.4955		0.7497	0.18375
0.75467	0.3282		0.75557	-1.495		0.75091	0.18401
0.75588	0.32726		0.75678	-1.4939		0.75211	0.18416
0.75709	0.32786		0.75799	-1.4947		0.75331	0.18398
0.7583	0.32725		0.7592	-1.4953		0.75451	0.18365
0.7595	0.32651		0.76041	-1.4967		0.75571	0.18441
0.76071	0.3262		0.76162	-1.497		0.75692	0.1838
0.76192	0.32541		0.76283	-1.4973		0.75812	0.18356
0.76313	0.32554		0.76404	-1.4981		0.75932	0.18435
0.76434	0.32648		0.76525	-1.4981		0.76052	0.18479
0.76554	0.32552		0.76645	-1.4981		0.76172	0.18332
0.76675	0.3247		0.76766	-1.4985		0.76293	0.18364
0.76796	0.32423		0.76887	-1.4996		0.76413	0.18421
0.76917	0.32544		0.77008	-1.501		0.76533	0.184
0.77037	0.32516		0.77129	-1.5016		0.76653	0.18329
0.77158	0.3249		0.7725	-1.5021		0.76773	0.18278
0.77279	0.32469		0.77371	-1.5025		0.76894	0.18314
0.774	0.32455		0.77492	-1.5038		0.77014	0.18368
0.7752	0.32373		0.77613	-1.5048		0.77134	0.18373
0.77641	0.32306		0.77734	-1.5045		0.77254	0.1827
0.77762	0.32054		0.77855	-1.5048		0.77374	0.18237
0.77883	0.31858		0.77975	-1.5055		0.77495	0.18189
0.78003	0.31851		0.78096	-1.5058		0.77615	0.18117
0.78124	0.31873		0.78217	-1.5064		0.77735	0.18081
0.78245	0.31867		0.78338	-1.5067		0.77855	0.18006
0.78366	0.31865		0.78459	-1.507		0.77975	0.17941
0.78487	0.31856		0.7858	-1.5076		0.78096	0.17913
0.78607	0.31831		0.78701	-1.5075		0.78216	0.17804
0.78728	0.31753		0.78822	-1.5086		0.78336	0.17726
0.78849	0.31642		0.78943	-1.5097		0.78456	0.17701
0.7897	0.31568		0.79064	-1.5109		0.78576	0.17631
0.7909	0.31614		0.79185	-1.5122		0.78697	0.17564
0.79211	0.31628		0.79306	-1.5123		0.78817	0.17539
0.79332	0.31602		0.79426	-1.5125		0.78937	0.17571
0.79453	0.31651		0.79547	-1.5109		0.79057	0.17582
0.79573	0.31628		0.79668	-1.5099		0.79177	0.17531
0.79694	0.31634		0.79789	-1.5092		0.79298	0.17559
0.79815	0.31711		0.7991	-1.5088		0.79418	0.17529
0.79936	0.318		0.80031	-1.5084		0.79538	0.17573
0.80056	0.31758		0.80152	-1.5085		0.79658	0.17652
0.80177	0.31914		0.80273	-1.5085		0.79778	0.17664
0.80298	0.31912		0.80394	-1.5072		0.79899	0.17708
0.80419	0.32028		0.80515	-1.5051		0.80019	0.17801
0.80539	0.32201		0.80636	-1.5044		0.80139	0.178
0.8066	0.32336		0.80757	-1.5031		0.80259	0.17823
0.80781	0.3246		0.80878	-1.502		0.80379	0.17968
0.80902	0.32692		0.80998	-1.4998		0.805	0.18118
0.81022	0.32917		0.81119	-1.4978		0.8062	0.18164
0.81143	0.33141		0.8124	-1.4949		0.8074	0.1827
0.81264	0.3344		0.81361	-1.4931		0.8086	0.18465
0.81385	0.33635		0.81482	-1.4902		0.8098	0.18633
0.81506	0.33928		0.81603	-1.4884		0.811	0.18813
0.81626	0.34301		0.81724	-1.4853		0.81221	0.19036
0.81747	0.34577		0.81845	-1.4824		0.81341	0.19249
0.81868	0.34958		0.81966	-1.4797		0.81461	0.19413
0.81989	0.35361		0.82087	-1.4763		0.81581	0.19635
0.82109	0.35757		0.82208	-1.4727		0.81701	0.1994
0.8223	0.36153		0.82328	-1.4687		0.81822	0.20194
0.82351	0.36619		0.82449	-1.4646		0.81942	0.20459
0.82472	0.37044		0.8257	-1.4608		0.82062	0.20773
0.82592	0.37448		0.82691	-1.4577		0.82182	0.21085
0.82713	0.37924		0.82812	-1.4534		0.82302	0.21444
0.82834	0.38319		0.82933	-1.4491		0.82423	0.21833
0.82955	0.38645		0.83054	-1.4451		0.82543	0.22234
0.83075	0.39083		0.83175	-1.4416		0.82663	0.22618
0.83196	0.39584		0.83296	-1.4364		0.82783	0.23005
0.83317	0.40031		0.83417	-1.4312		0.82903	0.23416
0.83438	0.40513		0.83538	-1.4249		0.83024	0.23844
0.83558	0.41057		0.83659	-1.4194		0.83144	0.24264
0.83679	0.41668		0.8378	-1.4152		0.83264	0.247
0.838	0.42384		0.839	-1.4102		0.83384	0.25158
0.83921	0.42992		0.84021	-1.4053		0.83504	0.25693
0.84041	0.43552		0.84142	-1.3992		0.83625	0.26163
0.84162	0.44101		0.84263	-1.3932		0.83745	0.26673
0.84283	0.4471		0.84384	-1.3873		0.83865	0.27125
0.84404	0.45257		0.84505	-1.3821		0.83985	0.27564
0.84525	0.45746		0.84626	-1.377		0.84105	0.28067
0.84645	0.46313		0.84747	-1.3714		0.84226	0.28601
0.84766	0.46926		0.84868	-1.3659		0.84346	0.29089
0.84887	0.47495		0.84989	-1.3604		0.84466	0.29531
0.85008	0.48024		0.8511	-1.3547		0.84586	0.3004
0.85128	0.48531		0.8523	-1.3495		0.84706	0.30551
0.85249	0.49		0.85352	-1.3444		0.84827	0.30937
0.8537	0.49432		0.85472	-1.3401		0.84947	0.31255
0.85491	0.49884		0.85593	-1.3362		0.85067	0.31697
0.85611	0.50382		0.85714	-1.3323		0.85187	0.32188
0.85732	0.5084		0.85835	-1.3282		0.85308	0.32614
0.85853	0.51253		0.85956	-1.3243		0.85428	0.33087
0.85974	0.51651		0.86077	-1.3199		0.85548	0.33491
0.86094	0.5201		0.86198	-1.3146		0.85668	0.33849
0.86215	0.52421		0.86319	-1.3098		0.85788	0.34215
0.86336	0.52809		0.8644	-1.3065		0.85909	0.34595
0.86457	0.53132		0.86561	-1.3035		0.86029	0.3495
0.86577	0.53381		0.86682	-1.3007		0.86149	0.35405
0.86698	0.53676		0.86803	-1.2973		0.86269	0.35737
0.86819	0.53984		0.86923	-1.294		0.86389	0.36025
0.8694	0.54315		0.87044	-1.2917		0.86509	0.36305
0.8706	0.54534		0.87165	-1.2899		0.8663	0.36677
0.87181	0.54688		0.87286	-1.288		0.8675	0.3688
0.87302	0.54866		0.87407	-1.2861		0.8687	0.37082
0.87423	0.55105		0.87528	-1.2842		0.8699	0.37279
0.87543	0.55266		0.87649	-1.2826		0.8711	0.37445
0.87664	0.55336		0.8777	-1.2815		0.87231	0.37572
0.87785	0.55424		0.87891	-1.28		0.87351	0.37736
0.87906	0.55501		0.88012	-1.278		0.87471	0.379
0.88026	0.55483		0.88133	-1.2769		0.87591	0.37995
0.88147	0.55523		0.88253	-1.2769		0.87711	0.38056
0.88268	0.55449		0.88374	-1.2768		0.87832	0.3817
0.88389	0.55365		0.88495	-1.2769		0.87952	0.38349
0.8851	0.55393		0.88616	-1.2765		0.88072	0.38367
0.8863	0.55393		0.88737	-1.2759		0.88192	0.38503
0.88751	0.55237		0.88858	-1.2759		0.88312	0.38495
0.88872	0.55156		0.88979	-1.2759		0.88433	0.38469
0.88993	0.55152		0.891	-1.2755		0.88553	0.38516
0.89113	0.55054		0.89221	-1.276		0.88673	0.38458
0.89234	0.54944		0.89342	-1.2773		0.88793	0.38397
0.89355	0.54774		0.89463	-1.2788		0.88913	0.38335
0.89476	0.5462		0.89584	-1.2804		0.89034	0.38261
0.89596	0.54518		0.89705	-1.2814		0.89154	0.38288
0.89717	0.54325		0.89825	-1.2827		0.89274	0.38284
0.89838	0.54116		0.89946	-1.2836		0.89394	0.38231
0.89959	0.53918		0.90067	-1.2858		0.89514	0.38036
0.90079	0.5369		0.90188	-1.2881		0.89635	0.37895
0.902	0.53428		0.90309	-1.2908		0.89755	0.37718
0.90321	0.53127		0.9043	-1.2931		0.89875	0.37649
0.90442	0.52815		0.90551	-1.2948		0.89995	0.37516
0.90562	0.52538		0.90672	-1.2969		0.90115	0.37417
0.90683	0.52281		0.90793	-1.2989		0.90236	0.3726
0.90804	0.5199		0.90914	-1.3009		0.90356	0.37053
0.90925	0.51723		0.91035	-1.3037		0.90476	0.36958
0.91045	0.51414		0.91155	-1.3054		0.90596	0.3686
0.91166	0.51189		0.91276	-1.3081		0.90716	0.36705
0.91287	0.51004		0.91397	-1.3106		0.90837	0.3658
0.91408	0.50749		0.91518	-1.3127		0.90957	0.36419
0.91528	0.50439		0.91639	-1.3146		0.91077	0.36157
0.91649	0.50134		0.9176	-1.3153		0.91197	0.35907
0.9177	0.49814		0.91881	-1.3171		0.91317	0.35676
0.91891	0.49456		0.92002	-1.3186		0.91438	0.35528
0.92012	0.49243		0.92123	-1.321		0.91558	0.35303
0.92132	0.49035		0.92244	-1.3243		0.91678	0.35121
0.92253	0.48702		0.92365	-1.328		0.91798	0.34981
0.92374	0.48409		0.92486	-1.3309		0.91918	0.34769
0.92495	0.48118		0.92607	-1.3337		0.92039	0.34587
0.92615	0.47866		0.92727	-1.3356		0.92159	0.34287
0.92736	0.47661		0.92848	-1.3382		0.92279	0.34157
0.92857	0.47383		0.92969	-1.3411		0.92399	0.33904
0.92978	0.47135		0.9309	-1.3447		0.92519	0.33643
0.93098	0.469		0.93211	-1.3472		0.9264	0.33464
0.93219	0.46659		0.93332	-1.3487		0.9276	0.33381
0.9334	0.46405		0.93453	-1.3513		0.9288	0.33263
0.93461	0.46113		0.93574	-1.3547		0.93	0.33045
0.93581	0.45825		0.93695	-1.3578		0.9312	0.32841
0.93702	0.45595		0.93816	-1.3601		0.93241	0.32745
0.93823	0.45351		0.93937	-1.3628		0.93361	0.32589
0.93944	0.4507		0.94058	-1.3651		0.93481	0.32414
0.94064	0.44791		0.94178	-1.3666		0.93601	0.32249
0.94185	0.4459		0.94299	-1.3688		0.93721	0.32097
0.94306	0.44392		0.9442	-1.3724		0.93842	0.31874
0.94427	0.44195		0.94541	-1.3746		0.93962	0.31643
0.94547	0.4393		0.94662	-1.3773		0.94082	0.3154
0.94668	0.43654		0.94783	-1.3794		0.94202	0.31341
0.94789	0.43579		0.94904	-1.3816		0.94322	0.3119
0.9491	0.43393		0.95025	-1.3842		0.94443	0.30897
0.9503	0.43129		0.95146	-1.3871		0.94563	0.30632
0.95151	0.4292		0.95267	-1.3892		0.94683	0.30563
0.95272	0.42685		0.95388	-1.3909		0.94803	0.30468
0.95393	0.42587		0.95508	-1.393		0.94923	0.30323
0.95514	0.42349		0.95629	-1.3951		0.95043	0.30149
0.95634	0.4203		0.9575	-1.3971		0.95164	0.29916
0.95755	0.41782		0.95871	-1.3994		0.95284	0.29701
0.95876	0.41524		0.95992	-1.4013		0.95404	0.29612
0.95997	0.41414		0.96113	-1.4029		0.95524	0.2952
0.96117	0.41226		0.96234	-1.4045		0.95644	0.29406
0.96238	0.41025		0.96355	-1.4062		0.95765	0.29341
0.96359	0.40896		0.96476	-1.4084		0.95885	0.29225
0.9648	0.40761		0.96597	-1.4103		0.96005	0.29042
0.966	0.406		0.96718	-1.4122		0.96125	0.28843
0.96721	0.40472		0.96839	-1.4137		0.96245	0.2873
0.96842	0.4034		0.9696	-1.415		0.96366	0.28585
0.96963	0.40229		0.9708	-1.4169		0.96486	0.28354
0.97083	0.40099		0.97201	-1.4185		0.96606	0.28152
0.97204	0.39911		0.97322	-1.4199		0.96726	0.27989
0.97325	0.39685		0.97443	-1.4215		0.96846	0.27841
0.97446	0.39484		0.97564	-1.423		0.96967	0.27701
0.97566	0.39298		0.97685	-1.4256		0.97087	0.27624
0.97687	0.39128		0.97806	-1.4284		0.97207	0.27547
0.97808	0.39078		0.97927	-1.4302		0.97327	0.27423
0.97929	0.39038		0.98048	-1.4318		0.97448	0.2725
0.98049	0.38836		0.98169	-1.4335		0.97568	0.27144
0.9817	0.38646		0.9829	-1.435		0.97688	0.27018
0.98291	0.38546		0.9841	-1.4355		0.97808	0.26831
0.98412	0.38446		0.98531	-1.4365		0.97928	0.2667
0.98533	0.38353		0.98652	-1.4383		0.98049	0.26532
0.98653	0.38195		0.98773	-1.4404		0.98169	0.26391
0.98774	0.37997		0.98894	-1.4418		0.98289	0.26258
0.98895	0.37781		0.99015	-1.4431		0.98409	0.261
0.99016	0.37589		0.99136	-1.4441		0.98529	0.25945
0.99136	0.3743		0.99257	-1.4453		0.9865	0.2574
0.99257	0.37274		0.99378	-1.4467		0.9877	0.25526
0.99378	0.37136		0.99499	-1.4483		0.9889	0.25397
0.99499	0.3702		0.9962	-1.4497		0.9901	0.25435
0.99619	0.36898		0.99741	-1.4507		0.9913	0.25378
0.9974	0.36723		0.99862	-1.451		0.99251	0.25227
0.99861	0.3652		0.99982	-1.4522		0.99371	0.25064
0.99982	0.36292		1.001	-1.4546		0.99491	0.24941
1.001	0.36095		1.0022	-1.4564		0.99611	0.24836
1.0022	0.35922		1.0035	-1.4572		0.99731	0.24726
1.0034	0.3579		1.0047	-1.4584		0.99852	0.24612
1.0046	0.35634		1.0059	-1.4599		0.99972	0.24482
1.0059	0.35485		1.0071	-1.4615		1.0009	0.24355
1.0071	0.35304		1.0083	-1.4633		1.0021	0.24221
1.0083	0.35076		1.0095	-1.4646		1.0033	0.24138
1.0095	0.3489		1.0107	-1.4659		1.0045	0.24124
1.0107	0.34766		1.0119	-1.467		1.0057	0.24054
1.0119	0.34664		1.0131	-1.4692		1.0069	0.23869
1.0131	0.34472		1.0143	-1.4708		1.0081	0.23662
1.0143	0.34267		1.0155	-1.4721		1.0093	0.23456
1.0155	0.341		1.0168	-1.4739		1.0105	0.23261
1.0167	0.33989		1.018	-1.4759		1.0117	0.23118
1.0179	0.33816		1.0192	-1.4768		1.0129	0.22977
1.0191	0.33624		1.0204	-1.4789		1.0141	0.22792
1.0203	0.33442		1.0216	-1.4795		1.0153	0.22723
1.0216	0.33334		1.0228	-1.4799		1.0165	0.22596
1.0228	0.33221		1.024	-1.4803		1.0177	0.22376
1.024	0.33084		1.0252	-1.4802		1.0189	0.2213
1.0252	0.33038		1.0264	-1.4816		1.0202	0.21921
1.0264	0.329		1.0276	-1.483		1.0214	0.21734
1.0276	0.32653		1.0288	-1.4846		1.0226	0.21602
1.0288	0.32453		1.0301	-1.4859		1.0238	0.21524
1.03	0.32208		1.0313	-1.4873		1.025	0.21417
1.0312	0.32012		1.0325	-1.4885		1.0262	0.21268
1.0324	0.31871		1.0337	-1.4892		1.0274	0.21136
1.0336	0.31759		1.0349	-1.4908		1.0286	0.21049
1.0348	0.31682		1.0361	-1.4919		1.0298	0.20946
1.036	0.31579		1.0373	-1.4926		1.031	0.20901
1.0373	0.31467		1.0385	-1.4935		1.0322	0.20852
1.0385	0.31247		1.0397	-1.4944		1.0334	0.20746
1.0397	0.311		1.0409	-1.4955		1.0346	0.207
1.0409	0.31003		1.0421	-1.4957		1.0358	0.20643
1.0421	0.30858		1.0434	-1.4968		1.037	0.2056
1.0433	0.30727		1.0446	-1.498		1.0382	0.20515
1.0445	0.30634		1.0458	-1.4985		1.0394	0.20494
1.0457	0.30512		1.047	-1.4992		1.0406	0.20414
1.0469	0.30353		1.0482	-1.5004		1.0418	0.20291
1.0481	0.30255		1.0494	-1.502		1.043	0.20319
1.0493	0.3012		1.0506	-1.5028		1.0442	0.20188
1.0505	0.30044		1.0518	-1.5049		1.0454	0.20087
1.0517	0.29938		1.053	-1.5056		1.0466	0.19972
1.053	0.29774		1.0542	-1.5069		1.0478	0.19959
1.0542	0.29663		1.0554	-1.5078		1.049	0.19752
1.0554	0.29591		1.0567	-1.5083		1.0502	0.1958
1.0566	0.29528		1.0579	-1.5102		1.0514	0.19365
1.0578	0.29465		1.0591	-1.5124		1.0526	0.19289
1.059	0.29413		1.0603	-1.5129		1.0538	0.19212
1.0602	0.29413		1.0615	-1.5132		1.055	0.19177
1.0614	0.29376		1.0627	-1.5147		1.0562	0.19059
1.0626	0.29352		1.0639	-1.5157		1.0574	0.18975
1.0638	0.2924		1.0651	-1.5161		1.0586	0.18889
1.065	0.29121		1.0663	-1.5168		1.0598	0.1872
1.0662	0.29026		1.0675	-1.5168		1.061	0.18575
1.0674	0.2896		1.0687	-1.5168		1.0622	0.18484
1.0687	0.2891		1.07	-1.5177		1.0634	0.18376
1.0699	0.28832		1.0712	-1.5179		1.0646	0.18322
1.0711	0.28727		1.0724	-1.518		1.0658	0.18218
1.0723	0.28643		1.0736	-1.5186		1.067	0.18067
1.0735	0.28502		1.0748	-1.5195		1.0682	0.18105
1.0747	0.28512		1.076	-1.5203		1.0694	0.18009
1.0759	0.28337		1.0772	-1.5208		1.0706	0.18027
1.0771	0.2827		1.0784	-1.5215		1.0718	0.18
1.0783	0.28203		1.0796	-1.5225		1.073	0.17953
1.0795	0.28028		1.0808	-1.5225		1.0742	0.1787
1.0807	0.27925		1.082	-1.523		1.0754	0.17762
1.0819	0.27719		1.0833	-1.5244		1.0766	0.17673
1.0831	0.27649		1.0845	-1.5261		1.0778	0.17655
1.0843	0.27599		1.0857	-1.527		1.079	0.1771
1.0856	0.27455		1.0869	-1.5276		1.0803	0.17786
1.0868	0.27429		1.0881	-1.5283		1.0815	0.1779
1.088	0.27404		1.0893	-1.529		1.0827	0.1766
1.0892	0.27281		1.0905	-1.5292		1.0839	0.17509
1.0904	0.27308		1.0917	-1.5295		1.0851	0.17381
1.0916	0.2721		1.0929	-1.5303		1.0863	0.17392
1.0928	0.27117		1.0941	-1.5314		1.0875	0.17378
1.094	0.27068		1.0953	-1.532		1.0887	0.17373
1.0952	0.26986		1.0966	-1.5325		1.0899	0.17285
1.0964	0.26871		1.0978	-1.5327		1.0911	0.17091
1.0976	0.26735		1.099	-1.5337		1.0923	0.16983
1.0988	0.2666		1.1002	-1.5348		1.0935	0.16824
1.1	0.26549		1.1014	-1.5359		1.0947	0.16638
1.1013	0.26442		1.1026	-1.5368		1.0959	0.16516
1.1025	0.26315		1.1038	-1.5375		1.0971	0.16427
1.1037	0.26166		1.105	-1.5383		1.0983	0.16283
1.1049	0.26118		1.1062	-1.5389		1.0995	0.16133
1.1061	0.26084		1.1074	-1.5398		1.1007	0.16141
1.1073	0.26093		1.1086	-1.5398		1.1019	0.1609
1.1085	0.26108		1.1099	-1.5396		1.1031	0.15951
1.1097	0.26155		1.1111	-1.5394		1.1043	0.15933
1.1109	0.25944		1.1123	-1.5404		1.1055	0.1589
1.1121	0.25819		1.1135	-1.5416		1.1067	0.15838
1.1133	0.25756		1.1147	-1.5416		1.1079	0.15783
1.1145	0.25603		1.1159	-1.5416		1.1091	0.15759
1.1157	0.25464		1.1171	-1.5423		1.1103	0.15665
1.117	0.25431		1.1183	-1.5427		1.1115	0.15654
1.1182	0.2535		1.1195	-1.5428		1.1127	0.15491
1.1194	0.25264		1.1207	-1.5438		1.1139	0.15346
1.1206	0.25235		1.122	-1.5448		1.1151	0.15183
1.1218	0.25283		1.1232	-1.5454		1.1163	0.15116
1.123	0.25116		1.1244	-1.5459		1.1175	0.15042
1.1242	0.25044		1.1256	-1.5464		1.1187	0.14981
1.1254	0.25031		1.1268	-1.5477		1.1199	0.14893
1.1266	0.24962		1.128	-1.5488		1.1211	0.14842
1.1278	0.24907		1.1292	-1.5493		1.1223	0.14826
1.129	0.24872		1.1304	-1.5501		1.1235	0.14751
1.1302	0.24877		1.1316	-1.5515		1.1247	0.14626
1.1314	0.24836		1.1328	-1.5525		1.1259	0.14516
1.1327	0.24822		1.134	-1.5532		1.1271	0.14487
1.1339	0.24775		1.1353	-1.5538		1.1283	0.14426
1.1351	0.24661		1.1365	-1.5542		1.1295	0.14461
1.1363	0.24603		1.1377	-1.555		1.1307	0.14384
1.1375	0.24506		1.1389	-1.5556		1.1319	0.14282
1.1387	0.24465		1.1401	-1.557		1.1331	0.14161
1.1399	0.24426		1.1413	-1.5586		1.1343	0.14071
1.1411	0.24442		1.1425	-1.5599		1.1355	0.13937
1.1423	0.24449		1.1437	-1.5605		1.1367	0.1388
1.1435	0.24361		1.1449	-1.5615		1.1379	0.13731
1.1447	0.2434		1.1461	-1.5626		1.1391	0.13595
1.1459	0.2426		1.1473	-1.5627		1.1403	0.13478
1.1471	0.24175		1.1486	-1.5627		1.1416	0.1341
1.1484	0.2415		1.1498	-1.563		1.1428	0.13386
1.1496	0.24104		1.151	-1.563		1.144	0.13348
1.1508	0.23963		1.1522	-1.5636		1.1452	0.1326
1.152	0.23842		1.1534	-1.5642		1.1464	0.13094
1.1532	0.23733		1.1546	-1.5652		1.1476	0.12904
1.1544	0.23689		1.1558	-1.566		1.1488	0.12781
1.1556	0.23699		1.157	-1.5676		1.15	0.12718
1.1568	0.23625		1.1582	-1.5681		1.1512	0.12622
1.158	0.23522		1.1594	-1.5686		1.1524	0.12538
1.1592	0.23455		1.1606	-1.57		1.1536	0.12484
1.1604	0.2344		1.1619	-1.5705		1.1548	0.12381
1.1616	0.23413		1.1631	-1.5711		1.156	0.1231
1.1628	0.23418		1.1643	-1.5723		1.1572	0.12256
1.164	0.23409		1.1655	-1.5739		1.1584	0.12205
1.1653	0.23351		1.1667	-1.574		1.1596	0.12105
1.1665	0.23278		1.1679	-1.5748		1.1608	0.12029
1.1677	0.23153		1.1691	-1.5758		1.162	0.11985
1.1689	0.23075		1.1703	-1.5773		1.1632	0.11897
1.1701	0.23099		1.1715	-1.5781		1.1644	0.11774
1.1713	0.23195		1.1727	-1.5772		1.1656	0.11657
1.1725	0.23191		1.1739	-1.5776		1.1668	0.11578
1.1737	0.23132		1.1752	-1.5787		1.168	0.11462
1.1749	0.23105		1.1764	-1.5797		1.1692	0.11402
1.1761	0.23101		1.1776	-1.5789		1.1704	0.1134
1.1773	0.23089		1.1788	-1.5798		1.1716	0.11294
1.1785	0.23068		1.18	-1.5803		1.1728	0.11241
1.1797	0.2298		1.1812	-1.5801		1.174	0.11206
1.181	0.22849		1.1824	-1.5798		1.1752	0.11234
1.1822	0.22783		1.1836	-1.5803		1.1764	0.11208
1.1834	0.22757		1.1848	-1.5808		1.1776	0.1118
1.1846	0.22736		1.186	-1.5811		1.1788	0.11185
1.1858	0.22701		1.1872	-1.5808		1.18	0.11157
1.187	0.22665		1.1885	-1.5825		1.1812	0.11054
1.1882	0.22615		1.1897	-1.5832		1.1824	0.1095
1.1894	0.22505		1.1909	-1.5834		1.1836	0.10913
1.1906	0.22384		1.1921	-1.5829		1.1848	0.10912
1.1918	0.22317		1.1933	-1.5832		1.186	0.10885
1.193	0.22274		1.1945	-1.583		1.1872	0.1082
1.1942	0.22281		1.1957	-1.5833		1.1884	0.10719
1.1954	0.2228		1.1969	-1.5835		1.1896	0.10629
1.1967	0.2232		1.1981	-1.5829		1.1908	0.10621
1.1979	0.22355		1.1993	-1.5829		1.192	0.10594
1.1991	0.22279		1.2005	-1.5822		1.1932	0.10538
1.2003	0.22182		1.2018	-1.5828		1.1944	0.10521
1.2015	0.22064		1.203	-1.5825		1.1956	0.10426
1.2027	0.2207		1.2042	-1.5831		1.1968	0.10341
1.2039	0.21933		1.2054	-1.5825		1.198	0.10257
1.2051	0.21821		1.2066	-1.5833		1.1992	0.10131
1.2063	0.21721		1.2078	-1.5854		1.2004	0.099725
1.2075	0.21665		1.209	-1.5864		1.2017	0.098527
1.2087	0.21597		1.2102	-1.587		1.2029	0.097609
1.2099	0.21588		1.2114	-1.5875		1.2041	0.096927
1.2111	0.21539		1.2126	-1.5871		1.2053	0.095773
1.2124	0.21545		1.2138	-1.5873		1.2065	0.09627
1.2136	0.21479		1.2151	-1.5877		1.2077	0.096102
1.2148	0.21317		1.2163	-1.5887		1.2089	0.095871
1.216	0.21332		1.2175	-1.5891		1.2101	0.095607
1.2172	0.21407		1.2187	-1.59		1.2113	0.095619
1.2184	0.21397		1.2199	-1.5902		1.2125	0.095529
1.2196	0.21332		1.2211	-1.5895		1.2137	0.095543
1.2208	0.213		1.2223	-1.5901		1.2149	0.095222
1.222	0.21281		1.2235	-1.5913		1.2161	0.094422
1.2232	0.21221		1.2247	-1.5911		1.2173	0.093994
1.2244	0.21114		1.2259	-1.5909		1.2185	0.093343
1.2256	0.20956		1.2271	-1.5911		1.2197	0.09305
1.2268	0.20931		1.2284	-1.5911		1.2209	0.091971
1.2281	0.20927		1.2296	-1.5914		1.2221	0.091047
1.2293	0.20817		1.2308	-1.5913		1.2233	0.091447
1.2305	0.2068		1.232	-1.5915		1.2245	0.091339
1.2317	0.20605		1.2332	-1.5927		1.2257	0.090935
1.2329	0.2061		1.2344	-1.5938		1.2269	0.089852
1.2341	0.20625		1.2356	-1.5942		1.2281	0.0896
1.2353	0.20578		1.2368	-1.5947		1.2293	0.089023
1.2365	0.20584		1.238	-1.5949		1.2305	0.0884
1.2377	0.20594		1.2392	-1.5949		1.2317	0.088443
1.2389	0.20467		1.2405	-1.5957		1.2329	0.088435
1.2401	0.20431		1.2417	-1.5965		1.2341	0.088601
1.2413	0.20359		1.2429	-1.5971		1.2353	0.087756
1.2425	0.20346		1.2441	-1.5979		1.2365	0.087265
1.2438	0.20379		1.2453	-1.5987		1.2377	0.085686
1.245	0.20314		1.2465	-1.5988		1.2389	0.083803
1.2462	0.20347		1.2477	-1.5991		1.2401	0.083368
1.2474	0.20354		1.2489	-1.5986		1.2413	0.082626
1.2486	0.20324		1.2501	-1.5978		1.2425	0.081646
1.2498	0.20415		1.2513	-1.5977		1.2437	0.080871
1.251	0.20531		1.2525	-1.5983		1.2449	0.080017
1.2522	0.20508		1.2538	-1.5986		1.2461	0.078718
1.2534	0.20388		1.255	-1.5988		1.2473	0.078074
1.2546	0.20393		1.2562	-1.5991		1.2485	0.078
1.2558	0.20346		1.2574	-1.5998		1.2497	0.077053
1.257	0.20337		1.2586	-1.6004		1.2509	0.076297
1.2582	0.2038		1.2598	-1.6011		1.2521	0.07534
1.2594	0.20403		1.261	-1.6021		1.2533	0.07471
1.2607	0.20458		1.2622	-1.6028		1.2545	0.074458
1.2619	0.20437		1.2634	-1.6037		1.2557	0.074594
1.2631	0.20354		1.2646	-1.6042		1.2569	0.074265
1.2643	0.20357		1.2658	-1.6045		1.2581	0.074911
1.2655	0.20307		1.2671	-1.6043		1.2593	0.074954
1.2667	0.20418		1.2683	-1.6033		1.2605	0.075499
1.2679	0.20455		1.2695	-1.6027		1.2617	0.075167
1.2691	0.20482		1.2707	-1.603		1.263	0.075241
1.2703	0.20418		1.2719	-1.603		1.2642	0.07553
1.2715	0.20483		1.2731	-1.6028		1.2654	0.075748
1.2727	0.20432		1.2743	-1.6022		1.2666	0.074994
1.2739	0.20515		1.2755	-1.6016		1.2678	0.074808
1.2751	0.20504		1.2767	-1.6016		1.269	0.074008
1.2764	0.20318		1.2779	-1.6019		1.2702	0.073574
1.2776	0.20272		1.2791	-1.6015		1.2714	0.073281
1.2788	0.20377		1.2804	-1.6017		1.2726	0.072712
1.28	0.20342		1.2816	-1.6018		1.2738	0.071949
1.2812	0.20248		1.2828	-1.6016		1.275	0.071528
1.2824	0.20275		1.284	-1.6013		1.2762	0.070903
1.2836	0.20263		1.2852	-1.6015		1.2774	0.070755
1.2848	0.20315		1.2864	-1.6015		1.2786	0.070426
1.286	0.20277		1.2876	-1.6017		1.2798	0.068966
1.2872	0.20212		1.2888	-1.602		1.281	0.068296
1.2884	0.20203		1.29	-1.6025		1.2822	0.068035
1.2896	0.20226		1.2912	-1.6034		1.2834	0.067629
1.2908	0.20212		1.2924	-1.6038		1.2846	0.066904
1.2921	0.20195		1.2937	-1.6036		1.2858	0.066275
1.2933	0.20126		1.2949	-1.6037		1.287	0.065964
1.2945	0.20047		1.2961	-1.6037		1.2882	0.064455
1.2957	0.2002		1.2973	-1.6044		1.2894	0.064334
1.2969	0.19929		1.2985	-1.6051		1.2906	0.063439
1.2981	0.19976		1.2997	-1.6053		1.2918	0.063145
1.2993	0.20064		1.3009	-1.6051		1.293	0.061963
1.3005	0.20008		1.3021	-1.6055		1.2942	0.061174
1.3017	0.19968		1.3033	-1.6056		1.2954	0.06045
1.3029	0.19894		1.3045	-1.6053		1.2966	0.059825
1.3041	0.19851		1.3057	-1.6059		1.2978	0.059399
1.3053	0.19776		1.307	-1.6065		1.299	0.05915
1.3065	0.19663		1.3082	-1.6067		1.3002	0.058147
1.3078	0.19613		1.3094	-1.6075		1.3014	0.058113
1.309	0.19487		1.3106	-1.6086		1.3026	0.057752
1.3102	0.193		1.3118	-1.6098		1.3038	0.05761
1.3114	0.19149		1.313	-1.6108		1.305	0.057667
1.3126	0.19131		1.3142	-1.6115		1.3062	0.057526
1.3138	0.19112		1.3154	-1.6125		1.3074	0.056504
1.315	0.19028		1.3166	-1.6132		1.3086	0.055997
1.3162	0.18953		1.3178	-1.6135		1.3098	0.055184
1.3174	0.18849		1.319	-1.6134		1.311	0.054663
1.3186	0.18771		1.3203	-1.6129		1.3122	0.054508
1.3198	0.18776		1.3215	-1.6127		1.3134	0.053737
1.321	0.18743		1.3227	-1.6128		1.3146	0.053074
1.3222	0.18721		1.3239	-1.6126		1.3158	0.052497
1.3235	0.18757		1.3251	-1.6133		1.317	0.051849
1.3247	0.18789		1.3263	-1.6136		1.3182	0.051246
1.3259	0.1878		1.3275	-1.6137		1.3194	0.050477
1.3271	0.18653		1.3287	-1.6151		1.3206	0.050068
1.3283	0.18498		1.3299	-1.6162		1.3218	0.049951
1.3295	0.1845		1.3311	-1.6172		1.3231	0.049684
1.3307	0.18445		1.3323	-1.6187		1.3243	0.049376
1.3319	0.18429		1.3336	-1.619		1.3255	0.049039
1.3331	0.18379		1.3348	-1.6209		1.3267	0.048342
1.3343	0.18356		1.336	-1.6222		1.3279	0.047596
1.3355	0.18368		1.3372	-1.6224		1.3291	0.04724
1.3367	0.18324		1.3384	-1.6222		1.3303	0.046568
1.3379	0.18276		1.3396	-1.6223		1.3315	0.045698
1.3392	0.18183		1.3408	-1.6231		1.3327	0.045242
1.3404	0.18157		1.342	-1.6236		1.3339	0.04491
1.3416	0.18158		1.3432	-1.6239		1.3351	0.044873
1.3428	0.18117		1.3444	-1.6238		1.3363	0.044244
1.344	0.18127		1.3456	-1.6247		1.3375	0.043217
1.3452	0.18161		1.3469	-1.6255		1.3387	0.042762
1.3464	0.18182		1.3481	-1.6258		1.3399	0.041964
1.3476	0.18177		1.3493	-1.6262		1.3411	0.040672
1.3488	0.18155		1.3505	-1.6255		1.3423	0.039562
1.35	0.18161		1.3517	-1.6254		1.3435	0.039309
1.3512	0.18188		1.3529	-1.6248		1.3447	0.039743
1.3524	0.18227		1.3541	-1.6234		1.3459	0.039485
1.3536	0.18271		1.3553	-1.6232		1.3471	0.039428
1.3549	0.18204		1.3565	-1.6234		1.3483	0.039295
1.3561	0.18145		1.3577	-1.6226		1.3495	0.039085
1.3573	0.18124		1.3589	-1.6223		1.3507	0.038554
1.3585	0.18066		1.3602	-1.6223		1.3519	0.038542
1.3597	0.18098		1.3614	-1.6234		1.3531	0.037942
1.3609	0.1812		1.3626	-1.6239		1.3543	0.036962
1.3621	0.18132		1.3638	-1.6249		1.3555	0.036519
1.3633	0.18114		1.365	-1.6245		1.3567	0.036383
1.3645	0.18023		1.3662	-1.6243		1.3579	0.036037
1.3657	0.18018		1.3674	-1.6243		1.3591	0.035139
1.3669	0.18037		1.3686	-1.6253		1.3603	0.034442
1.3681	0.17973		1.3698	-1.6256		1.3615	0.034469
1.3693	0.17981		1.371	-1.6257		1.3627	0.034124
1.3705	0.17976		1.3722	-1.6246		1.3639	0.033556
1.3718	0.17922		1.3735	-1.6242		1.3651	0.032828
1.373	0.17899		1.3747	-1.6243		1.3663	0.032587
1.3742	0.17873		1.3759	-1.6243		1.3675	0.032072
1.3754	0.17875		1.3771	-1.6237		1.3687	0.031843
1.3766	0.17891		1.3783	-1.6239		1.3699	0.031868
1.3778	0.17851		1.3795	-1.6249		1.3711	0.031234
1.379	0.17793		1.3807	-1.625		1.3723	0.030405
1.3802	0.17722		1.3819	-1.6249		1.3735	0.029634
1.3814	0.17663		1.3831	-1.6248		1.3747	0.029954
1.3826	0.17635		1.3843	-1.6244		1.3759	0.029842
1.3838	0.17552		1.3856	-1.6246		1.3771	0.02897
1.385	0.1751		1.3868	-1.6249		1.3783	0.028218
1.3862	0.17475		1.388	-1.6258		1.3795	0.02901
1.3875	0.17511		1.3892	-1.6252		1.3807	0.027899
1.3887	0.17562		1.3904	-1.625		1.3819	0.027396
1.3899	0.17554		1.3916	-1.6245		1.3831	0.02699
1.3911	0.1755		1.3928	-1.6247		1.3844	0.02595
1.3923	0.17552		1.394	-1.625		1.3856	0.025523
1.3935	0.17512		1.3952	-1.6247		1.3868	0.025113
1.3947	0.1744		1.3964	-1.6251		1.388	0.02553
1.3959	0.17479		1.3976	-1.6256		1.3892	0.024971
1.3971	0.17484		1.3989	-1.6259		1.3904	0.025608
1.3983	0.17512		1.4001	-1.6265		1.3916	0.025408
1.3995	0.17517		1.4013	-1.6265		1.3928	0.025446
1.4007	0.1748		1.4025	-1.627		1.394	0.024111
1.4019	0.17436		1.4037	-1.6276		1.3952	0.023058
1.4032	0.1744		1.4049	-1.6277		1.3964	0.023407
1.4044	0.17338		1.4061	-1.6275		1.3976	0.024067
1.4056	0.17259		1.4073	-1.6273		1.3988	0.025175
1.4068	0.17212		1.4085	-1.628		1.4	0.026074
1.408	0.17153		1.4097	-1.6283		1.4012	0.026529
1.4092	0.17112		1.4109	-1.6291		1.4024	0.02676
1.4104	0.1706		1.4122	-1.6296		1.4036	0.026247
1.4116	0.17001		1.4134	-1.6302		1.4048	0.025387
1.4128	0.16934		1.4146	-1.6307		1.406	0.025195
1.414	0.16902		1.4158	-1.6308		1.4072	0.024632
1.4152	0.16912		1.417	-1.6312		1.4084	0.023606
1.4164	0.16871		1.4182	-1.6321		1.4096	0.022481
1.4176	0.16813		1.4194	-1.6332		1.4108	0.021993
1.4189	0.16794		1.4206	-1.6341		1.412	0.021418
1.4201	0.16791		1.4218	-1.6342		1.4132	0.021137
1.4213	0.16797		1.423	-1.634		1.4144	0.020294
1.4225	0.1674		1.4242	-1.6339		1.4156	0.01981
1.4237	0.16676		1.4255	-1.6339		1.4168	0.019155
1.4249	0.16631		1.4267	-1.6341		1.418	0.019322
1.4261	0.16651		1.4279	-1.6336		1.4192	0.020327
1.4273	0.16663		1.4291	-1.6326		1.4204	0.02032
1.4285	0.16725		1.4303	-1.6325		1.4216	0.019274
1.4297	0.16686		1.4315	-1.6327		1.4228	0.019106
1.4309	0.16703		1.4327	-1.6329		1.424	0.018442
1.4321	0.16705		1.4339	-1.6331		1.4252	0.018298
1.4333	0.16735		1.4351	-1.6328		1.4264	0.018227
1.4346	0.16789		1.4363	-1.6326		1.4276	0.0177
1.4358	0.16734		1.4375	-1.633		1.4288	0.017628
1.437	0.16705		1.4388	-1.6327		1.43	0.017179
1.4382	0.16704		1.44	-1.6329		1.4312	0.017832
1.4394	0.16668		1.4412	-1.6337		1.4324	0.018297
1.4406	0.1668		1.4424	-1.6339		1.4336	0.01815
1.4418	0.16702		1.4436	-1.6344		1.4348	0.016818
1.443	0.16754		1.4448	-1.6347		1.436	0.016466
1.4442	0.1682		1.446	-1.6343		1.4372	0.017132
1.4454	0.16754		1.4472	-1.6339		1.4384	0.017791
1.4466	0.16819		1.4484	-1.6343		1.4396	0.017176
1.4478	0.16849		1.4496	-1.6346		1.4408	0.017449
1.449	0.16882		1.4508	-1.6347		1.442	0.017557
1.4503	0.16825		1.4521	-1.635		1.4432	0.017084
1.4515	0.16672		1.4533	-1.6347		1.4445	0.017136
1.4527	0.16619		1.4545	-1.6343		1.4457	0.016989
1.4539	0.16601		1.4557	-1.6343		1.4469	0.015741
1.4551	0.16607		1.4569	-1.6338		1.4481	0.014811
1.4563	0.16489		1.4581	-1.6334		1.4493	0.01424
1.4575	0.165		1.4593	-1.6332		1.4505	0.013913
1.4587	0.16408		1.4605	-1.6326		1.4517	0.01333
1.4599	0.16434		1.4617	-1.632		1.4529	0.012283
1.4611	0.16468		1.4629	-1.6318		1.4541	0.01286
1.4623	0.16499		1.4641	-1.632		1.4553	0.012513
1.4635	0.16562		1.4654	-1.6323		1.4565	0.012274
1.4647	0.16608		1.4666	-1.6323		1.4577	0.01081
1.4659	0.16712		1.4678	-1.6319		1.4589	0.009718
1.4672	0.1668		1.469	-1.6314		1.4601	0.009224
1.4684	0.1663		1.4702	-1.6311		1.4613	0.008534
1.4696	0.1662		1.4714	-1.6309		1.4625	0.006926
1.4708	0.16533		1.4726	-1.6312		1.4637	0.006136
1.472	0.16475		1.4738	-1.632		1.4649	0.006383
1.4732	0.16421		1.475	-1.6328		1.4661	0.005821
1.4744	0.16455		1.4762	-1.633		1.4673	0.005263
1.4756	0.16467		1.4774	-1.6329		1.4685	0.005234
1.4768	0.16479		1.4787	-1.6332		1.4697	0.004852
1.478	0.16529		1.4799	-1.6331		1.4709	0.004401
1.4792	0.16584		1.4811	-1.6329		1.4721	0.004731
1.4804	0.16592		1.4823	-1.6329		1.4733	0.004962
1.4816	0.16599		1.4835	-1.633		1.4745	0.00479
1.4829	0.16464		1.4847	-1.6336		1.4757	0.004619
1.4841	0.16588		1.4859	-1.6336		1.4769	0.004605
1.4853	0.16574		1.4871	-1.6341		1.4781	0.003974
1.4865	0.16503		1.4883	-1.6342		1.4793	0.003004
1.4877	0.16436		1.4895	-1.6343		1.4805	0.002109
1.4889	0.1639		1.4907	-1.6341		1.4817	0.001563
1.4901	0.16469		1.492	-1.6344		1.4829	0.001483
1.4913	0.16483		1.4932	-1.635		1.4841	0.001173
1.4925	0.165		1.4944	-1.6346		1.4853	0.000236
1.4937	0.16454		1.4956	-1.6356		1.4865	-0.000244
1.4949	0.16473		1.4968	-1.6366		1.4877	-0.00064
1.4961	0.16476		1.498	-1.6373		1.4889	-0.001238
1.4973	0.16473		1.4992	-1.6377		1.4901	-0.002361
1.4986	0.1644		1.5004	-1.638		1.4913	-0.00346
1.4998	0.16346		1.5016	-1.638		1.4925	-0.004186
1.501	0.16374		1.5028	-1.6389		1.4937	-0.004609
1.5022	0.16296		1.504	-1.6388		1.4949	-0.004595
1.5034	0.16217		1.5053	-1.639		1.4961	-0.005601
1.5046	0.16256		1.5065	-1.6394		1.4973	-0.006811
1.5058	0.16291		1.5077	-1.6395		1.4985	-0.007229
1.507	0.16259		1.5089	-1.639		1.4997	-0.007056
1.5082	0.16217		1.5101	-1.6394		1.5009	-0.007651
1.5094	0.16242		1.5113	-1.6393		1.5021	-0.008539
1.5106	0.16303		1.5125	-1.6395		1.5033	-0.009097
1.5118	0.16352		1.5137	-1.6399		1.5045	-0.009705
1.513	0.16386		1.5149	-1.6399		1.5058	-0.009644
1.5143	0.16376		1.5161	-1.64		1.507	-0.008985
1.5155	0.16323		1.5173	-1.6403		1.5082	-0.009083
1.5167	0.16337		1.5186	-1.641		1.5094	-0.009823
1.5179	0.16355		1.5198	-1.6417		1.5106	-0.010826
1.5191	0.16316		1.521	-1.6424		1.5118	-0.010625
1.5203	0.16248		1.5222	-1.6425		1.513	-0.010388
1.5215	0.16191		1.5234	-1.6422		1.5142	-0.0102
1.5227	0.16129		1.5246	-1.6424		1.5154	-0.010408
1.5239	0.16078		1.5258	-1.642		1.5166	-0.010584
1.5251	0.1604		1.527	-1.6426		1.5178	-0.010125
1.5263	0.16082		1.5282	-1.6434		1.519	-0.010192
1.5275	0.16122		1.5294	-1.6438		1.5202	-0.010219
1.5287	0.16104		1.5307	-1.6448		1.5214	-0.009892
1.53	0.16099		1.5319	-1.645		1.5226	-0.009306
1.5312	0.16192		1.5331	-1.6451		1.5238	-0.009067
1.5324	0.16221		1.5343	-1.6453		1.525	-0.009518
1.5336	0.16265		1.5355	-1.6451		1.5262	-0.009465
1.5348	0.16193		1.5367	-1.6453		1.5274	-0.008949
1.536	0.162		1.5379	-1.646		1.5286	-0.008565
1.5372	0.16189		1.5391	-1.6458		1.5298	-0.008279
1.5384	0.16149		1.5403	-1.646		1.531	-0.008263
1.5396	0.16051		1.5415	-1.6455		1.5322	-0.009113
1.5408	0.15914		1.5427	-1.6451		1.5334	-0.009686
1.542	0.15884		1.544	-1.6442		1.5346	-0.009988
1.5432	0.16045		1.5452	-1.6451		1.5358	-0.010511
1.5444	0.16041		1.5464	-1.6451		1.537	-0.010231
1.5457	0.16095		1.5476	-1.6458		1.5382	-0.010279
1.5469	0.16138		1.5488	-1.6462		1.5394	-0.009508
1.5481	0.1612		1.55	-1.647		1.5406	-0.008807
1.5493	0.16133		1.5512	-1.6477		1.5418	-0.008812
1.5505	0.16095		1.5524	-1.6486		1.543	-0.00964
1.5517	0.16021		1.5536	-1.6485		1.5442	-0.009936
1.5529	0.16003		1.5548	-1.6493		1.5454	-0.009213
1.5541	0.16055		1.556	-1.6482		1.5466	-0.009123
1.5553	0.16063		1.5573	-1.6479		1.5478	-0.008976
1.5565	0.16126		1.5585	-1.6492		1.549	-0.008856
1.5577	0.16164		1.5597	-1.6498		1.5502	-0.007944
1.5589	0.16225		1.5609	-1.6498		1.5514	-0.008153
1.5601	0.16243		1.5621	-1.649		1.5526	-0.008121
1.5613	0.16241		1.5633	-1.6484		1.5538	-0.007783
1.5626	0.16314		1.5645	-1.6478		1.555	-0.007929
1.5638	0.16325		1.5657	-1.648		1.5562	-0.007552
1.565	0.16276		1.5669	-1.6485		1.5574	-0.008226
1.5662	0.16242		1.5681	-1.648		1.5586	-0.00956
1.5674	0.16241		1.5693	-1.649		1.5598	-0.010564
1.5686	0.16218		1.5706	-1.649		1.561	-0.010497
1.5698	0.16199		1.5718	-1.6493		1.5622	-0.010507
1.571	0.16213		1.573	-1.6495		1.5634	-0.010662
1.5722	0.1618		1.5742	-1.6506		1.5647	-0.011367
1.5734	0.16149		1.5754	-1.6505		1.5659	-0.011636
1.5746	0.16231		1.5766	-1.6505		1.5671	-0.011577
1.5758	0.16373		1.5778	-1.6503		1.5683	-0.011888
1.577	0.16404		1.579	-1.6508		1.5695	-0.011227
1.5783	0.16367		1.5802	-1.6507		1.5707	-0.012256
1.5795	0.16371		1.5814	-1.6513		1.5719	-0.012762
1.5807	0.1632		1.5826	-1.6523		1.5731	-0.012375
1.5819	0.16312		1.5839	-1.6522		1.5743	-0.01265
1.5831	0.16302		1.5851	-1.6526		1.5755	-0.012969
1.5843	0.16232		1.5863	-1.6526		1.5767	-0.01279
1.5855	0.16155		1.5875	-1.6527		1.5779	-0.012466
1.5867	0.1605		1.5887	-1.6535		1.5791	-0.012066
1.5879	0.16046		1.5899	-1.6538		1.5803	-0.013194
1.5891	0.16145		1.5911	-1.6537		1.5815	-0.012729
1.5903	0.16139		1.5923	-1.6534		1.5827	-0.012845
1.5915	0.16066		1.5935	-1.6534		1.5839	-0.012532
1.5927	0.16049		1.5947	-1.6537		1.5851	-0.01204
1.594	0.1608		1.5959	-1.6543		1.5863	-0.011819
1.5952	0.1609		1.5972	-1.6542		1.5875	-0.011879
1.5964	0.16032		1.5984	-1.6537		1.5887	-0.012156
1.5976	0.15974		1.5996	-1.6536		1.5899	-0.012075
1.5988	0.15963		1.6008	-1.6538		1.5911	-0.011878
1.6	0.16027		1.602	-1.6545		1.5923	-0.010859
1.6012	0.16084		1.6032	-1.655		1.5935	-0.010488
1.6024	0.16021		1.6044	-1.6551		1.5947	-0.010214
1.6036	0.15945		1.6056	-1.6548		1.5959	-0.009352
1.6048	0.1593		1.6068	-1.655		1.5971	-0.009614
1.606	0.15874		1.608	-1.6546		1.5983	-0.008355
1.6072	0.15885		1.6092	-1.6548		1.5995	-0.009436
1.6084	0.15928		1.6105	-1.6545		1.6007	-0.009767
1.6097	0.15924		1.6117	-1.6539		1.6019	-0.009716
1.6109	0.15899		1.6129	-1.6535		1.6031	-0.008726
1.6121	0.15828		1.6141	-1.6534		1.6043	-0.008565
1.6133	0.15702		1.6153	-1.6539		1.6055	-0.008851
1.6145	0.15569		1.6165	-1.6548		1.6067	-0.00902
1.6157	0.1544		1.6177	-1.655		1.6079	-0.010045
1.6169	0.15345		1.6189	-1.6534		1.6091	-0.009799
1.6181	0.15286		1.6201	-1.6519		1.6103	-0.011304
1.6193	0.15278		1.6213	-1.6512		1.6115	-0.010889
1.6205	0.15302		1.6225	-1.6515		1.6127	-0.010517
1.6217	0.1529		1.6238	-1.6519		1.6139	-0.010296
1.6229	0.15156		1.625	-1.6524		1.6151	-0.00971
1.6241	0.15139		1.6262	-1.6529		1.6163	-0.010317
1.6254	0.15158		1.6274	-1.653		1.6175	-0.009173
1.6266	0.1516		1.6286	-1.6533		1.6187	-0.008404
1.6278	0.15113		1.6298	-1.6524		1.6199	-0.008471
1.629	0.15044		1.631	-1.6518		1.6211	-0.008813
1.6302	0.14978		1.6322	-1.6521		1.6223	-0.009309
1.6314	0.14973		1.6334	-1.6525		1.6235	-0.009742
1.6326	0.15032		1.6346	-1.6515		1.6247	-0.009941
1.6338	0.14908		1.6358	-1.6511		1.626	-0.010618
1.635	0.14774		1.6371	-1.6502		1.6272	-0.010645
1.6362	0.14685		1.6383	-1.6494		1.6284	-0.010448
1.6374	0.14641		1.6395	-1.6492		1.6296	-0.010099
1.6386	0.14575		1.6407	-1.6492		1.6308	-0.009212
1.6398	0.14621		1.6419	-1.6489		1.632	-0.008976
1.641	0.14654		1.6431	-1.6483		1.6332	-0.009359
1.6423	0.14655		1.6443	-1.6484		1.6344	-0.008658
1.6435	0.14624		1.6455	-1.6485		1.6356	-0.008457
1.6447	0.14652		1.6467	-1.6491		1.6368	-0.009591
1.6459	0.14672		1.6479	-1.6482		1.638	-0.010476
1.6471	0.14719		1.6492	-1.6466		1.6392	-0.010407
1.6483	0.14749		1.6504	-1.6458		1.6404	-0.010429
1.6495	0.14754		1.6516	-1.6457		1.6416	-0.010935
1.6507	0.14828		1.6528	-1.6465		1.6428	-0.011465
1.6519	0.14927		1.654	-1.6467		1.644	-0.012104
1.6531	0.14898		1.6552	-1.6461		1.6452	-0.012097
1.6543	0.14818		1.6564	-1.6457		1.6464	-0.012077
1.6555	0.1483		1.6576	-1.646		1.6476	-0.012152
1.6567	0.14877		1.6588	-1.6465		1.6488	-0.012212
1.658	0.14958		1.66	-1.6468		1.65	-0.012613
1.6592	0.14945		1.6612	-1.6469		1.6512	-0.013255
1.6604	0.14938		1.6625	-1.6466		1.6524	-0.013316
1.6616	0.14828		1.6637	-1.6465		1.6536	-0.013245
1.6628	0.14856		1.6649	-1.6466		1.6548	-0.013239
1.664	0.14838		1.6661	-1.6466		1.656	-0.013892
1.6652	0.14813		1.6673	-1.6466		1.6572	-0.013659
1.6664	0.14773		1.6685	-1.6463		1.6584	-0.014467
1.6676	0.14676		1.6697	-1.6465		1.6596	-0.013763
1.6688	0.14702		1.6709	-1.6476		1.6608	-0.013167
1.67	0.1469		1.6721	-1.6481		1.662	-0.013389
1.6712	0.14761		1.6733	-1.6481		1.6632	-0.013651
1.6724	0.14891		1.6745	-1.648		1.6644	-0.013141
1.6737	0.14956		1.6758	-1.6481		1.6656	-0.012797
1.6749	0.15086		1.677	-1.6471		1.6668	-0.012982
1.6761	0.15135		1.6782	-1.6462		1.668	-0.013273
1.6773	0.15148		1.6794	-1.6466		1.6692	-0.013383
1.6785	0.15197		1.6806	-1.6476		1.6704	-0.013097
1.6797	0.15192		1.6818	-1.6484		1.6716	-0.01322
1.6809	0.15158		1.683	-1.6485		1.6728	-0.013671
1.6821	0.151		1.6842	-1.6484		1.674	-0.014001
1.6833	0.15112		1.6854	-1.6483		1.6752	-0.013632
1.6845	0.15039		1.6866	-1.6484		1.6764	-0.013724
1.6857	0.14974		1.6878	-1.6486		1.6776	-0.014772
1.6869	0.14951		1.6891	-1.6489		1.6788	-0.014978
1.6881	0.15025		1.6903	-1.6497		1.68	-0.014066
1.6894	0.15133		1.6915	-1.6505		1.6812	-0.013635
1.6906	0.15174		1.6927	-1.6505		1.6824	-0.013417
1.6918	0.15152		1.6939	-1.6509		1.6836	-0.013242
1.693	0.1506		1.6951	-1.6515		1.6848	-0.013045
1.6942	0.15152		1.6963	-1.6523		1.6861	-0.013294
1.6954	0.15111		1.6975	-1.6533		1.6873	-0.013309
1.6966	0.15065		1.6987	-1.6539		1.6885	-0.013604
1.6978	0.15149		1.6999	-1.6543		1.6897	-0.014197
1.699	0.15147		1.7011	-1.6545		1.6909	-0.01477
1.7002	0.15121		1.7024	-1.6546		1.6921	-0.015295
1.7014	0.15206		1.7036	-1.6545		1.6933	-0.015604
1.7026	0.15113		1.7048	-1.6545		1.6945	-0.016016
1.7038	0.15188		1.706	-1.6537		1.6957	-0.015851
1.7051	0.15112		1.7072	-1.6539		1.6969	-0.015522
1.7063	0.15159		1.7084	-1.655		1.6981	-0.015013
1.7075	0.15183		1.7096	-1.6559		1.6993	-0.014642
1.7087	0.15114		1.7108	-1.657		1.7005	-0.014216
1.7099	0.1504		1.712	-1.6571		1.7017	-0.013866
1.7111	0.15046		1.7132	-1.6567		1.7029	-0.013292
1.7123	0.14923		1.7144	-1.6572		1.7041	-0.013041
1.7135	0.14927		1.7157	-1.6575		1.7053	-0.013351
1.7147	0.14963		1.7169	-1.6578		1.7065	-0.0138
1.7159	0.14965		1.7181	-1.6575		1.7077	-0.013983
1.7171	0.14894		1.7193	-1.6578		1.7089	-0.013817
1.7183	0.14805		1.7205	-1.6575		1.7101	-0.013066
1.7195	0.14704		1.7217	-1.6571		1.7113	-0.012372
1.7208	0.14604		1.7229	-1.6577		1.7125	-0.012372
1.722	0.1463		1.7241	-1.6581		1.7137	-0.012247
1.7232	0.14567		1.7253	-1.658		1.7149	-0.011949
1.7244	0.14492		1.7265	-1.6577		1.7161	-0.011889
1.7256	0.144		1.7277	-1.6574		1.7173	-0.012031
1.7268	0.14384		1.729	-1.6572		1.7185	-0.012151
1.728	0.14347		1.7302	-1.6568		1.7197	-0.012482
1.7292	0.14226		1.7314	-1.6563		1.7209	-0.012735
1.7304	0.14246		1.7326	-1.6562		1.7221	-0.012198
1.7316	0.14265		1.7338	-1.6564		1.7233	-0.011364
1.7328	0.14209		1.735	-1.6567		1.7245	-0.011536
1.734	0.14208		1.7362	-1.6566		1.7257	-0.011105
1.7352	0.14151		1.7374	-1.6568		1.7269	-0.01014
1.7364	0.14164		1.7386	-1.6569		1.7281	-0.009411
1.7377	0.14195		1.7398	-1.6574		1.7293	-0.008962
1.7389	0.14236		1.741	-1.6569		1.7305	-0.008413
1.7401	0.14209		1.7423	-1.6561		1.7317	-0.008244
1.7413	0.14149		1.7435	-1.6562		1.7329	-0.008499
1.7425	0.14143		1.7447	-1.6562		1.7341	-0.008252
1.7437	0.14203		1.7459	-1.6559		1.7353	-0.00815
1.7449	0.14273		1.7471	-1.6551		1.7365	-0.007438
1.7461	0.14311		1.7483	-1.6545		1.7377	-0.006873
1.7473	0.14289		1.7495	-1.6542		1.7389	-0.006932
1.7485	0.1423		1.7507	-1.6539		1.7401	-0.007316
1.7497	0.14043		1.7519	-1.6536		1.7413	-0.00797
1.7509	0.14015		1.7531	-1.6534		1.7425	-0.007435
1.7521	0.13948		1.7543	-1.6532		1.7437	-0.007387
1.7534	0.13984		1.7556	-1.6525		1.7449	-0.007231
1.7546	0.14096		1.7568	-1.6532		1.7461	-0.006699
1.7558	0.14155		1.758	-1.6533		1.7474	-0.006362
1.757	0.1411		1.7592	-1.6532		1.7486	-0.005724
1.7582	0.14068		1.7604	-1.6536		1.7498	-0.005396
1.7594	0.14098		1.7616	-1.6534		1.751	-0.00418
1.7606	0.14104		1.7628	-1.6536		1.7522	-0.00439
1.7618	0.14075		1.764	-1.6541		1.7534	-0.005064
1.763	0.14159		1.7652	-1.6544		1.7546	-0.005209
1.7642	0.14151		1.7664	-1.6555		1.7558	-0.005267
1.7654	0.14124		1.7676	-1.6548		1.757	-0.005181
1.7666	0.14066		1.7689	-1.6547		1.7582	-0.005259
1.7678	0.13923		1.7701	-1.6544		1.7594	-0.004999
1.7691	0.13903		1.7713	-1.6538		1.7606	-0.004299
1.7703	0.13884		1.7725	-1.6536		1.7618	-0.004584
1.7715	0.1388		1.7737	-1.6533		1.763	-0.004576
1.7727	0.13931		1.7749	-1.653		1.7642	-0.004095
1.7739	0.13943		1.7761	-1.6536		1.7654	-0.003823
1.7751	0.13954		1.7773	-1.6537		1.7666	-0.003041
1.7763	0.13968		1.7785	-1.6533		1.7678	-0.003032
1.7775	0.14046		1.7797	-1.6523		1.769	-0.00234
1.7787	0.14082		1.7809	-1.6524		1.7702	-0.003496
1.7799	0.14161		1.7822	-1.653		1.7714	-0.003877
1.7811	0.14251		1.7834	-1.6529		1.7726	-0.003185
1.7823	0.14279		1.7846	-1.6531		1.7738	-0.003943
1.7835	0.14323		1.7858	-1.6541		1.775	-0.0041
1.7848	0.14376		1.787	-1.654		1.7762	-0.003708
1.786	0.14391		1.7882	-1.6549		1.7774	-0.003508
1.7872	0.14385		1.7894	-1.6565		1.7786	-0.003456
1.7884	0.14408		1.7906	-1.6564		1.7798	-0.003294
1.7896	0.14439		1.7918	-1.6575		1.781	-0.002505
1.7908	0.14369		1.793	-1.6572		1.7822	-0.003813
1.792	0.14283		1.7943	-1.6582		1.7834	-0.003533
1.7932	0.14258		1.7955	-1.6585		1.7846	-0.003594
1.7944	0.14212		1.7967	-1.6587		1.7858	-0.003404
1.7956	0.14252		1.7979	-1.6598		1.787	-0.002975
1.7968	0.14269		1.7991	-1.6598		1.7882	-0.00356
1.798	0.14249		1.8003	-1.66		1.7894	-0.003538
1.7992	0.1417		1.8015	-1.661		1.7906	-0.004109
1.8005	0.14197		1.8027	-1.6623		1.7918	-0.004021
1.8017	0.14255		1.8039	-1.6623		1.793	-0.003356
1.8029	0.14286		1.8051	-1.6623		1.7942	-0.003739
1.8041	0.14286		1.8063	-1.6624		1.7954	-0.003427
1.8053	0.14214		1.8076	-1.6638		1.7966	-0.003129
1.8065	0.1417		1.8088	-1.6648		1.7978	-0.003314
1.8077	0.14201		1.81	-1.6654		1.799	-0.003001
1.8089	0.14269		1.8112	-1.6655		1.8002	-0.002129
1.8101	0.14406		1.8124	-1.6659		1.8014	-0.000718
1.8113	0.14484		1.8136	-1.6658		1.8026	1.7e-05
1.8125	0.14522		1.8148	-1.6661		1.8038	0.000967
1.8137	0.14443		1.816	-1.6667		1.805	0.001165
1.8149	0.14402		1.8172	-1.6663		1.8062	0.001066
1.8162	0.14412		1.8184	-1.6666		1.8075	0.001041
1.8174	0.14464		1.8196	-1.6664		1.8087	0.000726
1.8186	0.14508		1.8209	-1.6669		1.8099	0.00138
1.8198	0.14493		1.8221	-1.6674		1.8111	0.000723
1.821	0.14486		1.8233	-1.6679		1.8123	0.001571
1.8222	0.14489		1.8245	-1.6676		1.8135	0.00336
1.8234	0.14465		1.8257	-1.6673		1.8147	0.004381
1.8246	0.14506		1.8269	-1.6668		1.8159	0.0056
1.8258	0.14606		1.8281	-1.6671		1.8171	0.006874
1.827	0.1465		1.8293	-1.6678		1.8183	0.006331
1.8282	0.14636		1.8305	-1.6671		1.8195	0.006122
1.8294	0.14648		1.8317	-1.6672		1.8207	0.005417
1.8306	0.14635		1.8329	-1.6676		1.8219	0.006255
1.8319	0.14579		1.8342	-1.6679		1.8231	0.005675
1.8331	0.14554		1.8354	-1.6686		1.8243	0.005972
1.8343	0.14517		1.8366	-1.6686		1.8255	0.006197
1.8355	0.14562		1.8378	-1.668		1.8267	0.005549
1.8367	0.14559		1.839	-1.6691		1.8279	0.006502
1.8379	0.1454		1.8402	-1.6693		1.8291	0.006412
1.8391	0.14537		1.8414	-1.6697		1.8303	0.007533
1.8403	0.14491		1.8426	-1.6686		1.8315	0.008127
1.8415	0.14448		1.8438	-1.6684		1.8327	0.007677
1.8427	0.14404		1.845	-1.6683		1.8339	0.009633
1.8439	0.14345		1.8462	-1.6684		1.8351	0.01048
1.8451	0.14358		1.8475	-1.6694		1.8363	0.010485
1.8463	0.14438		1.8487	-1.6687		1.8375	0.010677
1.8475	0.14467		1.8499	-1.6674		1.8387	0.01089
1.8488	0.14449		1.8511	-1.6664		1.8399	0.011071
1.85	0.14426		1.8523	-1.6662		1.8411	0.011036
1.8512	0.14462		1.8535	-1.6668		1.8423	0.012312
1.8524	0.14538		1.8547	-1.6671		1.8435	0.012586
1.8536	0.1456		1.8559	-1.6671		1.8447	0.013261
1.8548	0.14554		1.8571	-1.6675		1.8459	0.013079
1.856	0.14545		1.8583	-1.667		1.8471	0.013039
1.8572	0.14422		1.8595	-1.6678		1.8483	0.01423
1.8584	0.14316		1.8608	-1.6688		1.8495	0.01506
1.8596	0.14315		1.862	-1.6683		1.8507	0.015441
1.8608	0.1431		1.8632	-1.6677		1.8519	0.015793
1.862	0.14346		1.8644	-1.6691		1.8531	0.016335
1.8632	0.14368		1.8656	-1.6701		1.8543	0.01635
1.8645	0.14396		1.8668	-1.6703		1.8555	0.016849
1.8657	0.14548		1.868	-1.6696		1.8567	0.017727
1.8669	0.14665		1.8692	-1.6688		1.8579	0.018318
1.8681	0.14655		1.8704	-1.669		1.8591	0.018773
1.8693	0.14635		1.8716	-1.6691		1.8603	0.0188
1.8705	0.14601		1.8728	-1.6685		1.8615	0.018879
1.8717	0.14562		1.8741	-1.6685		1.8627	0.01834
1.8729	0.14594		1.8753	-1.6683		1.8639	0.018094
1.8741	0.14644		1.8765	-1.6684		1.8651	0.018129
1.8753	0.14633		1.8777	-1.6686		1.8663	0.018101
1.8765	0.14651		1.8789	-1.6679		1.8676	0.018841
1.8777	0.14606		1.8801	-1.668		1.8688	0.019287
1.8789	0.14547		1.8813	-1.6676		1.87	0.019697
1.8802	0.14522		1.8825	-1.6677		1.8712	0.020683
1.8814	0.14471		1.8837	-1.6671		1.8724	0.020881
1.8826	0.14406		1.8849	-1.6673		1.8736	0.021119
1.8838	0.14371		1.8861	-1.6669		1.8748	0.021199
1.885	0.1442		1.8874	-1.6668		1.876	0.020238
1.8862	0.14386		1.8886	-1.6663		1.8772	0.019997
1.8874	0.14481		1.8898	-1.666		1.8784	0.020992
1.8886	0.14491		1.891	-1.6667		1.8796	0.021792
1.8898	0.14493		1.8922	-1.6663		1.8808	0.022853
1.891	0.14448		1.8934	-1.666		1.882	0.022658
1.8922	0.14465		1.8946	-1.6667		1.8832	0.02386
1.8934	0.14433		1.8958	-1.6667		1.8844	0.02374
1.8946	0.1442		1.897	-1.6662		1.8856	0.02449
1.8959	0.1436		1.8982	-1.6664		1.8868	0.025962
1.8971	0.14327		1.8994	-1.6667		1.888	0.026367
1.8983	0.14342		1.9007	-1.6674		1.8892	0.026757
1.8995	0.14306		1.9019	-1.668		1.8904	0.026805
1.9007	0.14318		1.9031	-1.6692		1.8916	0.026608
1.9019	0.1433		1.9043	-1.6703		1.8928	0.026636
1.9031	0.14391		1.9055	-1.67		1.894	0.02583
1.9043	0.14457		1.9067	-1.6698		1.8952	0.025401
1.9055	0.14405		1.9079	-1.67		1.8964	0.025888
1.9067	0.14394		1.9091	-1.6705		1.8976	0.026528
1.9079	0.14375		1.9103	-1.6714		1.8988	0.026331
1.9091	0.1441		1.9115	-1.6713		1.9	0.025824
1.9103	0.14496		1.9127	-1.6709		1.9012	0.025442
1.9116	0.14506		1.914	-1.6706		1.9024	0.025278
1.9128	0.14456		1.9152	-1.6699		1.9036	0.025605
1.914	0.14515		1.9164	-1.6694		1.9048	0.025756
1.9152	0.1454		1.9176	-1.6692		1.906	0.025651
1.9164	0.14603		1.9188	-1.6692		1.9072	0.025372
1.9176	0.14681		1.92	-1.6686		1.9084	0.02562
1.9188	0.14681		1.9212	-1.6683		1.9096	0.026344
1.92	0.14697		1.9224	-1.6687		1.9108	0.026979
1.9212	0.14632		1.9236	-1.668		1.912	0.027196
1.9224	0.1446		1.9248	-1.6667		1.9132	0.027441
1.9236	0.14386		1.926	-1.6663		1.9144	0.027905
1.9248	0.14342		1.9273	-1.6664		1.9156	0.027304
1.926	0.14178		1.9285	-1.6671		1.9168	0.026904
1.9273	0.14056		1.9297	-1.6669		1.918	0.027366
1.9285	0.14031		1.9309	-1.6664		1.9192	0.027691
1.9297	0.13916		1.9321	-1.6661		1.9204	0.027818
1.9309	0.13885		1.9333	-1.666		1.9216	0.027497
1.9321	0.13909		1.9345	-1.6662		1.9228	0.027755
1.9333	0.13927		1.9357	-1.6665		1.924	0.028662
1.9345	0.1385		1.9369	-1.6665		1.9252	0.029693
1.9357	0.1387		1.9381	-1.6666		1.9264	0.030131
1.9369	0.13803		1.9394	-1.6671		1.9276	0.030221
1.9381	0.13852		1.9406	-1.6668		1.9289	0.030526
1.9393	0.13853		1.9418	-1.6664		1.9301	0.030332
1.9405	0.13866		1.943	-1.6661		1.9313	0.029712
1.9417	0.13866		1.9442	-1.6659		1.9325	0.029409
1.9429	0.13878		1.9454	-1.6663		1.9337	0.029321
1.9442	0.13925		1.9466	-1.6671		1.9349	0.030173
1.9454	0.13797		1.9478	-1.6681		1.9361	0.031078
1.9466	0.13769		1.949	-1.6686		1.9373	0.031814
1.9478	0.1375		1.9502	-1.6689		1.9385	0.031762
1.949	0.13858		1.9514	-1.6692		1.9397	0.031158
1.9502	0.13837		1.9527	-1.6699		1.9409	0.03117
1.9514	0.13901		1.9539	-1.67		1.9421	0.032021
1.9526	0.13866		1.9551	-1.6693		1.9433	0.032562
1.9538	0.13952		1.9563	-1.669		1.9445	0.032749
1.955	0.13918		1.9575	-1.6695		1.9457	0.032711
1.9562	0.13889		1.9587	-1.67		1.9469	0.032382
1.9574	0.13804		1.9599	-1.6694		1.9481	0.03165
1.9586	0.13663		1.9611	-1.6688		1.9493	0.031424
1.9599	0.13672		1.9623	-1.6686		1.9505	0.032391
1.9611	0.13679		1.9635	-1.6682		1.9517	0.032952
1.9623	0.13691		1.9647	-1.6671		1.9529	0.032943
1.9635	0.13648		1.966	-1.6667		1.9541	0.033535
1.9647	0.13616		1.9672	-1.6661		1.9553	0.033891
1.9659	0.13688		1.9684	-1.6658		1.9565	0.034118
1.9671	0.13681		1.9696	-1.666		1.9577	0.035549
1.9683	0.13767		1.9708	-1.6658		1.9589	0.03707
1.9695	0.13659		1.972	-1.6663		1.9601	0.037777
1.9707	0.13584		1.9732	-1.6665		1.9613	0.038225
1.9719	0.1358		1.9744	-1.6663		1.9625	0.038061
1.9731	0.13564		1.9756	-1.6666		1.9637	0.038106
1.9743	0.13469		1.9768	-1.6669		1.9649	0.038981
1.9756	0.13438		1.978	-1.6671		1.9661	0.040127
1.9768	0.13436		1.9793	-1.6673		1.9673	0.041087
1.978	0.13428		1.9805	-1.6668		1.9685	0.041871
1.9792	0.13413		1.9817	-1.6666		1.9697	0.042212
1.9804	0.13415		1.9829	-1.6668		1.9709	0.042721
1.9816	0.13518		1.9841	-1.6671		1.9721	0.042962
1.9828	0.13598		1.9853	-1.668		1.9733	0.043131
1.984	0.13563		1.9865	-1.6681		1.9745	0.043209
1.9852	0.13517		1.9877	-1.6677		1.9757	0.043455
1.9864	0.13474		1.9889	-1.6677		1.9769	0.043281
1.9876	0.13517		1.9901	-1.6684		1.9781	0.042666
1.9888	0.13497		1.9913	-1.6691		1.9793	0.042477
1.99	0.13521		1.9926	-1.6689		1.9805	0.04332
1.9913	0.13461		1.9938	-1.6692		1.9817	0.043822
1.9925	0.13302		1.995	-1.6692		1.9829	0.044285
1.9937	0.13297		1.9962	-1.6684		1.9841	0.044525
1.9949	0.13354		1.9974	-1.6682		1.9853	0.044787
1.9961	0.13312		1.9986	-1.668		1.9865	0.044801
1.9973	0.13299		1.9998	-1.6679		1.9877	0.044633
1.9985	0.13317		2.001	-1.6679		1.989	0.044662
1.9997	0.13317		2.0022	-1.6676		1.9902	0.044897
2.0009	0.13316		2.0034	-1.6679		1.9914	0.045393
2.0021	0.13357		2.0046	-1.6682		1.9926	0.045076
2.0033	0.13303		2.0059	-1.668		1.9938	0.044412
2.0045	0.13233		2.0071	-1.6677		1.995	0.043477
2.0057	0.13365		2.0083	-1.6673		1.9962	0.042794
2.007	0.13394		2.0095	-1.6673		1.9974	0.042876
2.0082	0.134		2.0107	-1.6675		1.9986	0.043413
2.0094	0.13307		2.0119	-1.6676		1.9998	0.043439
2.0106	0.13305		2.0131	-1.6677		2.001	0.043771
2.0118	0.13314		2.0143	-1.6673		2.0022	0.043738
2.013	0.13333		2.0155	-1.6666		2.0034	0.043407
2.0142	0.1326		2.0167	-1.6666		2.0046	0.04366
2.0154	0.13291		2.0179	-1.666		2.0058	0.043766
2.0166	0.13304		2.0192	-1.6654		2.007	0.044287
2.0178	0.13343		2.0204	-1.665		2.0082	0.045718
2.019	0.13438		2.0216	-1.6658		2.0094	0.045758
2.0202	0.13528		2.0228	-1.666		2.0106	0.045536
2.0214	0.13458		2.024	-1.6667		2.0118	0.046404
2.0227	0.13405		2.0252	-1.6671		2.013	0.047803
2.0239	0.13383		2.0264	-1.667		2.0142	0.048179
2.0251	0.13382		2.0276	-1.6676		2.0154	0.049328
2.0263	0.13361		2.0288	-1.6681		2.0166	0.048227
2.0275	0.13262		2.03	-1.668		2.0178	0.047963
2.0287	0.13313		2.0312	-1.6678		2.019	0.048631
2.0299	0.13396		2.0325	-1.668		2.0202	0.04948
2.0311	0.13334		2.0337	-1.6685		2.0214	0.049304
2.0323	0.13237		2.0349	-1.6688		2.0226	0.049803
2.0335	0.13227		2.0361	-1.6684		2.0238	0.049442
2.0347	0.13254		2.0373	-1.6684		2.025	0.04917
2.0359	0.1322		2.0385	-1.6682		2.0262	0.048965
2.0371	0.13159		2.0397	-1.6682		2.0274	0.049263
2.0383	0.13161		2.0409	-1.6683		2.0286	0.048611
2.0396	0.13194		2.0421	-1.6685		2.0298	0.048905
2.0408	0.13174		2.0433	-1.6689		2.031	0.048907
2.042	0.13125		2.0445	-1.6691		2.0322	0.048778
2.0432	0.13127		2.0458	-1.6689		2.0334	0.049064
2.0444	0.13144		2.047	-1.6689		2.0346	0.049894
2.0456	0.13171		2.0482	-1.6692		2.0358	0.050758
2.0468	0.13169		2.0494	-1.6689		2.037	0.052256
2.048	0.13126		2.0506	-1.6685		2.0382	0.05325
2.0492	0.13101		2.0518	-1.6686		2.0394	0.053402
2.0504	0.1312		2.053	-1.6702		2.0406	0.053138
2.0516	0.13196		2.0542	-1.6706		2.0418	0.054302
2.0528	0.13221		2.0554	-1.6709		2.043	0.053906
2.054	0.13168		2.0566	-1.6715		2.0442	0.052579
2.0553	0.13158		2.0578	-1.6716		2.0454	0.051878
2.0565	0.13197		2.0591	-1.6719		2.0466	0.052581
2.0577	0.13125		2.0603	-1.6722		2.0478	0.053043
2.0589	0.1302		2.0615	-1.6726		2.0491	0.053106
2.0601	0.13006		2.0627	-1.673		2.0503	0.053455
2.0613	0.13026		2.0639	-1.673		2.0515	0.054067
2.0625	0.13073		2.0651	-1.6734		2.0527	0.056255
2.0637	0.13104		2.0663	-1.6736		2.0539	0.057203
2.0649	0.13028		2.0675	-1.6733		2.0551	0.058463
2.0661	0.12933		2.0687	-1.6739		2.0563	0.059484
2.0673	0.12869		2.0699	-1.6735		2.0575	0.059207
2.0685	0.12822		2.0712	-1.6738		2.0587	0.059632
2.0697	0.12817		2.0724	-1.6737		2.0599	0.06022
2.071	0.12784		2.0736	-1.6741		2.0611	0.060848
2.0722	0.12689		2.0748	-1.6749		2.0623	0.059985
2.0734	0.12663		2.076	-1.6763		2.0635	0.061161
2.0746	0.12739		2.0772	-1.6766		2.0647	0.061113
2.0758	0.12803		2.0784	-1.6772		2.0659	0.061489
2.077	0.12912		2.0796	-1.6775		2.0671	0.060993
2.0782	0.1299		2.0808	-1.6783		2.0683	0.060723
2.0794	0.12897		2.082	-1.6769		2.0695	0.06138
2.0806	0.12851		2.0832	-1.6762		2.0707	0.061339
2.0818	0.1287		2.0845	-1.6751		2.0719	0.060752
2.083	0.12941		2.0857	-1.6753		2.0731	0.060912
2.0842	0.13002		2.0869	-1.6754		2.0743	0.0608
2.0854	0.13013		2.0881	-1.6747		2.0755	0.060492
2.0867	0.13029		2.0893	-1.6749		2.0767	0.061909
2.0879	0.12999		2.0905	-1.6758		2.0779	0.06183
2.0891	0.12887		2.0917	-1.6767		2.0791	0.06063
2.0903	0.12833		2.0929	-1.677		2.0803	0.060638
2.0915	0.1287		2.0941	-1.6758		2.0815	0.061227
2.0927	0.12948		2.0953	-1.6749		2.0827	0.061811
2.0939	0.13006		2.0965	-1.6746		2.0839	0.063194
2.0951	0.12989		2.0978	-1.6751		2.0851	0.063148
2.0963	0.13012		2.099	-1.6755		2.0863	0.06303
2.0975	0.13081		2.1002	-1.6765		2.0875	0.063649
2.0987	0.13118		2.1014	-1.6771		2.0887	0.064903
2.0999	0.13074		2.1026	-1.677		2.0899	0.065047
2.1011	0.13004		2.1038	-1.676		2.0911	0.066061
2.1024	0.12956		2.105	-1.6762		2.0923	0.066838
2.1036	0.12903		2.1062	-1.6764		2.0935	0.067202
2.1048	0.12918		2.1074	-1.6768		2.0947	0.067328
2.106	0.12933		2.1086	-1.6769		2.0959	0.068245
2.1072	0.13002		2.1098	-1.6764		2.0971	0.067134
2.1084	0.13045		2.1111	-1.6765		2.0983	0.067131
2.1096	0.13081		2.1123	-1.6762		2.0995	0.068604
2.1108	0.13088		2.1135	-1.6754		2.1007	0.068869
2.112	0.13051		2.1147	-1.675		2.1019	0.067733
2.1132	0.13077		2.1159	-1.6751		2.1031	0.069559
2.1144	0.13112		2.1171	-1.6756		2.1043	0.071705
2.1156	0.13117		2.1183	-1.6759		2.1055	0.072489
2.1168	0.13108		2.1195	-1.6759		2.1067	0.072594
2.1181	0.13107		2.1207	-1.6757		2.1079	0.073489
2.1193	0.13136		2.1219	-1.6764		2.1091	0.075368
2.1205	0.13146		2.1231	-1.6776		2.1104	0.076371
2.1217	0.13066		2.1244	-1.6776		2.1116	0.07683
2.1229	0.12977		2.1256	-1.6776		2.1128	0.075936
2.1241	0.13025		2.1268	-1.6774		2.114	0.075728
2.1253	0.13109		2.128	-1.678		2.1152	0.076523
2.1265	0.13096		2.1292	-1.6773		2.1164	0.077093
2.1277	0.13085		2.1304	-1.6781		2.1176	0.078222
2.1289	0.13116		2.1316	-1.6779		2.1188	0.079058
2.1301	0.13091		2.1328	-1.6777		2.12	0.07941
2.1313	0.13071		2.134	-1.6766		2.1212	0.080261
2.1325	0.13099		2.1352	-1.6762		2.1224	0.081763
2.1337	0.13031		2.1364	-1.6756		2.1236	0.082881
2.135	0.12905		2.1377	-1.6751		2.1248	0.083239
2.1362	0.12743		2.1389	-1.6745		2.126	0.083866
2.1374	0.12569		2.1401	-1.6751		2.1272	0.0853
2.1386	0.12577		2.1413	-1.6749		2.1284	0.086184
2.1398	0.12594		2.1425	-1.6748		2.1296	0.086982
2.141	0.12595		2.1437	-1.6747		2.1308	0.087598
2.1422	0.12587		2.1449	-1.6753		2.132	0.08865
2.1434	0.12481		2.1461	-1.6759		2.1332	0.089189
2.1446	0.12419		2.1473	-1.6759		2.1344	0.089699
2.1458	0.12349		2.1485	-1.6762		2.1356	0.090394
2.147	0.12362		2.1497	-1.6757		2.1368	0.090948
2.1482	0.12382		2.151	-1.6759		2.138	0.091458
2.1494	0.12432		2.1522	-1.6757		2.1392	0.092641
2.1507	0.12426		2.1534	-1.6755		2.1404	0.093474
2.1519	0.12374		2.1546	-1.6759		2.1416	0.093508
2.1531	0.12358		2.1558	-1.6763		2.1428	0.093267
2.1543	0.12286		2.157	-1.6766		2.144	0.092641
2.1555	0.12313		2.1582	-1.6761		2.1452	0.093997
2.1567	0.12207		2.1594	-1.6759		2.1464	0.095483
2.1579	0.12235		2.1606	-1.6748		2.1476	0.09514
2.1591	0.12106		2.1618	-1.6746		2.1488	0.094395
2.1603	0.12055		2.163	-1.6743		2.15	0.095091
2.1615	0.12064		2.1643	-1.6762		2.1512	0.095639
2.1627	0.12077		2.1655	-1.6761		2.1524	0.096821
2.1639	0.12159		2.1667	-1.6756		2.1536	0.096229
2.1651	0.12163		2.1679	-1.6756		2.1548	0.096317
2.1664	0.12186		2.1691	-1.6755		2.156	0.096101
2.1676	0.12121		2.1703	-1.6765		2.1572	0.097071
2.1688	0.12127		2.1715	-1.6768		2.1584	0.097197
2.17	0.12153		2.1727	-1.6764		2.1596	0.096862
2.1712	0.12191		2.1739	-1.6761		2.1608	0.09742
2.1724	0.12214		2.1751	-1.6762		2.162	0.098572
2.1736	0.12171		2.1763	-1.6768		2.1632	0.09899
2.1748	0.12128		2.1776	-1.6768		2.1644	0.099348
2.176	0.12004		2.1788	-1.6764		2.1656	0.099591
2.1772	0.11947		2.18	-1.6762		2.1668	0.099875
2.1784	0.12016		2.1812	-1.6766		2.168	0.10065
2.1796	0.1201		2.1824	-1.6759		2.1692	0.10075
2.1808	0.11998		2.1836	-1.6759		2.1704	0.10131
2.1821	0.12084		2.1848	-1.6761		2.1717	0.10193
2.1833	0.12126		2.186	-1.6759		2.1729	0.10358
2.1845	0.1208		2.1872	-1.6758		2.1741	0.10475
2.1857	0.12064		2.1884	-1.6758		2.1753	0.10455
2.1869	0.1209		2.1897	-1.6758		2.1765	0.1045
2.1881	0.12164		2.1909	-1.6751		2.1777	0.10467
2.1893	0.12207		2.1921	-1.6748		2.1789	0.10537
2.1905	0.12253		2.1933	-1.675		2.1801	0.10576
2.1917	0.12217		2.1945	-1.6754		2.1813	0.10618
2.1929	0.12254		2.1957	-1.6757		2.1825	0.10666
2.1941	0.12264		2.1969	-1.6757		2.1837	0.10656
2.1953	0.12289		2.1981	-1.6763		2.1849	0.10766
2.1965	0.1238		2.1993	-1.6776		2.1861	0.10869
2.1978	0.12405		2.2005	-1.6777		2.1873	0.10889
2.199	0.12331		2.2017	-1.6786		2.1885	0.10863
2.2002	0.12372		2.203	-1.6791		2.1897	0.10863
2.2014	0.12335		2.2042	-1.6803		2.1909	0.10955
2.2026	0.12292		2.2054	-1.681		2.1921	0.11029
2.2038	0.12377		2.2066	-1.6817		2.1933	0.11034
2.205	0.12285		2.2078	-1.6822		2.1945	0.11118
2.2062	0.1223		2.209	-1.6825		2.1957	0.11154
2.2074	0.12209		2.2102	-1.6823		2.1969	0.11153
2.2086	0.12209		2.2114	-1.682		2.1981	0.11152
2.2098	0.12168		2.2126	-1.6817		2.1993	0.11143
2.211	0.12173		2.2138	-1.6818		2.2005	0.11209
2.2122	0.12223		2.215	-1.6825		2.2017	0.11344
2.2134	0.12178		2.2163	-1.6828		2.2029	0.11453
2.2147	0.12204		2.2175	-1.6833		2.2041	0.11556
2.2159	0.12142		2.2187	-1.684		2.2053	0.11557
2.2171	0.12112		2.2199	-1.6841		2.2065	0.11608
2.2183	0.12135		2.2211	-1.6843		2.2077	0.1173
2.2195	0.1216		2.2223	-1.6848		2.2089	0.11775
2.2207	0.12222		2.2235	-1.6852		2.2101	0.11767
2.2219	0.12241		2.2247	-1.685		2.2113	0.11764
2.2231	0.12302		2.2259	-1.6853		2.2125	0.11761
2.2243	0.12232		2.2271	-1.6857		2.2137	0.11826
2.2255	0.12181		2.2283	-1.6858		2.2149	0.11904
2.2267	0.12187		2.2296	-1.6856		2.2161	0.11955
2.2279	0.12229		2.2308	-1.6855		2.2173	0.11998
2.2291	0.12227		2.232	-1.6857		2.2185	0.12053
2.2304	0.12117		2.2332	-1.6864		2.2197	0.12105
2.2316	0.12069		2.2344	-1.6869		2.2209	0.122
2.2328	0.12021		2.2356	-1.6868		2.2221	0.1227
2.234	0.12046		2.2368	-1.6868		2.2233	0.12244
2.2352	0.12086		2.238	-1.6873		2.2245	0.12199
2.2364	0.12175		2.2392	-1.6873		2.2257	0.12311
2.2376	0.1219		2.2404	-1.687		2.2269	0.12383
2.2388	0.12122		2.2416	-1.6871		2.2281	0.12425
2.24	0.12111		2.2429	-1.6872		2.2293	0.12449
2.2412	0.12105		2.2441	-1.6875		2.2305	0.12468
2.2424	0.12009		2.2453	-1.6881		2.2318	0.12535
2.2436	0.12035		2.2465	-1.6892		2.233	0.12483
2.2448	0.12046		2.2477	-1.69		2.2342	0.12503
2.2461	0.11907		2.2489	-1.6907		2.2354	0.12574
2.2473	0.11895		2.2501	-1.6914		2.2366	0.12677
2.2485	0.11829		2.2513	-1.6922		2.2378	0.12775
2.2497	0.11768		2.2525	-1.6929		2.239	0.12846
2.2509	0.11807		2.2537	-1.6937		2.2402	0.1291
2.2521	0.11891		2.2549	-1.6943		2.2414	0.12917
2.2533	0.11702		2.2562	-1.6943		2.2426	0.12936
2.2545	0.11781		2.2574	-1.6948		2.2438	0.12973
2.2557	0.11772		2.2586	-1.6952		2.245	0.12942
2.2569	0.11799		2.2598	-1.6951		2.2462	0.1289
2.2581	0.11788		2.261	-1.6951		2.2474	0.12921
2.2593	0.11804		2.2622	-1.6947		2.2486	0.13019
2.2605	0.11735		2.2634	-1.6944		2.2498	0.13092
2.2618	0.11727		2.2646	-1.694		2.251	0.13126
2.263	0.11718		2.2658	-1.6932		2.2522	0.13106
2.2642	0.11688		2.267	-1.6924		2.2534	0.13155
2.2654	0.1188		2.2682	-1.6923		2.2546	0.13142
2.2666	0.1196		2.2695	-1.6926		2.2558	0.13158
2.2678	0.11969		2.2707	-1.6926		2.257	0.13192
2.269	0.11925		2.2719	-1.6927		2.2582	0.13253
2.2702	0.11942		2.2731	-1.6931		2.2594	0.13369
2.2714	0.11962		2.2743	-1.6927		2.2606	0.13404
2.2726	0.11955		2.2755	-1.6919		2.2618	0.13436
2.2738	0.11946		2.2767	-1.6922		2.263	0.1342
2.275	0.11948		2.2779	-1.6925		2.2642	0.13426
2.2762	0.1197		2.2791	-1.6926		2.2654	0.13498
2.2775	0.12022		2.2803	-1.693		2.2666	0.13528
2.2787	0.11948		2.2815	-1.6938		2.2678	0.13538
2.2799	0.12035		2.2828	-1.6939		2.269	0.13624
2.2811	0.12082		2.284	-1.6933		2.2702	0.13644
2.2823	0.12098		2.2852	-1.693		2.2714	0.13658
2.2835	0.1206		2.2864	-1.6933		2.2726	0.13764
2.2847	0.1205		2.2876	-1.693		2.2738	0.13867
2.2859	0.11992		2.2888	-1.6933		2.275	0.13917
2.2871	0.11997		2.29	-1.6934		2.2762	0.13995
2.2883	0.11962		2.2912	-1.6933		2.2774	0.14017
2.2895	0.11927		2.2924	-1.6936		2.2786	0.14092
2.2907	0.11979		2.2936	-1.6934		2.2798	0.1417
2.2919	0.12017		2.2948	-1.6931		2.281	0.14189
2.2932	0.12072		2.2961	-1.6932		2.2822	0.14156
2.2944	0.12043		2.2973	-1.693		2.2834	0.14234
2.2956	0.12023		2.2985	-1.693		2.2846	0.1438
2.2968	0.12092		2.2997	-1.6935		2.2858	0.14411
2.298	0.12129		2.3009	-1.6936		2.287	0.14414
2.2992	0.12099		2.3021	-1.693		2.2882	0.1437
2.3004	0.12096		2.3033	-1.693		2.2894	0.14371
2.3016	0.12123		2.3045	-1.6927		2.2906	0.1439
2.3028	0.12202		2.3057	-1.692		2.2919	0.14372
2.304	0.12271		2.3069	-1.6916		2.2931	0.14381
2.3052	0.12244		2.3081	-1.6912		2.2943	0.14404
2.3064	0.12368		2.3094	-1.6901		2.2955	0.14431
2.3076	0.1236		2.3106	-1.689		2.2967	0.14463
2.3089	0.12331		2.3118	-1.6886		2.2979	0.14393
2.3101	0.1231		2.313	-1.6886		2.2991	0.14336
2.3113	0.12263		2.3142	-1.6882		2.3003	0.14374
2.3125	0.12334		2.3154	-1.6883		2.3015	0.1443
2.3137	0.12464		2.3166	-1.6881		2.3027	0.14463
2.3149	0.1243		2.3178	-1.687		2.3039	0.14522
2.3161	0.12315		2.319	-1.6863		2.3051	0.1459
2.3173	0.12268		2.3202	-1.6864		2.3063	0.14678
2.3185	0.12375		2.3214	-1.6864		2.3075	0.14695
2.3197	0.12432		2.3227	-1.6864		2.3087	0.14711
2.3209	0.12464		2.3239	-1.686		2.3099	0.14694
2.3221	0.12511		2.3251	-1.6863		2.3111	0.14748
2.3233	0.12499		2.3263	-1.6872		2.3123	0.14786
2.3245	0.12491		2.3275	-1.6878		2.3135	0.14814
2.3258	0.12386		2.3287	-1.6881		2.3147	0.14894
2.327	0.12334		2.3299	-1.6881		2.3159	0.14905
2.3282	0.12325		2.3311	-1.6882		2.3171	0.14989
2.3294	0.12499		2.3323	-1.6886		2.3183	0.15046
2.3306	0.12498		2.3335	-1.6891		2.3195	0.15093
2.3318	0.12543		2.3347	-1.6899		2.3207	0.15088
2.333	0.12575		2.336	-1.6901		2.3219	0.15157
2.3342	0.12589		2.3372	-1.6895		2.3231	0.15247
2.3354	0.12522		2.3384	-1.6885		2.3243	0.15335
2.3366	0.12511		2.3396	-1.6875		2.3255	0.1532
2.3378	0.12486		2.3408	-1.6869		2.3267	0.15386
2.339	0.12455		2.342	-1.6865		2.3279	0.15458
2.3402	0.12383		2.3432	-1.6867		2.3291	0.15488
2.3415	0.12252		2.3444	-1.6865		2.3303	0.15494
2.3427	0.12218		2.3456	-1.6855		2.3315	0.15547
2.3439	0.12243		2.3468	-1.6852		2.3327	0.15533
2.3451	0.12198		2.3481	-1.6857		2.3339	0.15552
2.3463	0.12148		2.3493	-1.6847		2.3351	0.15543
2.3475	0.12132		2.3505	-1.6847		2.3363	0.15559
2.3487	0.1216		2.3517	-1.6851		2.3375	0.15682
2.3499	0.12165		2.3529	-1.685		2.3387	0.15741
2.3511	0.12178		2.3541	-1.6854		2.3399	0.15709
2.3523	0.12232		2.3553	-1.6852		2.3411	0.157
2.3535	0.12248		2.3565	-1.6847		2.3423	0.15676
2.3547	0.12284		2.3577	-1.6852		2.3435	0.15691
2.3559	0.1229		2.3589	-1.6858		2.3447	0.15678
2.3572	0.12222		2.3601	-1.6857		2.3459	0.15724
2.3584	0.12137		2.3614	-1.6859		2.3471	0.1574
2.3596	0.1213		2.3626	-1.6865		2.3483	0.15807
2.3608	0.12167		2.3638	-1.6856		2.3495	0.1578
2.362	0.12156		2.365	-1.6858		2.3507	0.15852
2.3632	0.12104		2.3662	-1.686		2.3519	0.15972
2.3644	0.12034		2.3674	-1.6856		2.3532	0.16066
2.3656	0.11939		2.3686	-1.6852		2.3544	0.16133
2.3668	0.11896		2.3698	-1.6855		2.3556	0.1613
2.368	0.1192		2.371	-1.6857		2.3568	0.16148
2.3692	0.11885		2.3722	-1.6856		2.358	0.16228
2.3704	0.11867		2.3734	-1.6855		2.3592	0.16276
2.3716	0.1188		2.3747	-1.6854		2.3604	0.16253
2.3729	0.11885		2.3759	-1.6848		2.3616	0.16149
2.3741	0.11907		2.3771	-1.6849		2.3628	0.16116
2.3753	0.11991		2.3783	-1.6856		2.364	0.16158
2.3765	0.12122		2.3795	-1.6864		2.3652	0.16209
2.3777	0.12149		2.3807	-1.6862		2.3664	0.16271
2.3789	0.12088		2.3819	-1.6862		2.3676	0.16351
2.3801	0.12071		2.3831	-1.6869		2.3688	0.16368
2.3813	0.12047		2.3843	-1.6879		2.37	0.16381
2.3825	0.12027		2.3855	-1.688		2.3712	0.16314
2.3837	0.12073		2.3867	-1.6881		2.3724	0.1634
2.3849	0.12098		2.388	-1.6884		2.3736	0.16382
2.3861	0.12083		2.3892	-1.6883		2.3748	0.1638
2.3873	0.1208		2.3904	-1.6884		2.376	0.16456
2.3886	0.12037		2.3916	-1.6884		2.3772	0.16498
2.3898	0.11911		2.3928	-1.6878		2.3784	0.16441
2.391	0.1188		2.394	-1.6876		2.3796	0.16502
2.3922	0.11847		2.3952	-1.688		2.3808	0.16586
2.3934	0.11776		2.3964	-1.688		2.382	0.16546
2.3946	0.11841		2.3976	-1.6883		2.3832	0.16576
2.3958	0.119		2.3988	-1.6887		2.3844	0.16542
2.397	0.11912		2.4	-1.6902		2.3856	0.16644
2.3982	0.11921		2.4013	-1.6901		2.3868	0.16662
2.3994	0.11938		2.4025	-1.6898		2.388	0.16633
2.4006	0.11964		2.4037	-1.6902		2.3892	0.16738
2.4018	0.11981		2.4049	-1.6912		2.3904	0.16808
2.403	0.11993		2.4061	-1.6909		2.3916	0.16751
[truncated: 27,504 more rows]

## Sheet: Figure S1b
Figure S1a) SEC for RPA-V106A-Rtt105 interaction
Buffer	30 mM HEPES, pH 7.8, 100 mM KCl, 1 mM TCEP-HCl, and 10% v/v glycerol
Elution Volume (ml)	RPA V106A	Elution Volume (ml)	RPA V106A + Rtt105	Elution Volume (ml)	Rtt105
-0.007113	0.00453	-0.007215	0	-0.007215	0
-0.006196	0.05906	-0.006298	0.014015	-0.006295	0.089614
-0.005278	0.058594	-0.00538	0.013486	-0.005376	0.084368
-0.004361	0.058144	-0.004462	0.013939	-0.004456	0.080701
-0.003443	0.058319	-0.003545	0.014322	-0.003536	0.077903
-0.002526	0.058538	-0.002627	0.013898	-0.002617	0.075195
-0.001608	0.059024	-0.001709	0.013619	-0.001697	0.073422
-0.000691	0.059031	-0.000792	0.013361	-0.000778	0.071692
0.000227	0.058816	0.000126	0.012903	0.000142	0.06973
0.001144	0.058423	0.001043	0.013218	0.001061	0.067224
0.002062	0.058622	0.001961	0.013293	0.001981	0.066481
0.002979	0.058767	0.002879	0.013544	0.0029	0.06507
0.003897	0.058268	0.003796	0.013549	0.00382	0.063587
0.004814	0.057787	0.004714	0.013364	0.004739	0.062182
0.005732	0.058017	0.005632	0.01343	0.005659	0.060872
0.006649	0.058397	0.006549	0.013404	0.006578	0.059312
0.007567	0.058654	0.007467	0.013538	0.007498	0.057399
0.008484	0.058827	0.008385	0.013849	0.008417	0.055424
0.009402	0.058991	0.009302	0.014025	0.009337	0.054708
0.010319	0.058782	0.01022	0.01421	0.010256	0.053647
0.011237	0.058452	0.011138	0.014428	0.011176	0.052362
0.012154	0.058068	0.012055	0.014689	0.012095	0.050921
0.013072	0.057738	0.012973	0.01491	0.013015	0.049612
0.013989	0.057328	0.013891	0.015345	0.013935	0.048338
0.014907	0.057042	0.014808	0.015623	0.014854	0.04705
0.015824	0.056914	0.015726	0.015282	0.015774	0.045715
0.016742	0.056888	0.016644	0.015462	0.016693	0.044193
0.017659	0.056399	0.017561	0.015554	0.017613	0.042594
0.018577	0.055519	0.018479	0.015266	0.018532	0.040962
0.019494	0.054939	0.019397	0.016087	0.019452	0.039568
0.020411	0.055329	0.020314	0.015833	0.020371	0.038772
0.021329	0.055516	0.021232	0.015095	0.021291	0.038611
0.022246	0.055139	0.02215	0.01448	0.02221	0.039114
0.023164	0.054842	0.023067	0.013379	0.02313	0.03907
0.024081	0.05461	0.023985	0.012418	0.024049	0.039456
0.024999	0.054151	0.024903	0.011401	0.024969	0.039679
0.025916	0.053278	0.02582	0.009883	0.025888	0.03911
0.026834	0.052513	0.026738	0.009276	0.026808	0.038876
0.027751	0.053137	0.027655	0.008851	0.027727	0.038471
0.028669	0.054187	0.028573	0.00862	0.028647	0.037929
0.029586	0.054417	0.029491	0.009123	0.029567	0.037348
0.030504	0.054119	0.030408	0.009522	0.030486	0.036826
0.031421	0.053737	0.031326	0.009865	0.031406	0.036669
0.032339	0.053424	0.032244	0.010153	0.032325	0.036749
0.033256	0.053511	0.033161	0.010218	0.033245	0.03642
0.034174	0.053618	0.034079	0.010308	0.034164	0.036929
0.035091	0.053222	0.034997	0.010453	0.035084	0.037233
0.036009	0.052287	0.035914	0.010683	0.036003	0.037085
0.036926	0.051313	0.036832	0.011186	0.036923	0.037194
0.037844	0.050831	0.03775	0.01121	0.037842	0.036647
0.038761	0.050516	0.038667	0.011003	0.038762	0.036399
0.039679	0.050234	0.039585	0.010915	0.039681	0.037001
0.040596	0.050278	0.040503	0.010687	0.040601	0.03709
0.041514	0.050052	0.04142	0.01058	0.04152	0.037367
0.042431	0.04972	0.042338	0.010353	0.04244	0.037434
0.043349	0.049424	0.043256	0.009159	0.043359	0.036808
0.044266	0.049528	0.044173	0.008619	0.044279	0.036588
0.045184	0.049563	0.045091	0.008322	0.045198	0.036785
0.046101	0.049544	0.046009	0.008098	0.046118	0.037278
0.047019	0.049533	0.046926	0.00742	0.047038	0.037873
0.047936	0.048748	0.047844	0.007581	0.047957	0.037547
0.048854	0.048256	0.048762	0.007987	0.048877	0.037351
0.049771	0.047992	0.049679	0.008289	0.049796	0.037573
0.050689	0.046593	0.050597	0.00771	0.050716	0.038638
0.051606	0.046386	0.051514	0.007603	0.051635	0.038802
0.052524	0.046554	0.052432	0.007787	0.052555	0.039081
0.053441	0.046735	0.05335	0.008073	0.053474	0.039796
0.054359	0.046318	0.054267	0.008112	0.054394	0.040114
0.055276	0.046125	0.055185	0.007975	0.055313	0.039598
0.056194	0.045922	0.056103	0.007743	0.056233	0.039028
0.057111	0.045516	0.05702	0.007579	0.057152	0.038952
0.058029	0.044983	0.057938	0.007733	0.058072	0.038985
0.058946	0.044643	0.058856	0.008056	0.058991	0.038466
0.059864	0.044443	0.059773	0.008421	0.059911	0.037778
0.060781	0.044301	0.060691	0.008322	0.06083	0.037427
0.061699	0.043981	0.061609	0.008393	0.06175	0.036759
0.062616	0.044191	0.062526	0.007959	0.062669	0.036545
0.063534	0.044585	0.063444	0.006782	0.063589	0.036419
0.064451	0.043676	0.064362	0.006278	0.064509	0.035309
0.065369	0.043036	0.065279	0.005666	0.065428	0.034633
0.066286	0.043018	0.066197	0.005275	0.066348	0.034057
0.067204	0.043512	0.067115	0.005406	0.067267	0.033436
0.068121	0.042576	0.068032	0.005124	0.068187	0.032359
0.069039	0.041361	0.06895	0.00467	0.069106	0.032186
0.069956	0.040313	0.069868	0.003915	0.070026	0.032349
0.070874	0.039931	0.070785	0.002343	0.070945	0.032558
0.071791	0.039701	0.071703	0.00151	0.071865	0.031315
0.072709	0.038957	0.072621	0.000837	0.072784	0.030531
0.073626	0.038307	0.073538	0.000163	0.073704	0.030234
0.074544	0.03938	0.074456	-0.000465	0.074623	0.030497
0.075461	0.039167	0.075374	-0.001176	0.075543	0.030305
0.076379	0.039077	0.076291	-0.002306	0.076462	0.030093
0.077296	0.039305	0.077209	-0.004056	0.077382	0.029934
0.078214	0.039381	0.078126	-0.004187	0.078301	0.029923
0.079131	0.038683	0.079044	-0.005006	0.079221	0.029819
0.080049	0.038724	0.079962	-0.00571	0.08014	0.030031
0.080966	0.040033	0.080879	-0.005326	0.08106	0.030612
0.081884	0.040429	0.081797	-0.005762	0.08198	0.031373
0.082801	0.040228	0.082715	-0.005487	0.082899	0.031435
0.083719	0.040185	0.083632	-0.00455	0.083819	0.031425
0.084636	0.040901	0.08455	-0.003173	0.084738	0.031744
0.085554	0.042347	0.085468	-0.001319	0.085658	0.03404
0.086471	0.04422	0.086385	0.000468	0.086577	0.035765
0.087389	0.046671	0.087303	0.00235	0.087497	0.038085
0.088306	0.049973	0.088221	0.005405	0.088416	0.041755
0.089224	0.054363	0.089138	0.009041	0.089336	0.045923
0.090141	0.059	0.090056	0.0139	0.090255	0.050775
0.091059	0.064216	0.090974	0.020185	0.091175	0.056905
0.091976	0.071165	0.091891	0.02742	0.092094	0.065116
0.092894	0.079329	0.092809	0.035372	0.093014	0.073444
0.093811	0.088277	0.093727	0.043814	0.093933	0.082024
0.094729	0.098063	0.094644	0.052721	0.094853	0.091406
0.095646	0.10907	0.095562	0.063912	0.095772	0.10249
0.096564	0.1197	0.09648	0.074618	0.096692	0.11314
0.097481	0.13128	0.097397	0.085305	0.097611	0.12401
0.098399	0.14378	0.098315	0.09623	0.098531	0.13498
0.099316	0.1567	0.099233	0.10714	0.099451	0.14592
0.10023	0.16888	0.10015	0.11809	0.10037	0.15726
0.10115	0.18033	0.10107	0.12939	0.10129	0.16731
0.10207	0.19197	0.10199	0.14027	0.10221	0.17755
0.10299	0.20397	0.1029	0.15038	0.10313	0.18775
0.1039	0.21543	0.10382	0.1615	0.10405	0.19775
0.10482	0.22594	0.10474	0.17232	0.10497	0.20829
0.10574	0.23653	0.10566	0.1818	0.10589	0.21818
0.10666	0.24679	0.10657	0.19134	0.10681	0.22716
0.10757	0.25677	0.10749	0.20068	0.10773	0.23592
0.10849	0.26766	0.10841	0.20979	0.10865	0.24589
0.10941	0.2772	0.10933	0.21833	0.10956	0.25643
0.11033	0.2871	0.11024	0.22695	0.11049	0.26506
0.11124	0.29545	0.11116	0.23608	0.1114	0.27374
0.11216	0.30387	0.11208	0.2446	0.11232	0.2828
0.11308	0.3129	0.113	0.25244	0.11324	0.2913
0.114	0.32186	0.11391	0.25988	0.11416	0.30029
0.11491	0.33019	0.11483	0.26717	0.11508	0.30969
0.11583	0.33818	0.11575	0.27446	0.116	0.3179
0.11675	0.34591	0.11667	0.28162	0.11692	0.32592
0.11767	0.35381	0.11759	0.28873	0.11784	0.33362
0.11858	0.36109	0.1185	0.29581	0.11876	0.34152
0.1195	0.36791	0.11942	0.30318	0.11968	0.34856
0.12042	0.37513	0.12034	0.31044	0.1206	0.35537
0.12134	0.38199	0.12126	0.31659	0.12152	0.36199
0.12225	0.38825	0.12217	0.32184	0.12244	0.36868
0.12317	0.39455	0.12309	0.32744	0.12336	0.37559
0.12409	0.40096	0.12401	0.33234	0.12428	0.3823
0.12501	0.40633	0.12493	0.3379	0.1252	0.38848
0.12592	0.41133	0.12585	0.34441	0.12612	0.39467
0.12684	0.41774	0.12676	0.3501	0.12704	0.40011
0.12776	0.42086	0.12768	0.35476	0.12796	0.40535
0.12868	0.42638	0.1286	0.35928	0.12888	0.40939
0.12959	0.43177	0.12952	0.36392	0.12979	0.41443
0.13051	0.43618	0.13043	0.36896	0.13071	0.41848
0.13143	0.44153	0.13135	0.3735	0.13163	0.4229
0.13235	0.44551	0.13227	0.37768	0.13255	0.4269
0.13326	0.44944	0.13319	0.38168	0.13347	0.43099
0.13418	0.45322	0.1341	0.38466	0.13439	0.43474
0.1351	0.45623	0.13502	0.38742	0.13531	0.43882
0.13602	0.4588	0.13594	0.39095	0.13623	0.44355
0.13693	0.46049	0.13686	0.39248	0.13715	0.4462
0.13785	0.46119	0.13777	0.39523	0.13807	0.44735
0.13877	0.46145	0.13869	0.39693	0.13899	0.44915
0.13969	0.45994	0.13961	0.39785	0.13991	0.44897
0.1406	0.45668	0.14053	0.39724	0.14083	0.44783
0.14152	0.45055	0.14144	0.39505	0.14175	0.44489
0.14244	0.44372	0.14236	0.3913	0.14267	0.44002
0.14336	0.43475	0.14328	0.38536	0.14359	0.4338
0.14427	0.42454	0.1442	0.37756	0.14451	0.42689
0.14519	0.41438	0.14512	0.36783	0.14543	0.41831
0.14611	0.40358	0.14603	0.35723	0.14635	0.40828
0.14703	0.39156	0.14695	0.34661	0.14727	0.39861
0.14794	0.37948	0.14787	0.33577	0.14818	0.38864
0.14886	0.36878	0.14879	0.32482	0.1491	0.37822
0.14978	0.35846	0.1497	0.31417	0.15002	0.36788
0.1507	0.34813	0.15062	0.30307	0.15094	0.35838
0.15161	0.33936	0.15154	0.29272	0.15186	0.34895
0.15253	0.33077	0.15246	0.28191	0.15278	0.34129
0.15345	0.32205	0.15337	0.27219	0.1537	0.33252
0.15437	0.31458	0.15429	0.26428	0.15462	0.32526
0.15528	0.30745	0.15521	0.25689	0.15554	0.31784
0.1562	0.30004	0.15613	0.2499	0.15646	0.31152
0.15712	0.29311	0.15705	0.24314	0.15738	0.3039
0.15804	0.28714	0.15796	0.23764	0.1583	0.29627
0.15895	0.28113	0.15888	0.23167	0.15922	0.28996
0.15987	0.27538	0.1598	0.22564	0.16014	0.28344
0.16079	0.26906	0.16071	0.21995	0.16106	0.27691
0.16171	0.26313	0.16163	0.21463	0.16198	0.27102
0.16262	0.25724	0.16255	0.20946	0.1629	0.2648
0.16354	0.25211	0.16347	0.20424	0.16382	0.25826
0.16446	0.24675	0.16439	0.19968	0.16474	0.25256
0.16538	0.24154	0.1653	0.1955	0.16566	0.24727
0.16629	0.23677	0.16622	0.19082	0.16658	0.24214
0.16721	0.23284	0.16714	0.1862	0.1675	0.23765
0.16813	0.22897	0.16806	0.18156	0.16841	0.23357
0.16905	0.22468	0.16897	0.17682	0.16933	0.22978
0.16996	0.22032	0.16989	0.17188	0.17025	0.22635
0.17088	0.21608	0.17081	0.16832	0.17117	0.22218
0.1718	0.21219	0.17173	0.1648	0.17209	0.21718
0.17272	0.20884	0.17265	0.16249	0.17301	0.21318
0.17363	0.20621	0.17356	0.15971	0.17393	0.20962
0.17455	0.20399	0.17448	0.15716	0.17485	0.2061
0.17547	0.20207	0.1754	0.15387	0.17577	0.20397
0.17639	0.19992	0.17632	0.15092	0.17669	0.20139
0.1773	0.19652	0.17723	0.1484	0.17761	0.19916
0.17822	0.1925	0.17815	0.14556	0.17853	0.19627
0.17914	0.1893	0.17907	0.14262	0.17945	0.19345
0.18006	0.1859	0.17999	0.14037	0.18037	0.19045
0.18097	0.18267	0.1809	0.13771	0.18129	0.18823
0.18189	0.18044	0.18182	0.13578	0.18221	0.18586
0.18281	0.17799	0.18274	0.13487	0.18313	0.18276
0.18372	0.17579	0.18366	0.13261	0.18405	0.17943
0.18464	0.17354	0.18457	0.12894	0.18497	0.17602
0.18556	0.17139	0.18549	0.12699	0.18589	0.17395
0.18648	0.16903	0.18641	0.12367	0.18681	0.17157
0.1874	0.16701	0.18733	0.12144	0.18772	0.16904
0.18831	0.16493	0.18824	0.11902	0.18865	0.16746
0.18923	0.16362	0.18916	0.11675	0.18956	0.16585
0.19015	0.16197	0.19008	0.11433	0.19048	0.16396
0.19106	0.16115	0.191	0.1119	0.1914	0.16183
0.19198	0.15942	0.19192	0.1101	0.19232	0.16048
0.1929	0.15817	0.19283	0.10897	0.19324	0.15942
0.19382	0.15578	0.19375	0.10734	0.19416	0.15754
0.19474	0.15411	0.19467	0.10553	0.19508	0.1553
0.19565	0.15282	0.19559	0.10464	0.196	0.15247
0.19657	0.15108	0.1965	0.10339	0.19692	0.14998
0.19749	0.1498	0.19742	0.10157	0.19784	0.14819
0.1984	0.14829	0.19834	0.099788	0.19876	0.14653
0.19932	0.14644	0.19926	0.098167	0.19968	0.14473
0.20024	0.145	0.20018	0.097881	0.2006	0.14259
0.20116	0.14394	0.20109	0.096777	0.20152	0.14026
0.20208	0.14267	0.20201	0.095751	0.20244	0.13786
0.20299	0.14119	0.20293	0.094858	0.20336	0.13579
0.20391	0.13986	0.20384	0.092662	0.20428	0.13368
0.20483	0.13827	0.20476	0.090288	0.2052	0.1318
0.20574	0.13658	0.20568	0.088034	0.20612	0.13045
0.20666	0.13539	0.2066	0.085515	0.20704	0.12897
0.20758	0.13474	0.20752	0.083052	0.20796	0.12708
0.2085	0.13426	0.20843	0.080615	0.20887	0.12526
0.20942	0.13313	0.20935	0.079335	0.20979	0.12446
0.21033	0.13234	0.21027	0.076952	0.21071	0.12357
0.21125	0.1315	0.21119	0.07711	0.21163	0.12261
0.21217	0.12991	0.2121	0.075936	0.21255	0.12184
0.21308	0.12875	0.21302	0.072931	0.21347	0.12153
0.214	0.12748	0.21394	0.070372	0.21439	0.11962
0.21492	0.12619	0.21486	0.068148	0.21531	0.11858
0.21584	0.1243	0.21577	0.066458	0.21623	0.11694
0.21676	0.12279	0.21669	0.064712	0.21715	0.11597
0.21767	0.1224	0.21761	0.063808	0.21807	0.11484
0.21859	0.12139	0.21853	0.063292	0.21899	0.11278
0.21951	0.11967	0.21945	0.062259	0.21991	0.11281
0.22042	0.11812	0.22036	0.060999	0.22083	0.11233
0.22134	0.11654	0.22128	0.059169	0.22175	0.11024
0.22226	0.11317	0.2222	0.057549	0.22267	0.10869
0.22318	0.11221	0.22312	0.056547	0.22359	0.10737
0.2241	0.1105	0.22403	0.055592	0.22451	0.10538
0.22501	0.11035	0.22495	0.054784	0.22543	0.10409
0.22593	0.10996	0.22587	0.054107	0.22635	0.10281
0.22685	0.10864	0.22679	0.05386	0.22727	0.10201
0.22776	0.10785	0.2277	0.052335	0.22818	0.10153
0.22868	0.106	0.22862	0.051865	0.2291	0.10051
0.2296	0.1044	0.22954	0.05087	0.23002	0.099048
0.23052	0.10314	0.23046	0.048395	0.23094	0.097985
0.23144	0.10234	0.23137	0.046334	0.23186	0.097167
0.23235	0.1016	0.23229	0.045261	0.23278	0.095844
0.23327	0.10051	0.23321	0.044226	0.2337	0.09328
0.23419	0.099679	0.23413	0.043046	0.23462	0.092423
0.2351	0.098517	0.23505	0.041943	0.23554	0.09047
0.23602	0.097283	0.23596	0.041201	0.23646	0.089568
0.23694	0.096035	0.23688	0.04038	0.23738	0.088023
0.23786	0.094488	0.2378	0.038871	0.2383	0.086765
0.23877	0.093603	0.23872	0.038034	0.23922	0.085679
0.23969	0.092484	0.23963	0.036837	0.24014	0.084894
0.24061	0.090303	0.24055	0.035198	0.24106	0.083182
0.24153	0.090816	0.24147	0.03406	0.24198	0.081473
0.24245	0.090368	0.24239	0.03509	0.2429	0.081265
0.24336	0.088382	0.2433	0.033706	0.24382	0.081476
0.24428	0.087639	0.24422	0.031597	0.24474	0.081498
0.2452	0.087071	0.24514	0.030829	0.24566	0.081095
0.24611	0.087087	0.24606	0.03096	0.24657	0.080362
0.24703	0.08632	0.24698	0.030744	0.24749	0.079938
0.24795	0.086302	0.24789	0.029803	0.24841	0.079208
0.24887	0.084803	0.24881	0.029067	0.24933	0.078998
0.24979	0.084515	0.24973	0.027919	0.25025	0.079573
0.2507	0.083955	0.25065	0.026425	0.25117	0.079532
0.25162	0.083343	0.25156	0.025894	0.25209	0.079133
0.25254	0.083222	0.25248	0.026035	0.25301	0.07855
0.25346	0.083163	0.2534	0.026035	0.25393	0.077727
0.25437	0.082577	0.25432	0.025649	0.25485	0.076765
0.25529	0.082042	0.25523	0.025647	0.25577	0.076411
0.25621	0.081657	0.25615	0.025626	0.25669	0.077043
0.25712	0.081351	0.25707	0.024557	0.25761	0.076422
0.25804	0.080364	0.25799	0.023631	0.25853	0.075354
0.25896	0.079477	0.2589	0.022832	0.25945	0.075318
0.25988	0.079737	0.25982	0.022113	0.26037	0.074691
0.26079	0.080512	0.26074	0.022996	0.26129	0.073586
0.26171	0.080807	0.26166	0.023738	0.26221	0.074113
0.26263	0.081855	0.26258	0.024327	0.26313	0.074497
0.26355	0.083415	0.26349	0.02548	0.26405	0.074863
0.26447	0.083792	0.26441	0.026411	0.26496	0.075578
0.26538	0.084932	0.26533	0.027183	0.26588	0.076586
0.2663	0.086949	0.26625	0.027395	0.2668	0.077946
0.26722	0.088201	0.26716	0.027912	0.26772	0.077753
0.26814	0.089408	0.26808	0.027486	0.26864	0.077569
0.26905	0.091409	0.269	0.028863	0.26956	0.078541
0.26997	0.093221	0.26992	0.031022	0.27048	0.079122
0.27089	0.093805	0.27083	0.031413	0.2714	0.080293
0.2718	0.095324	0.27175	0.03227	0.27232	0.082029
0.27272	0.09674	0.27267	0.032965	0.27324	0.082959
0.27364	0.098271	0.27359	0.033137	0.27416	0.083728
0.27456	0.10108	0.2745	0.034087	0.27508	0.084875
0.27547	0.10301	0.27542	0.036512	0.276	0.086312
0.27639	0.10536	0.27634	0.037763	0.27692	0.088334
0.27731	0.10828	0.27726	0.04008	0.27784	0.090457
0.27823	0.10989	0.27817	0.0423	0.27876	0.092419
0.27915	0.11141	0.27909	0.045224	0.27968	0.094605
0.28006	0.11291	0.28001	0.047689	0.2806	0.09664
0.28098	0.11415	0.28093	0.04989	0.28152	0.098265
0.2819	0.11492	0.28185	0.051568	0.28244	0.10011
0.28282	0.11724	0.28276	0.053334	0.28336	0.10254
0.28373	0.11918	0.28368	0.055454	0.28428	0.10492
0.28465	0.1222	0.2846	0.057602	0.28519	0.10671
0.28557	0.12422	0.28552	0.059928	0.28611	0.10855
0.28648	0.12651	0.28643	0.061403	0.28703	0.11071
0.2874	0.12928	0.28735	0.063577	0.28795	0.11247
0.28832	0.13184	0.28827	0.066195	0.28887	0.11411
0.28924	0.13367	0.28919	0.070063	0.28979	0.11726
0.29015	0.13597	0.2901	0.071156	0.29071	0.11861
0.29107	0.13896	0.29102	0.074098	0.29163	0.12011
0.29199	0.14173	0.29194	0.076163	0.29255	0.12142
0.29291	0.14369	0.29286	0.078563	0.29347	0.12328
0.29383	0.14544	0.29377	0.080306	0.29439	0.12527
0.29474	0.14751	0.29469	0.082443	0.29531	0.1275
0.29566	0.14897	0.29561	0.084765	0.29623	0.12934
0.29658	0.1508	0.29653	0.087109	0.29715	0.1308
0.2975	0.1519	0.29745	0.089895	0.29807	0.13248
0.29841	0.15382	0.29836	0.092163	0.29899	0.13423
0.29933	0.15603	0.29928	0.093939	0.29991	0.13602
0.30025	0.15819	0.3002	0.095536	0.30083	0.13814
0.30117	0.16026	0.30112	0.097646	0.30175	0.14045
0.30208	0.16187	0.30203	0.099625	0.30267	0.14255
0.303	0.16346	0.30295	0.10135	0.30359	0.14435
0.30392	0.16522	0.30387	0.10385	0.3045	0.14562
0.30483	0.1679	0.30479	0.10678	0.30542	0.14714
0.30575	0.17042	0.30571	0.1093	0.30634	0.14902
0.30667	0.17231	0.30662	0.11163	0.30726	0.15
0.30759	0.17298	0.30754	0.11295	0.30818	0.15184
0.3085	0.1732	0.30846	0.11288	0.3091	0.15342
0.30942	0.17381	0.30937	0.11422	0.31002	0.1551
0.31034	0.17458	0.31029	0.11643	0.31094	0.15641
0.31126	0.17552	0.31121	0.11822	0.31186	0.15723
0.31218	0.17671	0.31213	0.11926	0.31278	0.1576
0.31309	0.17527	0.31305	0.12113	0.3137	0.156
0.31401	0.1754	0.31396	0.12147	0.31462	0.15724
0.31493	0.17581	0.31488	0.12216	0.31554	0.158
0.31585	0.17636	0.3158	0.12312	0.31646	0.15847
0.31676	0.17542	0.31672	0.12276	0.31738	0.15894
0.31768	0.17559	0.31763	0.12189	0.3183	0.15998
0.3186	0.17512	0.31855	0.12141	0.31922	0.15916
0.31951	0.17485	0.31947	0.1228	0.32014	0.15892
0.32043	0.17518	0.32039	0.12339	0.32106	0.15939
0.32135	0.17511	0.32131	0.12467	0.32198	0.15921
0.32227	0.17497	0.32222	0.12486	0.3229	0.15938
0.32318	0.17512	0.32314	0.12283	0.32381	0.15922
0.3241	0.17399	0.32406	0.12294	0.32473	0.15837
0.32502	0.17307	0.32498	0.12291	0.32565	0.15728
0.32594	0.17211	0.32589	0.12369	0.32657	0.15635
0.32686	0.17157	0.32681	0.12275	0.32749	0.1552
0.32777	0.17115	0.32773	0.12118	0.32841	0.15605
0.32869	0.17073	0.32865	0.12034	0.32933	0.15678
0.32961	0.16937	0.32956	0.12063	0.33025	0.15644
0.33053	0.1683	0.33048	0.11945	0.33117	0.15542
0.33144	0.16653	0.3314	0.11834	0.33209	0.15403
0.33236	0.16548	0.33232	0.11789	0.33301	0.15301
0.33328	0.16464	0.33323	0.11758	0.33393	0.15228
0.33419	0.163	0.33415	0.11706	0.33485	0.15106
0.33511	0.16116	0.33507	0.11613	0.33577	0.14974
0.33603	0.1602	0.33599	0.11441	0.33669	0.14862
0.33695	0.15989	0.33691	0.11219	0.33761	0.14675
0.33786	0.15842	0.33782	0.11066	0.33853	0.14564
0.33878	0.15658	0.33874	0.10846	0.33945	0.14511
0.3397	0.15458	0.33966	0.10731	0.34037	0.14443
0.34062	0.15324	0.34058	0.10595	0.34129	0.14285
0.34154	0.15242	0.34149	0.10543	0.34221	0.1407
0.34245	0.15159	0.34241	0.10491	0.34312	0.13953
0.34337	0.15102	0.34333	0.10413	0.34405	0.13831
0.34429	0.15085	0.34425	0.10316	0.34496	0.13753
0.34521	0.14996	0.34516	0.10229	0.34588	0.13646
0.34612	0.1495	0.34608	0.10078	0.3468	0.13531
0.34704	0.14868	0.347	0.10027	0.34772	0.13467
0.34796	0.14658	0.34792	0.099932	0.34864	0.13329
0.34887	0.14585	0.34883	0.098832	0.34956	0.1321
0.34979	0.14465	0.34975	0.098094	0.35048	0.13132
0.35071	0.14295	0.35067	0.097238	0.3514	0.13074
0.35163	0.14099	0.35159	0.09552	0.35232	0.12992
0.35254	0.13953	0.3525	0.094222	0.35324	0.12852
0.35346	0.13888	0.35342	0.09379	0.35416	0.12738
0.35438	0.13803	0.35434	0.093061	0.35508	0.12696
0.3553	0.13716	0.35526	0.092479	0.356	0.12617
0.35621	0.13595	0.35618	0.092599	0.35692	0.12492
0.35713	0.13417	0.35709	0.091945	0.35784	0.12352
0.35805	0.13254	0.35801	0.090553	0.35876	0.12165
0.35897	0.13078	0.35893	0.089534	0.35968	0.12045
0.35988	0.13002	0.35985	0.088129	0.3606	0.11989
0.3608	0.12997	0.36076	0.08622	0.36152	0.12022
0.36172	0.12926	0.36168	0.085849	0.36244	0.11793
0.36264	0.12852	0.3626	0.085614	0.36336	0.11726
0.36355	0.128	0.36352	0.084366	0.36427	0.11667
0.36447	0.12766	0.36443	0.083518	0.36519	0.11555
0.36539	0.12704	0.36535	0.082538	0.36611	0.11406
0.36631	0.12604	0.36627	0.082155	0.36703	0.11302
0.36722	0.12457	0.36719	0.080424	0.36795	0.11161
0.36814	0.12254	0.3681	0.079021	0.36887	0.11014
0.36906	0.12078	0.36902	0.077961	0.36979	0.10912
0.36998	0.11955	0.36994	0.076909	0.37071	0.10726
0.37089	0.11852	0.37086	0.076365	0.37163	0.10617
0.37181	0.11785	0.37178	0.075408	0.37255	0.10634
0.37273	0.11704	0.37269	0.072122	0.37347	0.10671
0.37365	0.11596	0.37361	0.069677	0.37439	0.10645
0.37456	0.1148	0.37453	0.06832	0.37531	0.10565
0.37548	0.11412	0.37545	0.067548	0.37623	0.10399
0.3764	0.11429	0.37636	0.066051	0.37715	0.1026
0.37732	0.11416	0.37728	0.063499	0.37807	0.10136
0.37823	0.11363	0.3782	0.062675	0.37899	0.10039
0.37915	0.11329	0.37912	0.061867	0.37991	0.10001
0.38007	0.11228	0.38004	0.059989	0.38083	0.099869
0.38099	0.1114	0.38095	0.058281	0.38175	0.098427
0.3819	0.1106	0.38187	0.05728	0.38267	0.098251
0.38282	0.10862	0.38279	0.057422	0.38358	0.097673
0.38374	0.10682	0.3837	0.057606	0.3845	0.097578
0.38466	0.10636	0.38462	0.056505	0.38542	0.096324
0.38557	0.1063	0.38554	0.055265	0.38634	0.095509
0.38649	0.10606	0.38646	0.054831	0.38726	0.095002
0.38741	0.10559	0.38738	0.054315	0.38818	0.094417
0.38833	0.10356	0.38829	0.053422	0.3891	0.09382
0.38924	0.10249	0.38921	0.052302	0.39002	0.093477
0.39016	0.10193	0.39013	0.051185	0.39094	0.093221
0.39108	0.10031	0.39105	0.05017	0.39186	0.092405
0.392	0.099342	0.39196	0.048526	0.39278	0.091263
0.39291	0.098291	0.39288	0.047174	0.3937	0.090378
0.39383	0.097434	0.3938	0.046481	0.39462	0.08928
0.39475	0.097561	0.39472	0.0457	0.39554	0.088353
0.39567	0.097407	0.39564	0.044557	0.39646	0.08756
0.39658	0.096827	0.39655	0.043101	0.39738	0.085995
0.3975	0.097204	0.39747	0.042328	0.3983	0.085531
0.39842	0.096682	0.39839	0.041764	0.39922	0.08482
0.39934	0.095397	0.39931	0.041164	0.40014	0.084925
0.40025	0.093708	0.40022	0.039973	0.40106	0.084568
0.40117	0.092214	0.40114	0.03932	0.40198	0.083573
0.40209	0.091732	0.40206	0.037808	0.40289	0.081495
0.40301	0.092092	0.40298	0.036801	0.40381	0.081479
0.40392	0.09197	0.40389	0.035499	0.40473	0.081619
0.40484	0.090579	0.40481	0.034423	0.40565	0.080757
0.40576	0.08954	0.40573	0.032951	0.40657	0.079851
0.40668	0.088557	0.40665	0.032458	0.40749	0.079699
0.40759	0.0869	0.40756	0.031986	0.40841	0.077771
0.40851	0.085976	0.40848	0.030893	0.40933	0.076731
0.40943	0.084755	0.4094	0.028996	0.41025	0.075908
0.41035	0.083312	0.41032	0.027698	0.41117	0.07565
0.41126	0.081774	0.41124	0.027172	0.41209	0.075447
0.41218	0.080408	0.41215	0.026464	0.41301	0.075713
0.4131	0.079692	0.41307	0.025445	0.41393	0.075598
0.41402	0.079067	0.41399	0.024529	0.41485	0.075096
0.41493	0.078185	0.41491	0.024127	0.41577	0.074446
0.41585	0.07763	0.41582	0.023266	0.41669	0.073257
0.41677	0.077442	0.41674	0.022068	0.41761	0.071658
0.41769	0.077016	0.41766	0.021635	0.41853	0.071771
0.4186	0.076627	0.41858	0.020942	0.41945	0.070686
0.41952	0.076639	0.41949	0.01999	0.42037	0.06886
0.42044	0.076246	0.42041	0.019505	0.42129	0.067637
0.42136	0.076193	0.42133	0.019048	0.42221	0.066646
0.42227	0.075793	0.42225	0.019027	0.42312	0.065635
0.42319	0.074502	0.42316	0.018984	0.42404	0.064409
0.42411	0.072879	0.42408	0.018788	0.42496	0.064014
0.42503	0.071554	0.425	0.01918	0.42588	0.063297
0.42594	0.071079	0.42592	0.01879	0.4268	0.062252
0.42686	0.070686	0.42684	0.017825	0.42772	0.061421
0.42778	0.070093	0.42775	0.017725	0.42864	0.060309
0.4287	0.069907	0.42867	0.016937	0.42956	0.058617
0.42961	0.071341	0.42959	0.015879	0.43048	0.056951
0.43053	0.071372	0.43051	0.01536	0.4314	0.054933
0.43145	0.070737	0.43142	0.014905	0.43232	0.053356
0.43237	0.069036	0.43234	0.013668	0.43324	0.053471
0.43328	0.068248	0.43326	0.013153	0.43416	0.053296
0.4342	0.06752	0.43418	0.011567	0.43508	0.05216
0.43512	0.067653	0.43509	0.010883	0.436	0.051549
0.43604	0.067976	0.43601	0.010037	0.43692	0.051135
0.43695	0.068008	0.43693	0.00974	0.43784	0.050115
0.43787	0.067665	0.43785	0.008975	0.43876	0.050644
0.43879	0.06744	0.43876	0.009077	0.43968	0.05117
0.43971	0.066705	0.43968	0.008287	0.4406	0.051672
0.44062	0.066708	0.4406	0.008106	0.44151	0.052109
0.44154	0.065758	0.44152	0.007028	0.44243	0.052114
0.44246	0.065522	0.44243	0.006299	0.44335	0.052209
0.44338	0.065529	0.44335	0.006754	0.44427	0.053608
0.44429	0.065506	0.44427	0.006237	0.44519	0.052534
0.44521	0.066273	0.44519	0.005021	0.44611	0.052606
0.44613	0.067447	0.44611	0.004707	0.44703	0.051215
0.44705	0.068299	0.44702	0.003894	0.44795	0.050644
0.44796	0.068785	0.44794	0.002233	0.44887	0.050754
0.44888	0.068754	0.44886	0.001192	0.44979	0.050193
0.4498	0.068225	0.44978	0.001121	0.45071	0.049257
0.45072	0.068215	0.45069	0.001498	0.45163	0.048839
0.45163	0.069165	0.45161	0.002063	0.45255	0.048814
0.45255	0.06989	0.45253	0.001099	0.45347	0.048678
0.45347	0.070386	0.45345	-0.000142	0.45439	0.048611
0.45439	0.069896	0.45436	-0.001556	0.45531	0.048541
0.4553	0.069387	0.45528	-0.001803	0.45623	0.048311
0.45622	0.068522	0.4562	-0.0021	0.45715	0.047852
0.45714	0.067946	0.45712	-0.001985	0.45807	0.047515
0.45806	0.067589	0.45804	-0.002791	0.45899	0.047327
0.45897	0.068286	0.45895	-0.003855	0.4599	0.046383
0.45989	0.069121	0.45987	-0.004418	0.46082	0.045349
0.46081	0.068502	0.46079	-0.004498	0.46174	0.044639
0.46173	0.069378	0.46171	-0.005279	0.46266	0.044203
0.46264	0.069216	0.46262	-0.006468	0.46358	0.044529
0.46356	0.06863	0.46354	-0.005883	0.4645	0.045351
0.46448	0.068779	0.46446	-0.006787	0.46542	0.046089
0.4654	0.068198	0.46538	-0.007441	0.46634	0.044493
0.46631	0.067406	0.46629	-0.008022	0.46726	0.044862
0.46723	0.067368	0.46721	-0.008126	0.46818	0.043923
0.46815	0.066211	0.46813	-0.007967	0.4691	0.042157
0.46907	0.065598	0.46905	-0.008737	0.47002	0.042781
0.46998	0.065691	0.46997	-0.00922	0.47094	0.04309
0.4709	0.065532	0.47088	-0.009071	0.47186	0.042803
0.47182	0.065898	0.4718	-0.009406	0.47278	0.042602
0.47274	0.065558	0.47272	-0.009783	0.4737	0.042592
0.47365	0.065395	0.47364	-0.01007	0.47462	0.042371
0.47457	0.065994	0.47455	-0.010635	0.47554	0.041245
0.47549	0.065178	0.47547	-0.010635	0.47646	0.040922
0.47641	0.064497	0.47639	-0.01098	0.47738	0.041631
0.47732	0.064251	0.47731	-0.011519	0.4783	0.040978
0.47824	0.06348	0.47822	-0.012326	0.47921	0.041542
0.47916	0.064922	0.47914	-0.012536	0.48013	0.040806
0.48008	0.063973	0.48006	-0.012662	0.48105	0.038856
0.48099	0.06216	0.48098	-0.01279	0.48197	0.038828
0.48191	0.06195	0.48189	-0.012782	0.48289	0.039396
0.48283	0.060497	0.48281	-0.013479	0.48381	0.038766
0.48375	0.059476	0.48373	-0.014017	0.48473	0.038162
0.48466	0.058114	0.48465	-0.014199	0.48565	0.037258
0.48558	0.056937	0.48557	-0.014865	0.48657	0.036266
0.4865	0.056573	0.48648	-0.015222	0.48749	0.035913
0.48742	0.055251	0.4874	-0.014951	0.48841	0.034789
0.48833	0.05429	0.48832	-0.015031	0.48933	0.033627
0.48925	0.053352	0.48924	-0.015418	0.49025	0.03296
0.49017	0.052536	0.49015	-0.016056	0.49117	0.031436
0.49109	0.05137	0.49107	-0.016767	0.49209	0.031453
0.492	0.050289	0.49199	-0.016279	0.49301	0.02964
0.49292	0.04855	0.49291	-0.017053	0.49393	0.029399
0.49384	0.047199	0.49382	-0.017315	0.49485	0.029041
0.49476	0.046206	0.49474	-0.017133	0.49577	0.028317
0.49567	0.045239	0.49566	-0.017604	0.49669	0.029006
0.49659	0.044368	0.49658	-0.018089	0.49761	0.030005
0.49751	0.043793	0.49749	-0.018841	0.49852	0.029694
0.49843	0.043561	0.49841	-0.019763	0.49944	0.029043
0.49934	0.043771	0.49933	-0.01997	0.50036	0.028813
0.50026	0.043137	0.50025	-0.019343	0.50128	0.028446
0.50118	0.042198	0.50116	-0.018717	0.5022	0.027652
0.5021	0.041846	0.50208	-0.018475	0.50312	0.026785
0.50301	0.041952	0.503	-0.018171	0.50404	0.026449
0.50393	0.042274	0.50392	-0.017602	0.50496	0.026645
0.50485	0.042736	0.50484	-0.017361	0.50588	0.027427
0.50577	0.04321	0.50575	-0.017473	0.5068	0.027073
0.50668	0.043526	0.50667	-0.017604	0.50772	0.026606
0.5076	0.043874	0.50759	-0.017439	0.50864	0.026075
0.50852	0.044155	0.50851	-0.016549	0.50956	0.025513
0.50944	0.043429	0.50942	-0.015618	0.51048	0.025376
0.51035	0.043006	0.51034	-0.015046	0.5114	0.025252
0.51127	0.042348	0.51126	-0.015553	0.51232	0.025138
0.51219	0.041273	0.51218	-0.014917	0.51324	0.025138
0.51311	0.041218	0.5131	-0.014411	0.51416	0.023642
0.51402	0.041385	0.51401	-0.014424	0.51508	0.022896
0.51494	0.041135	0.51493	-0.015725	0.516	0.023072
0.51586	0.039881	0.51585	-0.01494	0.51692	0.022796
0.51678	0.039449	0.51676	-0.014127	0.51784	0.022459
0.51769	0.039356	0.51768	-0.0137	0.51876	0.022069
0.51861	0.039543	0.5186	-0.012898	0.51967	0.021681
0.51953	0.039972	0.51952	-0.012517	0.52059	0.023358
0.52045	0.040357	0.52044	-0.012557	0.52151	0.026785
0.52136	0.039118	0.52135	-0.012795	0.52243	0.028611
0.52228	0.039714	0.52227	-0.011044	0.52335	0.029621
0.5232	0.041095	0.52319	-0.010228	0.52427	0.030423
0.52412	0.041617	0.52411	-0.010448	0.52519	0.031508
0.52503	0.04253	0.52502	-0.011	0.52611	0.031694
0.52595	0.042536	0.52594	-0.01009	0.52703	0.03173
0.52687	0.0425	0.52686	-0.010523	0.52795	0.032184
0.52779	0.04335	0.52778	-0.009732	0.52887	0.032965
0.5287	0.04402	0.52869	-0.009063	0.52979	0.033475
0.52962	0.044042	0.52961	-0.008617	0.53071	0.033823
0.53054	0.045228	0.53053	-0.00875	0.53163	0.035288
0.53146	0.045738	0.53145	-0.008934	0.53255	0.035214
0.53237	0.045327	0.53237	-0.009094	0.53347	0.035414
0.53329	0.044976	0.53328	-0.009766	0.53439	0.035844
0.53421	0.045573	0.5342	-0.009595	0.53531	0.035558
0.53513	0.046356	0.53512	-0.009116	0.53623	0.035702
0.53604	0.04709	0.53604	-0.008467	0.53715	0.036182
0.53696	0.047647	0.53695	-0.007632	0.53807	0.036702
0.53788	0.04779	0.53787	-0.007394	0.53898	0.035645
0.5388	0.048013	0.53879	-0.00737	0.5399	0.035142
0.53971	0.047685	0.53971	-0.007399	0.54082	0.034943
0.54063	0.047092	0.54062	-0.007553	0.54174	0.034957
0.54155	0.047268	0.54154	-0.008429	0.54266	0.035167
0.54247	0.046825	0.54246	-0.009239	0.54358	0.03639
0.54338	0.046932	0.54338	-0.009327	0.5445	0.037384
0.5443	0.047662	0.5443	-0.008894	0.54542	0.037253
0.54522	0.047838	0.54521	-0.008538	0.54634	0.037131
0.54614	0.047435	0.54613	-0.008327	0.54726	0.03666
0.54705	0.046794	0.54705	-0.008371	0.54818	0.036354
0.54797	0.046157	0.54797	-0.008058	0.5491	0.03691
0.54889	0.046984	0.54888	-0.007993	0.55002	0.037286
0.54981	0.047175	0.5498	-0.008274	0.55094	0.037716
0.55072	0.046862	0.55072	-0.008232	0.55186	0.038351
0.55164	0.046697	0.55164	-0.008648	0.55278	0.038803
0.55256	0.047261	0.55255	-0.008935	0.5537	0.039107
0.55348	0.048055	0.55347	-0.007867	0.55462	0.039447
0.55439	0.048802	0.55439	-0.008052	0.55554	0.040085
0.55531	0.048824	0.55531	-0.007834	0.55646	0.041288
0.55623	0.048883	0.55623	-0.00699	0.55738	0.041774
0.55715	0.049425	0.55714	-0.005501	0.5583	0.041777
0.55806	0.050954	0.55806	-0.005399	0.55921	0.042008
0.55898	0.051505	0.55898	-0.005601	0.56013	0.042345
0.5599	0.05174	0.55989	-0.005842	0.56105	0.042611
0.56082	0.051845	0.56081	-0.006248	0.56197	0.042841
0.56173	0.052098	0.56173	-0.006257	0.56289	0.043294
0.56265	0.052016	0.56265	-0.00614	0.56381	0.042686
0.56357	0.052351	0.56357	-0.006082	0.56473	0.04221
0.56449	0.05301	0.56448	-0.007148	0.56565	0.042169
0.5654	0.053372	0.5654	-0.006574	0.56657	0.042158
0.56632	0.053833	0.56632	-0.005776	0.56749	0.042155
0.56724	0.054163	0.56724	-0.006027	0.56841	0.041985
0.56816	0.054242	0.56815	-0.004744	0.56933	0.041598
0.56907	0.053727	0.56907	-0.004374	0.57025	0.042149
0.56999	0.053873	0.56999	-0.004591	0.57117	0.041772
0.57091	0.054148	0.57091	-0.004767	0.57209	0.041362
0.57183	0.054258	0.57183	-0.004545	0.57301	0.041704
0.57274	0.0536	0.57274	-0.004587	0.57393	0.040668
0.57366	0.053953	0.57366	-0.004834	0.57485	0.039785
0.57458	0.054416	0.57458	-0.004867	0.57577	0.039171
0.5755	0.05413	0.5755	-0.005589	0.57669	0.038995
0.57641	0.053386	0.57641	-0.006304	0.57761	0.039287
0.57733	0.053708	0.57733	-0.00693	0.57852	0.039696
0.57825	0.054418	0.57825	-0.008052	0.57944	0.039948
0.57917	0.054298	0.57917	-0.008879	0.58036	0.039356
0.58008	0.054237	0.58008	-0.009291	0.58128	0.039368
0.581	0.053586	0.581	-0.009287	0.5822	0.039178
0.58192	0.052428	0.58192	-0.010213	0.58312	0.03867
0.58284	0.051552	0.58284	-0.010249	0.58404	0.03812
0.58375	0.051431	0.58375	-0.010257	0.58496	0.03798
0.58467	0.051382	0.58467	-0.010881	0.58588	0.037367
0.58559	0.051204	0.58559	-0.010983	0.5868	0.036454
0.58651	0.050879	0.58651	-0.011716	0.58772	0.036122
0.58742	0.051126	0.58742	-0.012461	0.58864	0.035099
0.58834	0.051336	0.58834	-0.012997	0.58956	0.034781
0.58926	0.050884	0.58926	-0.014085	0.59048	0.034524
0.59018	0.049906	0.59018	-0.01549	0.5914	0.034092
0.59109	0.050469	0.5911	-0.016597	0.59232	0.033329
0.59201	0.049431	0.59201	-0.017106	0.59324	0.032479
0.59293	0.048864	0.59293	-0.017101	0.59416	0.033275
0.59385	0.049418	0.59385	-0.016688	0.59508	0.033812
0.59476	0.049186	0.59477	-0.016001	0.596	0.033488
0.59568	0.04839	0.59568	-0.016172	0.59692	0.032598
0.5966	0.04793	0.5966	-0.01726	0.59783	0.031797
0.59751	0.047288	0.59752	-0.018053	0.59875	0.032572
0.59843	0.046105	0.59844	-0.01831	0.59967	0.032812
0.59935	0.045223	0.59935	-0.018579	0.60059	0.032437
0.60027	0.042775	0.60027	-0.018686	0.60151	0.031229
0.60119	0.043268	0.60119	-0.018755	0.60243	0.030543
0.6021	0.042945	0.60211	-0.019773	0.60335	0.029969
0.60302	0.042251	0.60303	-0.020828	0.60427	0.029399
0.60394	0.041595	0.60394	-0.022298	0.60519	0.02914
0.60486	0.042099	0.60486	-0.023408	0.60611	0.028074
0.60577	0.041265	0.60578	-0.023964	0.60703	0.027859
0.60669	0.039683	0.6067	-0.024468	0.60795	0.027687
0.60761	0.039274	0.60761	-0.024577	0.60887	0.026952
0.60852	0.039261	0.60853	-0.025721	0.60979	0.026027
0.60944	0.039478	0.60945	-0.026381	0.61071	0.025088
0.61036	0.039013	0.61037	-0.027272	0.61163	0.024677
0.61128	0.037691	0.61128	-0.029459	0.61255	0.02367
0.6122	0.036481	0.6122	-0.030548	0.61347	0.023058
0.61311	0.035762	0.61312	-0.030929	0.61439	0.022505
0.61403	0.034837	0.61404	-0.031072	0.61531	0.021868
0.61495	0.034136	0.61496	-0.031555	0.61623	0.021718
0.61586	0.033564	0.61587	-0.032092	0.61714	0.02092
0.61678	0.032934	0.61679	-0.032595	0.61806	0.019622
0.6177	0.033362	0.61771	-0.033642	0.61898	0.019114
0.61862	0.03347	0.61862	-0.034804	0.6199	0.019006
0.61954	0.032909	0.61954	-0.035961	0.62082	0.018726
0.62045	0.032801	0.62046	-0.036993	0.62174	0.018357
0.62137	0.031845	0.62138	-0.037019	0.62266	0.019647
0.62229	0.031678	0.6223	-0.036724	0.62358	0.019493
0.62321	0.031095	0.62321	-0.03672	0.6245	0.019357
0.62412	0.030207	0.62413	-0.037489	0.62542	0.019357
0.62504	0.029408	0.62505	-0.037628	0.62634	0.019525
0.62596	0.028725	0.62597	-0.038253	0.62726	0.017362
0.62687	0.028019	0.62688	-0.038338	0.62818	0.016762
0.62779	0.027747	0.6278	-0.037508	0.6291	0.016074
0.62871	0.028196	0.62872	-0.037112	0.63002	0.014786
0.62963	0.02892	0.62964	-0.036881	0.63094	0.014255
0.63055	0.029885	0.63055	-0.03664	0.63186	0.01479
0.63146	0.030212	0.63147	-0.036903	0.63278	0.014641
0.63238	0.030277	0.63239	-0.036488	0.6337	0.014572
0.6333	0.030714	0.63331	-0.036119	0.63462	0.015366
0.63421	0.03105	0.63423	-0.035304	0.63554	0.01507
0.63513	0.030515	0.63514	-0.034752	0.63645	0.01435
0.63605	0.030412	0.63606	-0.034049	0.63737	0.013824
0.63697	0.03038	0.63698	-0.033358	0.63829	0.014078
0.63788	0.029273	0.6379	-0.033065	0.63921	0.013984
0.6388	0.028629	0.63881	-0.03328	0.64013	0.013619
0.63972	0.028525	0.63973	-0.033753	0.64105	0.013171
0.64064	0.028719	0.64065	-0.033772	0.64197	0.012715
0.64156	0.02908	0.64157	-0.034327	0.64289	0.013489
0.64247	0.029038	0.64248	-0.034475	0.64381	0.014419
0.64339	0.028927	0.6434	-0.033962	0.64473	0.014212
0.64431	0.029788	0.64432	-0.03363	0.64565	0.014467
0.64522	0.030997	0.64524	-0.033304	0.64657	0.01375
0.64614	0.032098	0.64615	-0.033215	0.64749	0.014138
0.64706	0.032403	0.64707	-0.032868	0.64841	0.014268
0.64798	0.03137	0.64799	-0.031843	0.64933	0.014726
0.6489	0.03065	0.64891	-0.031036	0.65025	0.016183
0.64981	0.030932	0.64982	-0.03068	0.65117	0.016292
0.65073	0.031258	0.65074	-0.030924	0.65209	0.015712
0.65165	0.030638	0.65166	-0.031039	0.65301	0.015446
0.65257	0.030418	0.65258	-0.031342	0.65393	0.014934
0.65348	0.031083	0.6535	-0.031555	0.65484	0.014227
0.6544	0.030843	0.65441	-0.031908	0.65576	0.014117
0.65532	0.029851	0.65533	-0.031904	0.65668	0.014325
0.65623	0.029165	0.65625	-0.031417	0.6576	0.013834
0.65715	0.029314	0.65717	-0.031696	0.65852	0.014366
0.65807	0.029836	0.65808	-0.030754	0.65944	0.014935
0.65899	0.029888	0.659	-0.029591	0.66036	0.014613
0.65991	0.030202	0.65992	-0.029016	0.66128	0.014828
0.66082	0.030757	0.66084	-0.029168	0.6622	0.014609
0.66174	0.030887	0.66176	-0.028727	0.66312	0.014936
0.66266	0.030362	0.66267	-0.028557	0.66404	0.014876
0.66357	0.030324	0.66359	-0.027765	0.66496	0.015216
0.66449	0.029052	0.66451	-0.027007	0.66588	0.015095
0.66541	0.028724	0.66543	-0.025753	0.6668	0.015767
0.66633	0.028838	0.66634	-0.025597	0.66772	0.016602
0.66724	0.029855	0.66726	-0.026164	0.66864	0.01629
0.66816	0.031012	0.66818	-0.025868	0.66956	0.015284
0.66908	0.031492	0.6691	-0.026498	0.67048	0.014467
0.67	0.031961	0.67001	-0.026992	0.6714	0.013895
0.67092	0.032497	0.67093	-0.026421	0.67232	0.013418
0.67183	0.032693	0.67185	-0.026043	0.67323	0.01354
0.67275	0.033393	0.67277	-0.025536	0.67415	0.013958
0.67367	0.034241	0.67368	-0.025226	0.67507	0.014334
0.67458	0.034775	0.6746	-0.025429	0.67599	0.014459
0.6755	0.034761	0.67552	-0.025337	0.67691	0.014905
0.67642	0.034268	0.67644	-0.025299	0.67783	0.015115
0.67734	0.033795	0.67735	-0.025023	0.67875	0.014493
0.67826	0.033182	0.67827	-0.024461	0.67967	0.014551
0.67917	0.032906	0.67919	-0.024569	0.68059	0.015408
0.68009	0.03305	0.68011	-0.025066	0.68151	0.015517
0.68101	0.033124	0.68103	-0.02611	0.68243	0.01587
0.68192	0.033555	0.68194	-0.026868	0.68335	0.016515
0.68284	0.033552	0.68286	-0.027628	0.68427	0.016591
0.68376	0.033677	0.68378	-0.028728	0.68519	0.016564
0.68468	0.034716	0.6847	-0.028754	0.68611	0.01619
0.68559	0.034863	0.68561	-0.028714	0.68703	0.015947
0.68651	0.034759	0.68653	-0.028405	0.68795	0.015324
0.68743	0.034386	0.68745	-0.028883	0.68887	0.015493
0.68835	0.033416	0.68837	-0.029596	0.68979	0.01534
0.68927	0.033257	0.68928	-0.029317	0.69071	0.014244
0.69018	0.033332	0.6902	-0.029572	0.69163	0.013293
0.6911	0.033015	0.69112	-0.030439	0.69254	0.012265
0.69202	0.032459	0.69204	-0.030995	0.69346	0.011728
0.69293	0.032369	0.69296	-0.030866	0.69438	0.011784
0.69385	0.03256	0.69387	-0.03052	0.6953	0.011227
0.69477	0.033281	0.69479	-0.031034	0.69622	0.01052
0.69569	0.033356	0.69571	-0.031599	0.69714	0.010653
0.69661	0.033616	0.69663	-0.032138	0.69806	0.010908
0.69752	0.034015	0.69754	-0.031946	0.69898	0.011659
0.69844	0.03398	0.69846	-0.030924	0.6999	0.012766
0.69936	0.034156	0.69938	-0.02989	0.70082	0.013008
0.70028	0.034247	0.7003	-0.029315	0.70174	0.013048
0.70119	0.034301	0.70121	-0.029496	0.70266	0.013234
0.70211	0.034327	0.70213	-0.02948	0.70358	0.01302
0.70303	0.034236	0.70305	-0.030184	0.7045	0.012929
0.70394	0.03338	0.70397	-0.030825	0.70542	0.011901
0.70486	0.033022	0.70489	-0.032499	0.70634	0.010905
0.70578	0.033236	0.7058	-0.034007	0.70726	0.011452
0.7067	0.033069	0.70672	-0.035049	0.70818	0.011325
0.70762	0.033282	0.70764	-0.035548	0.7091	0.010789
0.70853	0.033114	0.70855	-0.036317	0.71002	0.010147
0.70945	0.033373	0.70947	-0.035957	0.71094	0.011251
0.71037	0.033353	0.71039	-0.037258	0.71186	0.012138
0.71128	0.033745	0.71131	-0.037667	0.71277	0.011014
0.7122	0.03341	0.71223	-0.038723	0.71369	0.009875
0.71312	0.032595	0.71314	-0.039195	0.71461	0.009989
0.71404	0.031966	0.71406	-0.038091	0.71553	0.010519
0.71495	0.030483	0.71498	-0.037363	0.71645	0.010289
0.71587	0.029465	0.7159	-0.036446	0.71737	0.010152
0.71679	0.029016	0.71681	-0.03631	0.71829	0.009736
0.71771	0.028021	0.71773	-0.037133	0.71921	0.009542
0.71863	0.027815	0.71865	-0.037178	0.72013	0.009219
0.71954	0.027294	0.71957	-0.037083	0.72105	0.008962
0.72046	0.026133	0.72048	-0.037357	0.72197	0.008552
0.72138	0.025741	0.7214	-0.036985	0.72289	0.007986
0.72229	0.024908	0.72232	-0.036658	0.72381	0.007958
0.72321	0.025268	0.72324	-0.036591	0.72473	0.008836
0.72413	0.025422	0.72416	-0.03638	0.72565	0.009853
0.72505	0.025169	0.72507	-0.036809	0.72657	0.009562
0.72597	0.025036	0.72599	-0.037216	0.72749	0.008315
0.72688	0.025449	0.72691	-0.037526	0.72841	0.007451
0.7278	0.025049	0.72783	-0.03749	0.72933	0.006773
0.72872	0.025381	0.72874	-0.036559	0.73025	0.006304
0.72964	0.025594	0.72966	-0.035901	0.73117	0.006218
0.73055	0.024598	0.73058	-0.034638	0.73208	0.005846
0.73147	0.023668	0.7315	-0.034783	0.733	0.005168
0.73239	0.023578	0.73241	-0.034344	0.73392	0.004878
0.7333	0.023698	0.73333	-0.034559	0.73484	0.005116
0.73422	0.024078	0.73425	-0.035149	0.73576	0.005091
0.73514	0.024523	0.73517	-0.034323	0.73668	0.004823
0.73606	0.024426	0.73608	-0.034091	0.7376	0.004541
0.73698	0.024245	0.737	-0.033977	0.73852	0.004657
0.73789	0.024166	0.73792	-0.033419	0.73944	0.005258
0.73881	0.024653	0.73884	-0.032096	0.74036	0.005905
0.73973	0.024306	0.73976	-0.032209	0.74128	0.006337
0.74064	0.024028	0.74067	-0.03362	0.7422	0.006286
0.74156	0.023847	0.74159	-0.034014	0.74312	0.006429
0.74248	0.024575	0.74251	-0.033891	0.74404	0.005539
0.7434	0.024302	0.74343	-0.03434	0.74496	0.004787
0.74432	0.02406	0.74434	-0.034568	0.74588	0.004917
0.74523	0.024367	0.74526	-0.035693	0.7468	0.004118
0.74615	0.024483	0.74618	-0.036165	0.74772	0.003297
0.74707	0.024909	0.7471	-0.03613	0.74864	0.002798
0.74799	0.026039	0.74801	-0.035838	0.74956	0.00207
0.7489	0.026275	0.74893	-0.035604	0.75048	0.002433
0.74982	0.026994	0.74985	-0.035918	0.75139	0.003308
0.75074	0.028657	0.75077	-0.034756	0.75231	0.003865
0.75165	0.029262	0.75169	-0.033615	0.75323	0.004625
0.75257	0.029258	0.7526	-0.032569	0.75415	0.004769
0.75349	0.028521	0.75352	-0.031996	0.75507	0.005618
0.75441	0.028196	0.75444	-0.032153	0.75599	0.006443
0.75532	0.028829	0.75536	-0.03147	0.75691	0.006607
0.75624	0.028958	0.75627	-0.032018	0.75783	0.006258
0.75716	0.028589	0.75719	-0.030721	0.75875	0.006741
0.75808	0.028524	0.75811	-0.031712	0.75967	0.008672
0.75899	0.028692	0.75903	-0.03082	0.76059	0.008521
0.75991	0.028628	0.75994	-0.029489	0.76151	0.008508
0.76083	0.0295	0.76086	-0.028485	0.76243	0.009068
0.76175	0.030592	0.76178	-0.028265	0.76335	0.009437
0.76266	0.03078	0.7627	-0.027953	0.76427	0.009904
0.76358	0.031495	0.76362	-0.027537	0.76519	0.010182
0.7645	0.032631	0.76453	-0.026824	0.76611	0.010743
0.76542	0.032923	0.76545	-0.026587	0.76703	0.01132
0.76633	0.033083	0.76637	-0.026454	0.76795	0.011647
0.76725	0.034082	0.76728	-0.025875	0.76887	0.012709
0.76817	0.034851	0.7682	-0.02585	0.76979	0.014413
0.76909	0.036472	0.76912	-0.026004	0.7707	0.014624
0.77	0.037761	0.77004	-0.025778	0.77162	0.014279
0.77092	0.038528	0.77096	-0.025677	0.77254	0.013472
0.77184	0.040149	0.77187	-0.024837	0.77346	0.013601
0.77276	0.040384	0.77279	-0.023777	0.77438	0.014426
0.77367	0.039663	0.77371	-0.023175	0.7753	0.015328
0.77459	0.040008	0.77463	-0.021728	0.77622	0.016457
0.77551	0.039297	0.77554	-0.021641	0.77714	0.017459
0.77643	0.04016	0.77646	-0.021029	0.77806	0.018068
0.77734	0.041377	0.77738	-0.020632	0.77898	0.018701
0.77826	0.041831	0.7783	-0.019006	0.7799	0.019738
0.77918	0.042744	0.77921	-0.018702	0.78082	0.020405
0.7801	0.042609	0.78013	-0.018342	0.78174	0.021174
0.78101	0.043246	0.78105	-0.017232	0.78266	0.022589
0.78193	0.044373	0.78197	-0.0166	0.78358	0.023731
0.78285	0.044651	0.78289	-0.015801	0.7845	0.025285
0.78377	0.045484	0.7838	-0.014331	0.78542	0.02628
0.78468	0.045882	0.78472	-0.013157	0.78634	0.026479
0.7856	0.046019	0.78564	-0.012877	0.78726	0.026967
0.78652	0.04661	0.78656	-0.013154	0.78818	0.027677
0.78744	0.047397	0.78747	-0.01174	0.7891	0.028442
0.78835	0.047566	0.78839	-0.009381	0.79001	0.028912
0.78927	0.047994	0.78931	-0.009649	0.79093	0.029049
0.79019	0.048529	0.79023	-0.00891	0.79185	0.03047
0.79111	0.048838	0.79114	-0.007295	0.79277	0.031034
0.79202	0.049573	0.79206	-0.005877	0.79369	0.031374
0.79294	0.050363	0.79298	-0.004919	0.79461	0.032393
0.79386	0.050494	0.7939	-0.005162	0.79553	0.033467
0.79478	0.050348	0.79482	-0.004968	0.79645	0.034343
0.79569	0.051224	0.79573	-0.004096	0.79737	0.034997
0.79661	0.05163	0.79665	-0.002443	0.79829	0.035789
0.79753	0.051161	0.79757	-0.002053	0.79921	0.036076
0.79845	0.050699	0.79848	-0.001527	0.80013	0.036195
0.79936	0.050993	0.7994	-0.001704	0.80105	0.035961
0.80028	0.051214	0.80032	-0.001306	0.80197	0.035419
0.8012	0.050619	0.80124	-0.00021	0.80289	0.035844
0.80212	0.04996	0.80216	0.000181	0.80381	0.036053
0.80303	0.050311	0.80307	0.001862	0.80473	0.036705
0.80395	0.051865	0.80399	0.002027	0.80565	0.037572
0.80487	0.052421	0.80491	0.0039	0.80657	0.037312
0.80579	0.053005	0.80583	0.005322	0.80749	0.03772
0.8067	0.053831	0.80674	0.005464	0.80841	0.037737
0.80762	0.053657	0.80766	0.004698	0.80932	0.037376
0.80854	0.053614	0.80858	0.003899	0.81024	0.037517
0.80946	0.053785	0.8095	0.003554	0.81116	0.037782
0.81037	0.053412	0.81042	0.004196	0.81208	0.038491
0.81129	0.053236	0.81133	0.003143	0.813	0.038601
0.81221	0.054061	0.81225	0.002473	0.81392	0.038957
0.81313	0.054386	0.81317	0.001703	0.81484	0.039949
0.81404	0.054416	0.81409	0.001712	0.81576	0.039936
0.81496	0.054067	0.815	0.001882	0.81668	0.039651
0.81588	0.053224	0.81592	0.001962	0.8176	0.039247
0.8168	0.052461	0.81684	0.002068	0.81852	0.039295
0.81771	0.051677	0.81776	0.001749	0.81944	0.040557
0.81863	0.050472	0.81867	0.001061	0.82036	0.039948
0.81955	0.050319	0.81959	0.000864	0.82128	0.04039
0.82047	0.050421	0.82051	0.000633	0.8222	0.040094
0.82138	0.050656	0.82143	0.000816	0.82312	0.039295
0.8223	0.050718	0.82234	0.0012	0.82404	0.038981
0.82322	0.050505	0.82326	0.001053	0.82496	0.038875
0.82414	0.050444	0.82418	-0.00015	0.82588	0.038925
0.82505	0.05086	0.8251	-0.001563	0.8268	0.039126
0.82597	0.051034	0.82601	-0.001913	0.82772	0.039237
0.82689	0.051423	0.82693	-0.001724	0.82863	0.038665
0.82781	0.050652	0.82785	-0.001757	0.82955	0.038579
0.82872	0.04998	0.82877	-0.001632	0.83047	0.038984
0.82964	0.049781	0.82969	-0.002577	0.83139	0.038591
0.83056	0.050204	0.8306	-0.003578	0.83231	0.038247
0.83148	0.050462	0.83152	-0.004068	0.83323	0.038348
0.83239	0.051346	0.83244	-0.005379	0.83415	0.037985
0.83331	0.051275	0.83336	-0.005361	0.83507	0.036809
0.83423	0.051036	0.83427	-0.004829	0.83599	0.036181
0.83515	0.051603	0.83519	-0.0056	0.83691	0.036489
0.83606	0.051327	0.83611	-0.005039	0.83783	0.036285
0.83698	0.052293	0.83703	-0.003187	0.83875	0.035584
0.8379	0.051934	0.83794	-0.002838	0.83967	0.034887
0.83882	0.051071	0.83886	-0.002729	0.84059	0.034522
0.83973	0.05076	0.83978	-0.003306	0.84151	0.03389
0.84065	0.049928	0.8407	-0.003123	0.84243	0.033513
0.84157	0.048998	0.84162	-0.002915	0.84335	0.034032
0.84249	0.04858	0.84253	-0.003515	0.84427	0.033845
0.8434	0.048131	0.84345	-0.003518	0.84519	0.03307
0.84432	0.049359	0.84437	-0.005062	0.84611	0.032614
0.84524	0.049668	0.84529	-0.004494	0.84703	0.032363
0.84616	0.04979	0.8462	-0.004234	0.84795	0.032496
0.84707	0.050019	0.84712	-0.003985	0.84886	0.032975
0.84799	0.051311	0.84804	-0.005386	0.84978	0.033186
0.84891	0.05166	0.84896	-0.006936	0.8507	0.03302
0.84983	0.052317	0.84987	-0.008404	0.85162	0.032424
0.85074	0.050392	0.85079	-0.008463	0.85254	0.032202
0.85166	0.04979	0.85171	-0.009925	0.85346	0.03251
0.85258	0.05026	0.85263	-0.011155	0.85438	0.032666
0.8535	0.049214	0.85355	-0.011325	0.8553	0.032759
0.85441	0.048574	0.85446	-0.011832	0.85622	0.032825
0.85533	0.048985	0.85538	-0.01121	0.85714	0.033185
0.85625	0.048133	0.8563	-0.010935	0.85806	0.033534
0.85717	0.048388	0.85721	-0.011305	0.85898	0.033478
0.85808	0.049389	0.85813	-0.010677	0.8599	0.032896
0.859	0.048176	0.85905	-0.010076	0.86082	0.03176
0.85992	0.047933	0.85997	-0.009622	0.86174	0.030683
0.86084	0.047631	0.86089	-0.010225	0.86266	0.029896
0.86175	0.04776	0.8618	-0.010276	0.86358	0.029884
0.86267	0.048183	0.86272	-0.009835	0.8645	0.02938
0.86359	0.048044	0.86364	-0.01013	0.86542	0.028006
0.86451	0.049651	0.86456	-0.010204	0.86634	0.027177
0.86542	0.049007	0.86547	-0.010646	0.86726	0.026499
0.86634	0.048224	0.86639	-0.010706	0.86818	0.025714
0.86726	0.047719	0.86731	-0.010997	0.8691	0.026609
0.86818	0.047116	0.86823	-0.011382	0.87001	0.026393
0.86909	0.047229	0.86914	-0.01157	0.87093	0.025829
0.87001	0.047316	0.87006	-0.011556	0.87185	0.024631
0.87093	0.047483	0.87098	-0.011185	0.87277	0.024543
0.87185	0.047409	0.8719	-0.010805	0.87369	0.024156
0.87276	0.046985	0.87282	-0.011251	0.87461	0.023073
0.87368	0.047001	0.87373	-0.011885	0.87553	0.021987
0.8746	0.046849	0.87465	-0.011496	0.87645	0.020911
0.87552	0.046658	0.87557	-0.011599	0.87737	0.0205
0.87643	0.046217	0.87649	-0.011831	0.87829	0.020136
0.87735	0.045697	0.8774	-0.011511	0.87921	0.019227
0.87827	0.045334	0.87832	-0.011538	0.88013	0.019575
0.87919	0.044936	0.87924	-0.010843	0.88105	0.019188
0.8801	0.045251	0.88016	-0.011802	0.88197	0.019726
0.88102	0.045267	0.88107	-0.012612	0.88289	0.019562
0.88194	0.045134	0.88199	-0.012858	0.88381	0.019564
0.88286	0.044953	0.88291	-0.013405	0.88473	0.019179
0.88377	0.044292	0.88383	-0.0152	0.88565	0.018761
0.88469	0.044734	0.88475	-0.016544	0.88657	0.019141
0.88561	0.044965	0.88566	-0.016085	0.88749	0.019714
0.88653	0.045265	0.88658	-0.01522	0.88841	0.020129
0.88744	0.045705	0.8875	-0.015342	0.88932	0.019833
0.88836	0.045941	0.88842	-0.014745	0.89024	0.018957
0.88928	0.045299	0.88933	-0.015358	0.89116	0.018433
0.8902	0.045153	0.89025	-0.01638	0.89208	0.019045
0.89111	0.044933	0.89117	-0.015742	0.893	0.019473
0.89203	0.045179	0.89209	-0.016884	0.89392	0.019463
0.89295	0.044381	0.893	-0.017154	0.89484	0.019405
0.89387	0.044172	0.89392	-0.017554	0.89576	0.018544
0.89478	0.043598	0.89484	-0.017029	0.89668	0.018283
0.8957	0.043123	0.89576	-0.016087	0.8976	0.018437
0.89662	0.043	0.89667	-0.015877	0.89852	0.017859
0.89754	0.042861	0.89759	-0.016414	0.89944	0.01775
0.89845	0.04306	0.89851	-0.015955	0.90036	0.018025
0.89937	0.04232	0.89943	-0.015044	0.90128	0.017028
0.90029	0.041199	0.90035	-0.014599	0.9022	0.015826
0.90121	0.040829	0.90126	-0.014959	0.90312	0.015476
0.90212	0.040354	0.90218	-0.015551	0.90404	0.015152
0.90304	0.040024	0.9031	-0.015999	0.90496	0.0147
0.90396	0.039668	0.90402	-0.016228	0.90588	0.014224
0.90488	0.039654	0.90493	-0.015905	0.9068	0.013794
0.90579	0.03965	0.90585	-0.016764	0.90772	0.013898
0.90671	0.039253	0.90677	-0.016682	0.90863	0.014111
0.90763	0.039356	0.90769	-0.01572	0.90955	0.013822
0.90855	0.039306	0.9086	-0.015503	0.91047	0.013909
0.90946	0.039159	0.90952	-0.01657	0.91139	0.014044
0.91038	0.039361	0.91044	-0.016669	0.91231	0.013719
0.9113	0.039489	0.91136	-0.016758	0.91323	0.014452
0.91222	0.040892	0.91228	-0.017192	0.91415	0.01518
0.91313	0.041864	0.91319	-0.017248	0.91507	0.014616
0.91405	0.041733	0.91411	-0.017226	0.91599	0.014241
0.91497	0.042151	0.91503	-0.017514	0.91691	0.014664
0.91589	0.04104	0.91594	-0.018158	0.91783	0.015522
0.9168	0.039978	0.91686	-0.018378	0.91875	0.015733
0.91772	0.039762	0.91778	-0.018324	0.91967	0.015526
0.91864	0.039087	0.9187	-0.01796	0.92059	0.016236
0.91956	0.039	0.91962	-0.01725	0.92151	0.017073
0.92047	0.039247	0.92053	-0.017167	0.92243	0.01761
0.92139	0.039278	0.92145	-0.017627	0.92335	0.017084
0.92231	0.039595	0.92237	-0.017914	0.92427	0.015745
0.92323	0.0397	0.92329	-0.018043	0.92519	0.015884
0.92414	0.039905	0.9242	-0.018509	0.92611	0.016388
0.92506	0.03962	0.92512	-0.01933	0.92703	0.015833
0.92598	0.039206	0.92604	-0.020604	0.92794	0.016563
0.9269	0.03913	0.92696	-0.020833	0.92886	0.016671
0.92781	0.039318	0.92787	-0.021366	0.92978	0.016194
0.92873	0.039115	0.92879	-0.021344	0.9307	0.016154
0.92965	0.039716	0.92971	-0.021522	0.93162	0.017353
0.93057	0.039582	0.93063	-0.021059	0.93254	0.016821
0.93148	0.038866	0.93155	-0.020894	0.93346	0.016146
0.9324	0.038618	0.93246	-0.022248	0.93438	0.015559
0.93332	0.038153	0.93338	-0.023601	0.9353	0.01467
0.93424	0.038075	0.9343	-0.023407	0.93622	0.015395
0.93515	0.038271	0.93522	-0.024837	0.93714	0.0149
0.93607	0.037155	0.93613	-0.023884	0.93806	0.014693
0.93699	0.035694	0.93705	-0.023723	0.93898	0.013972
0.93791	0.035004	0.93797	-0.023412	0.9399	0.014707
0.93882	0.035131	0.93889	-0.023131	0.94082	0.015048
0.93974	0.034783	0.9398	-0.022865	0.94174	0.014888
0.94066	0.034684	0.94072	-0.023675	0.94266	0.015295
0.94158	0.034983	0.94164	-0.022925	0.94358	0.014815
0.94249	0.034809	0.94256	-0.022691	0.9445	0.015074
0.94341	0.034912	0.94348	-0.022369	0.94542	0.014879
0.94433	0.034956	0.94439	-0.022464	0.94634	0.014304
0.94525	0.035141	0.94531	-0.022165	0.94725	0.014241
0.94616	0.036703	0.94623	-0.022877	0.94817	0.014589
0.94708	0.037931	0.94715	-0.023761	0.94909	0.015668
0.948	0.037495	0.94806	-0.023248	0.95001	0.015414
0.94892	0.037732	0.94898	-0.022609	0.95093	0.015708
0.94983	0.03822	0.9499	-0.022683	0.95185	0.01545
0.95075	0.037983	0.95082	-0.022694	0.95277	0.015862
0.95167	0.037768	0.95173	-0.023558	0.95369	0.016912
0.95259	0.038257	0.95265	-0.02393	0.95461	0.016784
0.9535	0.038169	0.95357	-0.024373	0.95553	0.01634
0.95442	0.03789	0.95449	-0.024966	0.95645	0.015634
0.95534	0.037159	0.9554	-0.02506	0.95737	0.014369
0.95626	0.036565	0.95632	-0.024543	0.95829	0.014691
0.95717	0.035971	0.95724	-0.025175	0.95921	0.014968
0.95809	0.035688	0.95816	-0.025147	0.96013	0.013282
0.95901	0.034969	0.95907	-0.023694	0.96105	0.013526
0.95993	0.034634	0.95999	-0.023328	0.96197	0.01315
0.96084	0.034269	0.96091	-0.022678	0.96289	0.013397
0.96176	0.034276	0.96183	-0.023221	0.96381	0.013441
0.96268	0.035172	0.96275	-0.02421	0.96473	0.012157
0.9636	0.035703	0.96366	-0.023814	0.96565	0.011851
0.96451	0.035417	0.96458	-0.023983	0.96657	0.011381
0.96543	0.03504	0.9655	-0.024397	0.96748	0.010411
0.96635	0.034603	0.96642	-0.02452	0.9684	0.009383
0.96727	0.034604	0.96733	-0.024957	0.96932	0.008986
0.96818	0.034366	0.96825	-0.02551	0.97024	0.009865
0.9691	0.03403	0.96917	-0.025585	0.97116	0.01066
0.97002	0.033761	0.97009	-0.02604	0.97208	0.01014
0.97094	0.03345	0.97101	-0.0265	0.973	0.009539
0.97185	0.033898	0.97192	-0.026338	0.97392	0.009159
0.97277	0.033778	0.97284	-0.025418	0.97484	0.008669
0.97369	0.03284	0.97376	-0.024121	0.97576	0.008464
0.97461	0.032167	0.97467	-0.024073	0.97668	0.008452
0.97552	0.031755	0.97559	-0.024519	0.9776	0.008119
0.97644	0.031618	0.97651	-0.02477	0.97852	0.007526
0.97736	0.031938	0.97743	-0.024909	0.97944	0.007374
0.97828	0.032394	0.97835	-0.02489	0.98036	0.008145
0.97919	0.032006	0.97926	-0.024666	0.98128	0.007914
0.98011	0.031723	0.98018	-0.024631	0.9822	0.008197
0.98103	0.030955	0.9811	-0.025549	0.98312	0.00802
0.98195	0.030921	0.98202	-0.025548	0.98404	0.008783
0.98286	0.032346	0.98293	-0.026062	0.98496	0.00842
0.98378	0.032552	0.98385	-0.026448	0.98588	0.008237
0.9847	0.03179	0.98477	-0.027257	0.98679	0.007574
0.98562	0.031575	0.98569	-0.027713	0.98771	0.008597
0.98653	0.032911	0.9866	-0.028394	0.98863	0.008592
0.98745	0.032692	0.98752	-0.02833	0.98955	0.008858
0.98837	0.032036	0.98844	-0.028695	0.99047	0.009295
0.98929	0.031305	0.98936	-0.029231	0.99139	0.00876
0.9902	0.031095	0.99028	-0.030028	0.99231	0.009319
0.99112	0.029949	0.99119	-0.029775	0.99323	0.008287
0.99204	0.029575	0.99211	-0.030498	0.99415	0.007528
0.99296	0.028176	0.99303	-0.031169	0.99507	0.007755
0.99387	0.028456	0.99395	-0.03205	0.99599	0.005859
0.99479	0.029816	0.99486	-0.032157	0.99691	0.005677
0.99571	0.029494	0.99578	-0.033108	0.99783	0.005366
0.99663	0.02981	0.9967	-0.0334	0.99875	0.005955
0.99754	0.029914	0.99762	-0.033993	0.99967	0.005966
0.99846	0.030406	0.99853	-0.032927	1.0006	0.005744
0.99938	0.02922	0.99945	-0.031928	1.0015	0.005899
1.0003	0.028792	1.0004	-0.031458	1.0024	0.006326
1.0012	0.029301	1.0013	-0.03146	1.0033	0.00676
1.0021	0.030339	1.0022	-0.031774	1.0043	0.00721
1.003	0.030296	1.0031	-0.032578	1.0052	0.007214
1.004	0.031145	1.004	-0.032259	1.0061	0.007409
1.0049	0.030358	1.005	-0.032498	1.007	0.008412
1.0058	0.030442	1.0059	-0.033572	1.0079	0.008178
1.0067	0.030693	1.0068	-0.034985	1.0089	0.007834
1.0076	0.031059	1.0077	-0.036455	1.0098	0.00723
1.0086	0.031267	1.0086	-0.036015	1.0107	0.007095
1.0095	0.03149	1.0095	-0.035582	1.0116	0.008108
1.0104	0.030486	1.0105	-0.036753	1.0125	0.008298
1.0113	0.031193	1.0114	-0.03771	1.0135	0.008462
1.0122	0.032202	1.0123	-0.038005	1.0144	0.009599
1.0131	0.032275	1.0132	-0.038547	1.0153	0.010171
1.0141	0.031233	1.0141	-0.03817	1.0162	0.010236
1.015	0.031987	1.0151	-0.03784	1.0171	0.009214
1.0159	0.03169	1.016	-0.037961	1.0181	0.008187
1.0168	0.031767	1.0169	-0.037829	1.019	0.008759
1.0177	0.031481	1.0178	-0.037436	1.0199	0.009578
1.0186	0.030842	1.0187	-0.036771	1.0208	0.00988
1.0196	0.031837	1.0196	-0.037225	1.0217	0.009544
1.0205	0.032532	1.0206	-0.038976	1.0227	0.010101
1.0214	0.032213	1.0215	-0.039232	1.0236	0.010599
1.0223	0.030515	1.0224	-0.039158	1.0245	0.011085
1.0232	0.02969	1.0233	-0.039616	1.0254	0.011105
1.0242	0.02848	1.0242	-0.040299	1.0263	0.009987
1.0251	0.028781	1.0251	-0.04016	1.0273	0.009343
1.026	0.029346	1.0261	-0.040229	1.0282	0.008957
1.0269	0.030508	1.027	-0.040517	1.0291	0.007996
1.0278	0.030883	1.0279	-0.040387	1.03	0.007379
1.0287	0.03066	1.0288	-0.040795	1.0309	0.006997
1.0297	0.030712	1.0297	-0.041092	1.0319	0.007248
1.0306	0.030593	1.0307	-0.040421	1.0328	0.00763
1.0315	0.030466	1.0316	-0.039746	1.0337	0.006551
1.0324	0.029978	1.0325	-0.039499	1.0346	0.005188
1.0333	0.029258	1.0334	-0.038947	1.0355	0.004466
1.0342	0.029104	1.0343	-0.038741	1.0364	0.00316
1.0352	0.029053	1.0352	-0.03907	1.0374	0.002389
1.0361	0.028984	1.0362	-0.038639	1.0383	0.002736
1.037	0.029184	1.0371	-0.038654	1.0392	0.002588
1.0379	0.029531	1.038	-0.038538	1.0401	0.002737
1.0388	0.029988	1.0389	-0.038069	1.041	0.003321
1.0397	0.029904	1.0398	-0.038194	1.042	0.003952
1.0407	0.029643	1.0407	-0.037543	1.0429	0.005235
1.0416	0.029653	1.0417	-0.037547	1.0438	0.004922
1.0425	0.029308	1.0426	-0.037744	1.0447	0.004076
1.0434	0.029528	1.0435	-0.037468	1.0456	0.003334
1.0443	0.029812	1.0444	-0.036998	1.0466	0.003171
1.0453	0.030197	1.0453	-0.037744	1.0475	0.003058
1.0462	0.031991	1.0463	-0.037067	1.0484	0.002721
1.0471	0.032067	1.0472	-0.036709	1.0493	0.003092
1.048	0.031278	1.0481	-0.03678	1.0502	0.003467
1.0489	0.031251	1.049	-0.036668	1.0512	0.003782
1.0498	0.031256	1.0499	-0.036994	1.0521	0.003435
1.0508	0.030938	1.0508	-0.036888	1.053	0.002812
1.0517	0.030133	1.0518	-0.036433	1.0539	0.001844
1.0526	0.029837	1.0527	-0.036635	1.0548	0.001841
1.0535	0.029477	1.0536	-0.036654	1.0558	0.002566
1.0544	0.02944	1.0545	-0.035693	1.0567	0.002682
1.0553	0.028784	1.0554	-0.035776	1.0576	0.003052
1.0563	0.02809	1.0563	-0.03604	1.0585	0.003472
1.0572	0.028174	1.0573	-0.034966	1.0594	0.002537
1.0581	0.027616	1.0582	-0.034067	1.0604	0.001446
1.059	0.026805	1.0591	-0.034816	1.0613	0.000563
1.0599	0.026921	1.06	-0.03518	1.0622	0.000615
1.0609	0.026839	1.0609	-0.036462	1.0631	0.001531
1.0618	0.02617	1.0619	-0.036166	1.064	0.002316
1.0627	0.026155	1.0628	-0.035434	1.065	0.002722
1.0636	0.026272	1.0637	-0.03541	1.0659	0.002944
1.0645	0.025899	1.0646	-0.035527	1.0668	0.00201
1.0654	0.025727	1.0655	-0.035588	1.0677	0.00194
1.0664	0.025459	1.0664	-0.035195	1.0686	0.002123
1.0673	0.025367	1.0674	-0.034277	1.0696	0.001974
1.0682	0.025874	1.0683	-0.034863	1.0705	0.001398
1.0691	0.026305	1.0692	-0.034605	1.0714	0.001196
1.07	0.025824	1.0701	-0.034817	1.0723	0.002444
1.0709	0.02567	1.071	-0.035338	1.0732	0.002749
1.0719	0.025128	1.0719	-0.035036	1.0741	0.00396
1.0728	0.024522	1.0729	-0.035562	1.0751	0.005024
1.0737	0.024496	1.0738	-0.035158	1.076	0.005916
1.0746	0.024878	1.0747	-0.035759	1.0769	0.005988
1.0755	0.024518	1.0756	-0.034512	1.0778	0.006087
1.0764	0.024352	1.0765	-0.035495	1.0787	0.005243
1.0774	0.024314	1.0775	-0.035905	1.0797	0.004863
1.0783	0.024266	1.0784	-0.036007	1.0806	0.006055
1.0792	0.024794	1.0793	-0.036715	1.0815	0.00616
1.0801	0.025361	1.0802	-0.036859	1.0824	0.006708
1.081	0.025762	1.0811	-0.036638	1.0833	0.007809
1.082	0.026028	1.082	-0.036234	1.0843	0.007347
1.0829	0.025577	1.083	-0.036012	1.0852	0.007379
1.0838	0.025805	1.0839	-0.036237	1.0861	0.008611
1.0847	0.0256	1.0848	-0.036581	1.087	0.008169
1.0856	0.02541	1.0857	-0.036568	1.0879	0.008582
1.0865	0.024087	1.0866	-0.036747	1.0889	0.007755
1.0875	0.023404	1.0875	-0.036916	1.0898	0.007959
1.0884	0.022761	1.0885	-0.036595	1.0907	0.008426
1.0893	0.022134	1.0894	-0.036456	1.0916	0.009312
1.0902	0.021015	1.0903	-0.036538	1.0925	0.010141
1.0911	0.020521	1.0912	-0.036666	1.0935	0.009762
1.092	0.019447	1.0921	-0.037223	1.0944	0.010099
1.093	0.018681	1.0931	-0.037644	1.0953	0.010044
1.0939	0.019324	1.094	-0.037536	1.0962	0.009562
1.0948	0.01951	1.0949	-0.037894	1.0971	0.009377
1.0957	0.019288	1.0958	-0.038149	1.0981	0.009375
1.0966	0.01814	1.0967	-0.037838	1.099	0.009388
1.0976	0.018401	1.0976	-0.038291	1.0999	0.009836
1.0985	0.018914	1.0986	-0.038255	1.1008	0.0103
1.0994	0.018815	1.0995	-0.038186	1.1017	0.01031
1.1003	0.018554	1.1004	-0.03824	1.1027	0.010161
1.1012	0.018293	1.1013	-0.038965	1.1036	0.0099
1.1021	0.018465	1.1022	-0.039158	1.1045	0.009304
1.1031	0.018738	1.1031	-0.038749	1.1054	0.00939
1.104	0.019136	1.1041	-0.038876	1.1063	0.01054
1.1049	0.019784	1.105	-0.03796	1.1073	0.011623
1.1058	0.020205	1.1059	-0.036309	1.1082	0.012246
1.1067	0.020361	1.1068	-0.036202	1.1091	0.012482
1.1076	0.020162	1.1077	-0.035744	1.11	0.011933
1.1086	0.020085	1.1087	-0.036158	1.1109	0.011852
1.1095	0.019483	1.1096	-0.036388	1.1119	0.011977
1.1104	0.019366	1.1105	-0.035699	1.1128	0.012263
1.1113	0.019284	1.1114	-0.035962	1.1137	0.01264
1.1122	0.01817	1.1123	-0.036376	1.1146	0.013022
1.1131	0.016997	1.1132	-0.036142	1.1155	0.013555
1.1141	0.016347	1.1142	-0.036239	1.1164	0.013265
1.115	0.016455	1.1151	-0.035503	1.1174	0.013128
1.1159	0.017352	1.116	-0.035265	1.1183	0.012642
1.1168	0.017797	1.1169	-0.035415	1.1192	0.012567
1.1177	0.017374	1.1178	-0.0352	1.1201	0.012236
1.1187	0.017536	1.1187	-0.035175	1.121	0.011618
1.1196	0.01764	1.1197	-0.034287	1.122	0.011672
1.1205	0.018013	1.1206	-0.034381	1.1229	0.01163
1.1214	0.018594	1.1215	-0.034112	1.1238	0.011871
1.1223	0.018696	1.1224	-0.03418	1.1247	0.013004
1.1232	0.019265	1.1233	-0.034086	1.1256	0.013602
1.1242	0.019569	1.1243	-0.034701	1.1266	0.013091
1.1251	0.019735	1.1252	-0.034778	1.1275	0.013418
1.126	0.019774	1.1261	-0.033981	1.1284	0.01318
1.1269	0.019137	1.127	-0.034161	1.1293	0.012624
1.1278	0.018836	1.1279	-0.034001	1.1302	0.01231
1.1287	0.019472	1.1288	-0.03512	1.1312	0.011963
1.1297	0.019143	1.1298	-0.034793	1.1321	0.011324
1.1306	0.018924	1.1307	-0.034085	1.133	0.010713
1.1315	0.018851	1.1316	-0.035297	1.1339	0.009739
1.1324	0.019587	1.1325	-0.034943	1.1348	0.009241
1.1333	0.020097	1.1334	-0.03512	1.1358	0.009224
1.1343	0.021181	1.1343	-0.036721	1.1367	0.00814
1.1352	0.021711	1.1353	-0.036238	1.1376	0.007064
1.1361	0.021514	1.1362	-0.036008	1.1385	0.006873
1.137	0.021328	1.1371	-0.036095	1.1394	0.007506
1.1379	0.02127	1.138	-0.03675	1.1404	0.008037
1.1388	0.02102	1.1389	-0.037539	1.1413	0.007365
1.1398	0.020622	1.1399	-0.038574	1.1422	0.007378
1.1407	0.019822	1.1408	-0.038953	1.1431	0.00726
1.1416	0.019128	1.1417	-0.038748	1.144	0.007051
1.1425	0.018363	1.1426	-0.038776	1.145	0.007193
1.1434	0.017799	1.1435	-0.03817	1.1459	0.006759
1.1443	0.017734	1.1444	-0.037853	1.1468	0.006876
1.1453	0.017458	1.1454	-0.037667	1.1477	0.006265
1.1462	0.017561	1.1463	-0.036926	1.1486	0.005872
1.1471	0.01776	1.1472	-0.036633	1.1495	0.005916
1.148	0.018108	1.1481	-0.036616	1.1505	0.00602
1.1489	0.018136	1.149	-0.036054	1.1514	0.006064
1.1498	0.017081	1.1499	-0.035485	1.1523	0.005064
1.1508	0.0157	1.1509	-0.035806	1.1532	0.004776
1.1517	0.01531	1.1518	-0.036986	1.1541	0.003441
1.1526	0.014591	1.1527	-0.03773	1.1551	0.002835
1.1535	0.014879	1.1536	-0.037234	1.156	0.002198
1.1544	0.014895	1.1545	-0.036728	1.1569	0.003352
1.1554	0.014749	1.1555	-0.036788	1.1578	0.003469
1.1563	0.014489	1.1564	-0.037224	1.1587	0.003271
1.1572	0.014418	1.1573	-0.037038	1.1597	0.002357
1.1581	0.015104	1.1582	-0.03661	1.1606	0.001475
1.159	0.01614	1.1591	-0.037182	1.1615	0.000523
1.1599	0.017312	1.16	-0.037688	1.1624	-0.000893
1.1609	0.017042	1.161	-0.03793	1.1633	0.000388
1.1618	0.016828	1.1619	-0.0385	1.1643	0.000754
1.1627	0.017011	1.1628	-0.03913	1.1652	0.001296
1.1636	0.017184	1.1637	-0.039232	1.1661	0.000988
1.1645	0.018197	1.1646	-0.039732	1.167	0.001323
1.1654	0.01914	1.1655	-0.040907	1.1679	0.000884
1.1664	0.018736	1.1665	-0.041038	1.1689	0.000272
1.1673	0.018044	1.1674	-0.040124	1.1698	0.000461
1.1682	0.018081	1.1683	-0.040155	1.1707	0.000373
1.1691	0.017921	1.1692	-0.040304	1.1716	-0.000943
1.17	0.018716	1.1701	-0.040211	1.1725	-0.000335
1.1709	0.018797	1.1711	-0.039866	1.1735	-0.000593
1.1719	0.018235	1.172	-0.039879	1.1744	-0.000154
1.1728	0.017895	1.1729	-0.040449	1.1753	0.000933
1.1737	0.017681	1.1738	-0.041063	1.1762	0.002051
1.1746	0.016208	1.1747	-0.042203	1.1771	0.00338
1.1755	0.015992	1.1756	-0.04253	1.1781	0.003613
1.1765	0.017068	1.1766	-0.043021	1.179	0.004208
1.1774	0.017314	1.1775	-0.043473	1.1799	0.004444
1.1783	0.017437	1.1784	-0.043101	1.1808	0.005214
1.1792	0.017288	1.1793	-0.043851	1.1817	0.005581
1.1801	0.016426	1.1802	-0.044182	1.1827	0.006279
1.181	0.015872	1.1811	-0.044459	1.1836	0.007211
1.182	0.016197	1.1821	-0.04523	1.1845	0.006237
1.1829	0.016647	1.183	-0.045322	1.1854	0.005231
1.1838	0.016468	1.1839	-0.045401	1.1863	0.005141
1.1847	0.01687	1.1848	-0.045177	1.1873	0.006305
1.1856	0.015943	1.1857	-0.044793	1.1882	0.005964
1.1865	0.015064	1.1867	-0.044732	1.1891	0.005592
1.1875	0.014782	1.1876	-0.044488	1.19	0.005042
1.1884	0.015685	1.1885	-0.044206	1.1909	0.004706
1.1893	0.017672	1.1894	-0.042761	1.1918	0.005201
1.1902	0.01811	1.1903	-0.042877	1.1928	0.005435
1.1911	0.018229	1.1912	-0.043396	1.1937	0.00575
1.1921	0.017773	1.1922	-0.043585	1.1946	0.006664
1.193	0.017753	1.1931	-0.044272	1.1955	0.007014
1.1939	0.016313	1.194	-0.044437	1.1964	0.006656
1.1948	0.015354	1.1949	-0.044363	1.1974	0.005826
1.1957	0.015729	1.1958	-0.044926	1.1983	0.005161
1.1966	0.016933	1.1967	-0.04601	1.1992	0.005217
1.1976	0.016945	1.1977	-0.046619	1.2001	0.005495
1.1985	0.016475	1.1986	-0.046642	1.201	0.006591
1.1994	0.016023	1.1995	-0.046579	1.202	0.007717
1.2003	0.016441	1.2004	-0.047175	1.2029	0.007295
1.2012	0.017237	1.2013	-0.04745	1.2038	0.006554
1.2021	0.018061	1.2023	-0.047038	1.2047	0.00638
1.2031	0.018845	1.2032	-0.047714	1.2056	0.006856
1.204	0.018559	1.2041	-0.048582	1.2066	0.006764
1.2049	0.017628	1.205	-0.048614	1.2075	0.006776
1.2058	0.016876	1.2059	-0.048211	1.2084	0.007408
1.2067	0.017048	1.2068	-0.04743	1.2093	0.007724
1.2076	0.017234	1.2078	-0.04725	1.2102	0.006974
1.2086	0.016588	1.2087	-0.047189	1.2112	0.006635
1.2095	0.016372	1.2096	-0.046494	1.2121	0.00537
1.2104	0.016028	1.2105	-0.04629	1.213	0.004213
1.2113	0.015557	1.2114	-0.046208	1.2139	0.003508
1.2122	0.015254	1.2123	-0.045452	1.2148	0.003839
1.2132	0.014814	1.2133	-0.045731	1.2158	0.003858
1.2141	0.01472	1.2142	-0.046525	1.2167	0.003254
1.215	0.014809	1.2151	-0.046736	1.2176	0.002825
1.2159	0.014066	1.216	-0.046024	1.2185	0.002953
1.2168	0.013771	1.2169	-0.045412	1.2194	0.00339
1.2177	0.013704	1.2179	-0.045733	1.2204	0.003284
1.2187	0.013226	1.2188	-0.045555	1.2213	0.001844
1.2196	0.013066	1.2197	-0.045314	1.2222	0.000886
1.2205	0.014148	1.2206	-0.045449	1.2231	-0.000699
1.2214	0.015165	1.2215	-0.04512	1.224	-0.001386
1.2223	0.014518	1.2224	-0.044431	1.225	-0.001007
1.2232	0.012908	1.2234	-0.043872	1.2259	-0.001299
1.2242	0.011952	1.2243	-0.043771	1.2268	-0.001398
1.2251	0.01196	1.2252	-0.043605	1.2277	-0.001659
1.226	0.012514	1.2261	-0.043045	1.2286	-0.002174
1.2269	0.01311	1.227	-0.042051	1.2295	-0.001796
1.2278	0.013262	1.2279	-0.041467	1.2305	-0.001202
1.2288	0.013057	1.2289	-0.041905	1.2314	-0.000646
1.2297	0.013153	1.2298	-0.042746	1.2323	-0.00091
1.2306	0.012427	1.2307	-0.042918	1.2332	-0.001821
1.2315	0.012668	1.2316	-0.043075	1.2341	-0.002531
1.2324	0.013116	1.2325	-0.043468	1.2351	-0.001982
1.2333	0.013067	1.2335	-0.043148	1.236	-0.001756
1.2343	0.013227	1.2344	-0.042774	1.2369	-0.001188
1.2352	0.012923	1.2353	-0.04342	1.2378	-0.001136
1.2361	0.012016	1.2362	-0.044294	1.2387	-0.001006
1.237	0.012061	1.2371	-0.044913	1.2397	-0.000271
1.2379	0.012451	1.238	-0.045582	1.2406	-6.1e-05
1.2388	0.011928	1.239	-0.045936	1.2415	-0.00071
1.2398	0.011841	1.2399	-0.045711	1.2424	-0.000685
1.2407	0.012499	1.2408	-0.045571	1.2433	-0.000671
1.2416	0.012745	1.2417	-0.045772	1.2443	0.00051
1.2425	0.012706	1.2426	-0.045387	1.2452	0.001778
1.2434	0.013223	1.2435	-0.045105	1.2461	0.000539
1.2443	0.014684	1.2445	-0.045737	1.247	0.001274
1.2453	0.016041	1.2454	-0.044338	1.2479	0.000525
1.2462	0.016517	1.2463	-0.04406	1.2489	0.001054
1.2471	0.015954	1.2472	-0.043386	1.2498	0.001403
1.248	0.016077	1.2481	-0.044564	1.2507	0.002075
1.2489	0.015631	1.2491	-0.045524	1.2516	0.001473
1.2499	0.015594	1.25	-0.044905	1.2525	0.001715
1.2508	0.015651	1.2509	-0.045809	1.2535	0.002608
1.2517	0.016521	1.2518	-0.046489	1.2544	0.003335
1.2526	0.016526	1.2527	-0.045882	1.2553	0.003554
1.2535	0.015727	1.2536	-0.04736	1.2562	0.003786
1.2544	0.016417	1.2546	-0.047612	1.2571	0.002969
1.2554	0.017437	1.2555	-0.047747	1.2581	0.003444
1.2563	0.017441	1.2564	-0.047476	1.259	0.004626
1.2572	0.017855	1.2573	-0.04659	1.2599	0.005066
1.2581	0.016877	1.2582	-0.045682	1.2608	0.005497
1.259	0.017255	1.2591	-0.046996	1.2617	0.005381
1.2599	0.016795	1.2601	-0.046551	1.2627	0.006229
1.2609	0.01593	1.261	-0.046527	1.2636	0.006753
1.2618	0.015867	1.2619	-0.046407	1.2645	0.00636
1.2627	0.016426	1.2628	-0.046997	1.2654	0.006327
1.2636	0.017092	1.2637	-0.046711	1.2663	0.006974
1.2645	0.018077	1.2647	-0.046695	1.2672	0.007587
1.2655	0.018715	1.2656	-0.047348	1.2682	0.00797
1.2664	0.018545	1.2665	-0.046201	1.2691	0.008528
1.2673	0.018179	1.2674	-0.045145	1.27	0.009281
1.2682	0.018514	1.2683	-0.045482	1.2709	0.009508
1.2691	0.019533	1.2692	-0.046151	1.2718	0.009441
1.27	0.020557	1.2702	-0.047004	1.2728	0.009984
1.271	0.021193	1.2711	-0.046468	1.2737	0.010321
1.2719	0.019933	1.272	-0.047375	1.2746	0.010302
1.2728	0.019596	1.2729	-0.04735	1.2755	0.010224
1.2737	0.019491	1.2738	-0.047688	1.2764	0.009679
1.2746	0.019414	1.2747	-0.047498	1.2774	0.009948
1.2755	0.019425	1.2757	-0.047421	1.2783	0.010096
1.2765	0.018977	1.2766	-0.046048	1.2792	0.010092
1.2774	0.018597	1.2775	-0.045528	1.2801	0.010396
1.2783	0.018193	1.2784	-0.044822	1.281	0.010922
1.2792	0.018484	1.2793	-0.045152	1.282	0.01161
1.2801	0.018374	1.2803	-0.045511	1.2829	0.011417
1.281	0.016966	1.2812	-0.045519	1.2838	0.011116
1.282	0.016955	1.2821	-0.045939	1.2847	0.011547
1.2829	0.017155	1.283	-0.04659	1.2856	0.01137
1.2838	0.017528	1.2839	-0.045075	1.2866	0.010208
1.2847	0.018702	1.2848	-0.045046	1.2875	0.010403
1.2856	0.019159	1.2858	-0.044172	1.2884	0.011042
1.2866	0.018913	1.2867	-0.045032	1.2893	0.012224
1.2875	0.018971	1.2876	-0.045159	1.2902	0.012974
1.2884	0.019821	1.2885	-0.045843	1.2912	0.012806
1.2893	0.018979	1.2894	-0.046563	1.2921	0.01375
1.2902	0.018031	1.2903	-0.045712	1.293	0.013459
1.2911	0.017757	1.2913	-0.045314	1.2939	0.01273
1.2921	0.017479	1.2922	-0.045955	1.2948	0.011582
1.293	0.017945	1.2931	-0.046712	1.2958	0.011153
1.2939	0.016136	1.294	-0.046258	1.2967	0.011252
1.2948	0.015804	1.2949	-0.045409	1.2976	0.011356
1.2957	0.014912	1.2959	-0.045282	1.2985	0.011628
1.2966	0.014781	1.2968	-0.045345	1.2994	0.011769
1.2976	0.014617	1.2977	-0.044741	1.3004	0.011233
1.2985	0.015078	1.2986	-0.044671	1.3013	0.010336
1.2994	0.016181	1.2995	-0.045011	1.3022	0.010184
1.3003	0.016164	1.3004	-0.044443	1.3031	0.010212
1.3012	0.015476	1.3014	-0.043974	1.304	0.010895
1.3022	0.015568	1.3023	-0.043956	1.3049	0.011305
1.3031	0.015704	1.3032	-0.044616	1.3059	0.011801
1.304	0.015343	1.3041	-0.045201	1.3068	0.011918
1.3049	0.014951	1.305	-0.045282	1.3077	0.011325
1.3058	0.015715	1.3059	-0.044092	1.3086	0.011333
1.3067	0.016319	1.3069	-0.044434	1.3095	0.011272
1.3077	0.016589	1.3078	-0.045746	1.3105	0.010901
1.3086	0.016411	1.3087	-0.04701	1.3114	0.011666
1.3095	0.015307	1.3096	-0.047778	1.3123	0.011011
1.3104	0.014522	1.3105	-0.047937	1.3132	0.010033
1.3113	0.014104	1.3115	-0.047758	1.3141	0.010793
1.3122	0.013398	1.3124	-0.047838	1.3151	0.010852
1.3132	0.013711	1.3133	-0.049496	1.316	0.010886
1.3141	0.013439	1.3142	-0.048886	1.3169	0.009317
1.315	0.012494	1.3151	-0.049361	1.3178	0.007814
1.3159	0.012377	1.316	-0.048785	1.3187	0.009029
1.3168	0.011864	1.317	-0.047048	1.3197	0.008572
1.3177	0.011959	1.3179	-0.047652	1.3206	0.008517
1.3187	0.012551	1.3188	-0.04597	1.3215	0.008801
1.3196	0.012494	1.3197	-0.045746	1.3224	0.008397
1.3205	0.012252	1.3206	-0.045407	1.3233	0.008305
1.3214	0.012237	1.3215	-0.04604	1.3243	0.007915
1.3223	0.012791	1.3225	-0.045592	1.3252	0.007002
1.3233	0.01377	1.3234	-0.046131	1.3261	0.006463
1.3242	0.014603	1.3243	-0.046705	1.327	0.006289
1.3251	0.01523	1.3252	-0.046817	1.3279	0.005819
1.326	0.016118	1.3261	-0.04624	1.3289	0.005379
1.3269	0.01704	1.3271	-0.046116	1.3298	0.005494
1.3278	0.016911	1.328	-0.046942	1.3307	0.005785
1.3288	0.016518	1.3289	-0.04627	1.3316	0.004936
1.3297	0.016004	1.3298	-0.045909	1.3325	0.00427
1.3306	0.015403	1.3307	-0.046526	1.3335	0.003931
1.3315	0.015711	1.3316	-0.04715	1.3344	0.002693
1.3324	0.016483	1.3326	-0.047661	1.3353	0.000713
1.3333	0.016798	1.3335	-0.047461	1.3362	-0.000399
1.3343	0.016893	1.3344	-0.047295	1.3371	-0.001468
1.3352	0.01677	1.3353	-0.046791	1.3381	-0.002459
1.3361	0.016699	1.3362	-0.045832	1.339	-0.003545
1.337	0.016402	1.3371	-0.046763	1.3399	-0.003649
1.3379	0.016068	1.3381	-0.048336	1.3408	-0.003634
1.3389	0.015695	1.339	-0.048566	1.3417	-0.002993
1.3398	0.016206	1.3399	-0.047672	1.3427	-0.003905
1.3407	0.016707	1.3408	-0.047969	1.3436	-0.004267
1.3416	0.01749	1.3417	-0.048282	1.3445	-0.004165
1.3425	0.018388	1.3427	-0.047975	1.3454	-0.004212
1.3434	0.018143	1.3436	-0.049031	1.3463	-0.004215
1.3444	0.017707	1.3445	-0.049499	1.3472	-0.003938
1.3453	0.017459	1.3454	-0.048304	1.3482	-0.003757
1.3462	0.017623	1.3463	-0.048031	1.3491	-0.003459
1.3471	0.018189	1.3472	-0.047096	1.35	-0.003625
1.348	0.017917	1.3482	-0.047135	1.3509	-0.004871
1.3489	0.017383	1.3491	-0.04687	1.3518	-0.005541
1.3499	0.017796	1.35	-0.046795	1.3528	-0.005633
1.3508	0.019025	1.3509	-0.046397	1.3537	-0.005276
1.3517	0.019062	1.3518	-0.046396	1.3546	-0.005221
1.3526	0.017408	1.3527	-0.046507	1.3555	-0.005481
1.3535	0.016982	1.3537	-0.045573	1.3564	-0.004542
1.3544	0.017285	1.3546	-0.044515	1.3574	-0.004958
1.3554	0.017568	1.3555	-0.044146	1.3583	-0.005821
1.3563	0.018061	1.3564	-0.044124	1.3592	-0.006188
1.3572	0.018361	1.3573	-0.044504	1.3601	-0.007004
1.3581	0.019753	1.3583	-0.044367	1.361	-0.007331
1.359	0.021272	1.3592	-0.043891	1.362	-0.007626
1.36	0.020365	1.3601	-0.043818	1.3629	-0.00667
1.3609	0.021542	1.361	-0.043499	1.3638	-0.006249
1.3618	0.022016	1.3619	-0.043491	1.3647	-0.007235
1.3627	0.021945	1.3628	-0.044509	1.3656	-0.007556
1.3636	0.022657	1.3638	-0.045497	1.3666	-0.007886
1.3645	0.022745	1.3647	-0.045735	1.3675	-0.008625
1.3655	0.02306	1.3656	-0.045389	1.3684	-0.008136
1.3664	0.023223	1.3665	-0.04532	1.3693	-0.007167
1.3673	0.023324	1.3674	-0.045754	1.3702	-0.007145
1.3682	0.022715	1.3683	-0.045435	1.3712	-0.007237
1.3691	0.022544	1.3693	-0.045211	1.3721	-0.006932
1.37	0.02235	1.3702	-0.044936	1.373	-0.006386
1.371	0.022253	1.3711	-0.044522	1.3739	-0.005962
1.3719	0.022057	1.372	-0.044589	1.3748	-0.005795
1.3728	0.021195	1.3729	-0.045027	1.3758	-0.004999
1.3737	0.020656	1.3739	-0.045651	1.3767	-0.004783
1.3746	0.021327	1.3748	-0.045297	1.3776	-0.004698
1.3756	0.022391	1.3757	-0.046032	1.3785	-0.003669
1.3765	0.022548	1.3766	-0.046803	1.3794	-0.002205
1.3774	0.023271	1.3775	-0.046984	1.3804	-0.001173
1.3783	0.022845	1.3784	-0.04644	1.3813	-0.000223
1.3792	0.022907	1.3794	-0.045442	1.3822	0.000116
1.3801	0.021884	1.3803	-0.044723	1.3831	0.000176
1.3811	0.021423	1.3812	-0.044456	1.384	0.000194
1.382	0.021786	1.3821	-0.044551	1.3849	0.001236
1.3829	0.02146	1.383	-0.044965	1.3859	0.00192
1.3838	0.021432	1.3839	-0.044495	1.3868	0.002477
1.3847	0.021384	1.3849	-0.044064	1.3877	0.002906
1.3856	0.022068	1.3858	-0.044214	1.3886	0.003402
1.3866	0.022415	1.3867	-0.044902	1.3895	0.003051
1.3875	0.022687	1.3876	-0.044527	1.3905	0.002775
1.3884	0.022372	1.3885	-0.044012	1.3914	0.002665
1.3893	0.022102	1.3895	-0.043081	1.3923	0.0031
1.3902	0.021846	1.3904	-0.042268	1.3932	0.003806
1.3911	0.022173	1.3913	-0.041904	1.3941	0.004199
1.3921	0.021988	1.3922	-0.04249	1.3951	0.00406
1.393	0.021859	1.3931	-0.042533	1.396	0.003782
1.3939	0.021388	1.394	-0.043174	1.3969	0.004075
1.3948	0.022006	1.395	-0.043467	1.3978	0.004306
1.3957	0.021511	1.3959	-0.043915	1.3987	0.00412
1.3967	0.02089	1.3968	-0.043423	1.3997	0.003855
1.3976	0.020578	1.3977	-0.043684	1.4006	0.003874
1.3985	0.021818	1.3986	-0.04326	1.4015	0.003588
1.3994	0.021492	1.3995	-0.04284	1.4024	0.002885
1.4003	0.0212	1.4005	-0.042683	1.4033	0.002482
1.4012	0.021564	1.4014	-0.042592	1.4043	0.003061
1.4022	0.02059	1.4023	-0.04267	1.4052	0.003719
1.4031	0.020351	1.4032	-0.042552	1.4061	0.003683
1.404	0.019638	1.4041	-0.041702	1.407	0.003549
1.4049	0.018938	1.4051	-0.042142	1.4079	0.003129
1.4058	0.019222	1.406	-0.041943	1.4089	0.003633
1.4067	0.018894	1.4069	-0.042956	1.4098	0.003969
1.4077	0.018173	1.4078	-0.043455	1.4107	0.004986
1.4086	0.017747	1.4087	-0.043219	1.4116	0.005178
1.4095	0.01708	1.4096	-0.043119	1.4125	0.005119
1.4104	0.016643	1.4106	-0.042369	1.4135	0.00594
1.4113	0.016694	1.4115	-0.042907	1.4144	0.006299
1.4123	0.016397	1.4124	-0.043639	1.4153	0.005975
1.4132	0.015831	1.4133	-0.043396	1.4162	0.005318
1.4141	0.015942	1.4142	-0.043394	1.4171	0.006042
1.415	0.016146	1.4151	-0.044185	1.4181	0.005772
1.4159	0.015858	1.4161	-0.044636	1.419	0.006024
1.4168	0.015643	1.417	-0.045178	1.4199	0.004435
1.4178	0.015864	1.4179	-0.045237	1.4208	0.003885
1.4187	0.016	1.4188	-0.045429	1.4217	0.004274
1.4196	0.016612	1.4197	-0.044384	1.4226	0.004119
1.4205	0.017048	1.4207	-0.044052	1.4236	0.004516
1.4214	0.015921	1.4216	-0.044704	1.4245	0.004606
1.4223	0.01527	1.4225	-0.044028	1.4254	0.003933
1.4233	0.014863	1.4234	-0.043772	1.4263	0.003239
1.4242	0.014544	1.4243	-0.043275	1.4272	0.003431
1.4251	0.013969	1.4252	-0.043129	1.4282	0.003577
1.426	0.013312	1.4262	-0.043618	1.4291	0.00395
1.4269	0.01311	1.4271	-0.044031	1.43	0.003729
1.4278	0.012429	1.428	-0.044442	1.4309	0.004221
1.4288	0.01235	1.4289	-0.044765	1.4318	0.00429
1.4297	0.012286	1.4298	-0.044718	1.4328	0.004256
1.4306	0.012011	1.4308	-0.044657	1.4337	0.002953
1.4315	0.011545	1.4317	-0.044645	1.4346	0.002212
1.4324	0.010729	1.4326	-0.043778	1.4355	0.00208
1.4334	0.009971	1.4335	-0.04383	1.4364	0.00278
1.4343	0.009522	1.4344	-0.04439	1.4374	0.003055
1.4352	0.009972	1.4353	-0.04502	1.4383	0.003248
1.4361	0.010668	1.4363	-0.044889	1.4392	0.002338
1.437	0.010362	1.4372	-0.044712	1.4401	0.002051
1.4379	0.010391	1.4381	-0.04464	1.441	0.002098
1.4389	0.010437	1.439	-0.045036	1.442	0.00245
1.4398	0.010222	1.4399	-0.04485	1.4429	0.002772
1.4407	0.010202	1.4408	-0.044799	1.4438	0.003092
1.4416	0.011079	1.4418	-0.044774	1.4447	0.00276
1.4425	0.010129	1.4427	-0.045482	1.4456	0.003418
1.4434	0.010306	1.4436	-0.045626	1.4466	0.003708
1.4444	0.010161	1.4445	-0.045787	1.4475	0.003729
1.4453	0.009617	1.4454	-0.045665	1.4484	0.003858
1.4462	0.009516	1.4463	-0.045424	1.4493	0.003845
1.4471	0.009621	1.4473	-0.044912	1.4502	0.004473
1.448	0.010617	1.4482	-0.045188	1.4512	0.003317
1.449	0.010975	1.4491	-0.044991	1.4521	0.003319
1.4499	0.011146	1.45	-0.044925	1.453	0.003712
1.4508	0.011398	1.4509	-0.04573	1.4539	0.004448
1.4517	0.011243	1.4519	-0.045915	1.4548	0.003998
1.4526	0.011567	1.4528	-0.045388	1.4558	0.003777
1.4535	0.012014	1.4537	-0.044645	1.4567	0.003015
1.4545	0.012205	1.4546	-0.043441	1.4576	0.002706
1.4554	0.012766	1.4555	-0.042832	1.4585	0.002667
1.4563	0.013503	1.4564	-0.043258	1.4594	0.002283
1.4572	0.013631	1.4574	-0.042966	1.4604	0.002609
1.4581	0.01325	1.4583	-0.042441	1.4613	0.002172
1.459	0.013684	1.4592	-0.043181	1.4622	0.002629
1.46	0.01438	1.4601	-0.043491	1.4631	0.002506
1.4609	0.014109	1.461	-0.043023	1.464	0.002548
1.4618	0.013591	1.4619	-0.043066	1.4649	0.002137
1.4627	0.013703	1.4629	-0.04317	1.4659	0.002398
1.4636	0.013885	1.4638	-0.043046	1.4668	0.002275
1.4645	0.014257	1.4647	-0.043101	1.4677	0.001895
1.4655	0.014366	1.4656	-0.043276	1.4686	0.001288
1.4664	0.014783	1.4665	-0.044821	1.4695	0.000454
1.4673	0.0147	1.4675	-0.044946	1.4705	0.000313
1.4682	0.015669	1.4684	-0.044167	1.4714	0.000775
1.4691	0.015336	1.4693	-0.044424	1.4723	0.000287
1.4701	0.014979	1.4702	-0.043844	1.4732	-0.000905
1.471	0.014846	1.4711	-0.044388	1.4741	-0.001277
1.4719	0.017006	1.472	-0.043482	1.4751	-0.000744
1.4728	0.018759	1.473	-0.04325	1.476	-0.000219
1.4737	0.018996	1.4739	-0.04309	1.4769	-0.000226
1.4746	0.019105	1.4748	-0.042626	1.4778	-0.000752
1.4756	0.018621	1.4757	-0.040927	1.4787	-0.000979
1.4765	0.019081	1.4766	-0.041712	1.4797	-0.000285
1.4774	0.019173	1.4776	-0.042071	1.4806	0.001045
1.4783	0.020175	1.4785	-0.041957	1.4815	0.001481
1.4792	0.021715	1.4794	-0.043241	1.4824	0.001073
1.4801	0.022865	1.4803	-0.042987	1.4833	0.000651
1.4811	0.023817	1.4812	-0.043419	1.4843	8.9e-05
1.482	0.023172	1.4821	-0.043605	1.4852	0.000167
1.4829	0.022781	1.4831	-0.04368	1.4861	0.000298
1.4838	0.022186	1.484	-0.043728	1.487	-0.000407
1.4847	0.021465	1.4849	-0.043408	1.4879	-0.000694
1.4856	0.021194	1.4858	-0.043092	1.4889	-0.001092
1.4866	0.021442	1.4867	-0.043111	1.4898	-0.001183
1.4875	0.020693	1.4876	-0.043664	1.4907	-0.001147
1.4884	0.019952	1.4886	-0.043476	1.4916	-0.001011
1.4893	0.020734	1.4895	-0.042979	1.4925	-0.00108
1.4902	0.020094	1.4904	-0.0441	1.4935	-0.001778
1.4912	0.021127	1.4913	-0.044378	1.4944	-0.001963
1.4921	0.021923	1.4922	-0.044641	1.4953	-0.002604
1.493	0.021177	1.4931	-0.045323	1.4962	-0.003213
1.4939	0.020602	1.4941	-0.045655	1.4971	-0.002531
1.4948	0.020242	1.495	-0.044786	1.4981	-0.001832
1.4957	0.019982	1.4959	-0.045571	1.499	-0.002117
1.4967	0.018837	1.4968	-0.046052	1.4999	-0.002055
1.4976	0.017551	1.4977	-0.044692	1.5008	-0.002786
1.4985	0.017682	1.4987	-0.044257	1.5017	-0.004066
1.4994	0.017393	1.4996	-0.044313	1.5026	-0.004217
1.5003	0.01731	1.5005	-0.043922	1.5036	-0.003485
1.5012	0.017069	1.5014	-0.046112	1.5045	-0.003097
1.5022	0.016172	1.5023	-0.045663	1.5054	-0.00319
1.5031	0.01609	1.5032	-0.046754	1.5063	-0.00382
1.504	0.016263	1.5042	-0.047009	1.5072	-0.003711
1.5049	0.01621	1.5051	-0.046344	1.5082	-0.004047
1.5058	0.016202	1.506	-0.045165	1.5091	-0.004804
1.5068	0.016414	1.5069	-0.045572	1.51	-0.004687
1.5077	0.017222	1.5078	-0.045179	1.5109	-0.003342
1.5086	0.017	1.5087	-0.043968	1.5118	-0.002083
1.5095	0.016745	1.5097	-0.044107	1.5128	-0.001614
1.5104	0.015025	1.5106	-0.043839	1.5137	-0.001669
1.5113	0.01579	1.5115	-0.043696	1.5146	-0.002013
1.5123	0.015085	1.5124	-0.043126	1.5155	-0.002261
1.5132	0.01525	1.5133	-0.042643	1.5164	-0.002117
1.5141	0.015119	1.5143	-0.042301	1.5174	-0.002185
1.515	0.014932	1.5152	-0.042644	1.5183	-0.0028
1.5159	0.014916	1.5161	-0.043205	1.5192	-0.002272
1.5168	0.015125	1.517	-0.043613	1.5201	-0.001831
1.5178	0.013938	1.5179	-0.043931	1.521	-0.001795
1.5187	0.012812	1.5188	-0.044025	1.522	-0.002863
1.5196	0.012933	1.5198	-0.044443	1.5229	-0.003118
1.5205	0.012705	1.5207	-0.045092	1.5238	-0.003479
1.5214	0.012803	1.5216	-0.045824	1.5247	-0.003371
1.5223	0.012627	1.5225	-0.046158	1.5256	-0.002979
1.5233	0.012742	1.5234	-0.045487	1.5266	-0.003636
1.5242	0.012242	1.5244	-0.044945	1.5275	-0.005334
1.5251	0.011132	1.5253	-0.044324	1.5284	-0.005544
1.526	0.009807	1.5262	-0.043571	1.5293	-0.005332
1.5269	0.008131	1.5271	-0.042989	1.5302	-0.005786
1.5279	0.00723	1.528	-0.042217	1.5312	-0.005641
1.5288	0.008301	1.5289	-0.042349	1.5321	-0.006249
1.5297	0.009053	1.5299	-0.043315	1.533	-0.006096
1.5306	0.009631	1.5308	-0.044071	1.5339	-0.005963
1.5315	0.009681	1.5317	-0.044711	1.5348	-0.006451
1.5324	0.009235	1.5326	-0.04448	1.5358	-0.005653
1.5334	0.009168	1.5335	-0.044415	1.5367	-0.005685
1.5343	0.009409	1.5344	-0.044645	1.5376	-0.005503
1.5352	0.008214	1.5354	-0.045334	1.5385	-0.005398
1.5361	0.007741	1.5363	-0.045336	1.5394	-0.005129
1.537	0.007749	1.5372	-0.045192	1.5403	-0.004562
1.5379	0.007749	1.5381	-0.044712	1.5413	-0.004431
1.5389	0.008968	1.539	-0.044284	1.5422	-0.003587
1.5398	0.009375	1.54	-0.044089	1.5431	-0.004638
1.5407	0.009626	1.5409	-0.043773	1.544	-0.005806
1.5416	0.009686	1.5418	-0.042865	1.5449	-0.006805
1.5425	0.0095	1.5427	-0.041878	1.5459	-0.006655
1.5435	0.009299	1.5436	-0.041541	1.5468	-0.007291
1.5444	0.009117	1.5445	-0.042657	1.5477	-0.005931
1.5453	0.009768	1.5455	-0.043292	1.5486	-0.004983
1.5462	0.010124	1.5464	-0.043082	1.5495	-0.005248
1.5471	0.010449	1.5473	-0.042869	1.5505	-0.005949
1.548	0.011324	1.5482	-0.042491	1.5514	-0.006078
1.549	0.01134	1.5491	-0.041843	1.5523	-0.005827
1.5499	0.011924	1.55	-0.041934	1.5532	-0.005031
1.5508	0.012451	1.551	-0.042194	1.5541	-0.00582
1.5517	0.012466	1.5519	-0.042174	1.5551	-0.004818
1.5526	0.012304	1.5528	-0.042326	1.556	-0.003733
1.5535	0.01238	1.5537	-0.04249	1.5569	-0.004129
1.5545	0.013451	1.5546	-0.043176	1.5578	-0.004841
1.5554	0.0133	1.5556	-0.043183	1.5587	-0.004568
1.5563	0.014512	1.5565	-0.04237	1.5597	-0.004059
1.5572	0.014233	1.5574	-0.04248	1.5606	-0.002737
1.5581	0.014391	1.5583	-0.042602	1.5615	-0.002711
1.559	0.015324	1.5592	-0.042389	1.5624	-0.002698
1.56	0.015611	1.5601	-0.041787	1.5633	-0.003426
1.5609	0.015762	1.5611	-0.041069	1.5643	-0.003349
1.5618	0.015227	1.562	-0.040245	1.5652	-0.002741
1.5627	0.014786	1.5629	-0.039207	1.5661	-0.002687
1.5636	0.015443	1.5638	-0.038315	1.567	-0.00315
1.5646	0.01622	1.5647	-0.039066	1.5679	-0.002433
1.5655	0.016193	1.5656	-0.038349	1.5689	-0.0022
1.5664	0.016259	1.5666	-0.038196	1.5698	-0.001642
1.5673	0.016333	1.5675	-0.038702	1.5707	-0.002131
1.5682	0.016392	1.5684	-0.038198	1.5716	-0.002618
1.5691	0.01715	1.5693	-0.038395	1.5725	-0.002258
1.5701	0.017866	1.5702	-0.037996	1.5735	-0.001651
1.571	0.018138	1.5712	-0.038669	1.5744	-0.000826
1.5719	0.018311	1.5721	-0.039226	1.5753	-0.000538
1.5728	0.018922	1.573	-0.040061	1.5762	9.6e-05
1.5737	0.019958	1.5739	-0.040302	1.5771	-3.9e-05
1.5746	0.019739	1.5748	-0.040385	1.5781	0.000376
1.5756	0.019311	1.5757	-0.039641	1.579	0.000874
1.5765	0.01952	1.5767	-0.039157	1.5799	0.00113
1.5774	0.019489	1.5776	-0.03922	1.5808	0.001959
1.5783	0.019656	1.5785	-0.039684	1.5817	0.001016
1.5792	0.019641	1.5794	-0.040315	1.5826	0.000281
1.5802	0.019946	1.5803	-0.040167	1.5836	0.00049
1.5811	0.02105	1.5812	-0.039956	1.5845	0.000334
1.582	0.022505	1.5822	-0.039968	1.5854	0.000577
1.5829	0.022135	1.5831	-0.038828	1.5863	0.000608
1.5838	0.021047	1.584	-0.038689	1.5872	0.000771
1.5847	0.020846	1.5849	-0.040215	1.5882	0.000425
1.5857	0.020415	1.5858	-0.041296	1.5891	0.000771
1.5866	0.02011	1.5868	-0.04184	1.59	0.001064
1.5875	0.019946	1.5877	-0.04228	1.5909	0.0021
1.5884	0.01987	1.5886	-0.042934	1.5918	0.002856
1.5893	0.020563	1.5895	-0.043443	1.5928	0.003511
1.5902	0.021487	1.5904	-0.043611	1.5937	0.004064
1.5912	0.021511	1.5913	-0.042453	1.5946	0.003845
1.5921	0.021198	1.5923	-0.041846	1.5955	0.004154
1.593	0.020727	1.5932	-0.042422	1.5964	0.003775
1.5939	0.020098	1.5941	-0.042286	1.5974	0.002679
1.5948	0.019494	1.595	-0.041984	1.5983	0.003296
1.5957	0.01902	1.5959	-0.041734	1.5992	0.002378
1.5967	0.019095	1.5968	-0.042469	1.6001	0.002315
1.5976	0.019213	1.5978	-0.042705	1.601	0.001873
1.5985	0.019386	1.5987	-0.042103	1.602	0.001416
1.5994	0.019771	1.5996	-0.04136	1.6029	0.001865
1.6003	0.019331	1.6005	-0.04083	1.6038	0.002725
1.6013	0.018487	1.6014	-0.040013	1.6047	0.002295
1.6022	0.017879	1.6024	-0.040318	1.6056	0.002055
1.6031	0.01733	1.6033	-0.040348	1.6066	0.000919
1.604	0.016806	1.6042	-0.039668	1.6075	0.001376
1.6049	0.01609	1.6051	-0.039164	1.6084	0.001583
1.6058	0.015347	1.606	-0.039346	1.6093	0.001049
1.6068	0.014346	1.6069	-0.039474	1.6102	0.002006
1.6077	0.014145	1.6079	-0.039636	1.6112	0.002451
1.6086	0.014711	1.6088	-0.039704	1.6121	0.002706
1.6095	0.014742	1.6097	-0.040405	1.613	0.00312
1.6104	0.014418	1.6106	-0.040824	1.6139	0.003267
1.6113	0.014857	1.6115	-0.041211	1.6148	0.003328
1.6123	0.015624	1.6124	-0.040158	1.6158	0.003428
1.6132	0.016261	1.6134	-0.039214	1.6167	0.003966
1.6141	0.016195	1.6143	-0.039437	1.6176	0.004166
1.615	0.015823	1.6152	-0.039709	1.6185	0.003708
1.6159	0.01531	1.6161	-0.039741	1.6194	0.003553
1.6169	0.015249	1.617	-0.039768	1.6203	0.003867
1.6178	0.01466	1.618	-0.039722	1.6213	0.004123
1.6187	0.014663	1.6189	-0.039304	1.6222	0.00342
1.6196	0.013395	1.6198	-0.038748	1.6231	0.002547
1.6205	0.013555	1.6207	-0.03849	1.624	0.002319
1.6214	0.014037	1.6216	-0.038547	1.6249	0.002243
1.6224	0.013536	1.6225	-0.038873	1.6259	0.001948
1.6233	0.013964	1.6235	-0.038786	1.6268	0.001152
1.6242	0.013687	1.6244	-0.037906	1.6277	0.000554
1.6251	0.014199	1.6253	-0.038251	1.6286	0.001752
1.626	0.013479	1.6262	-0.038525	1.6295	0.002002
1.6269	0.013202	1.6271	-0.037548	1.6305	0.001633
1.6279	0.012545	1.628	-0.036486	1.6314	0.00198
1.6288	0.01163	1.629	-0.036341	1.6323	0.001911
1.6297	0.012114	1.6299	-0.037139	1.6332	0.002198
1.6306	0.011491	1.6308	-0.03767	1.6341	0.002511
1.6315	0.010743	1.6317	-0.037289	1.6351	0.003367
1.6324	0.010534	1.6326	-0.03624	1.636	0.003698
1.6334	0.009493	1.6336	-0.035361	1.6369	0.004476
1.6343	0.009696	1.6345	-0.035072	1.6378	0.004028
1.6352	0.009381	1.6354	-0.035052	1.6387	0.003334
1.6361	0.009518	1.6363	-0.035798	1.6397	0.003741
1.637	0.008627	1.6372	-0.036064	1.6406	0.002912
1.638	0.008577	1.6381	-0.036904	1.6415	0.003164
1.6389	0.008367	1.6391	-0.036757	1.6424	0.002657
1.6398	0.008671	1.64	-0.036692	1.6433	0.004018
1.6407	0.008936	1.6409	-0.036424	1.6443	0.004341
1.6416	0.009814	1.6418	-0.036319	1.6452	0.00374
1.6425	0.010033	1.6427	-0.036283	1.6461	0.003543
1.6435	0.009123	1.6436	-0.035064	1.647	0.002925
1.6444	0.008588	1.6446	-0.034916	1.6479	0.002768
1.6453	0.007768	1.6455	-0.035703	1.6489	0.002662
1.6462	0.0059	1.6464	-0.035462	1.6498	0.001319
1.6471	0.006139	1.6473	-0.035951	1.6507	0.000646
1.648	0.006161	1.6482	-0.036874	1.6516	0.001199
1.649	0.006584	1.6492	-0.036986	1.6525	0.0016
1.6499	0.007102	1.6501	-0.038009	1.6535	0.001115
1.6508	0.006877	1.651	-0.038548	1.6544	-0.000143
1.6517	0.005617	1.6519	-0.038885	1.6553	0.000854
1.6526	0.005612	1.6528	-0.038758	1.6562	0.001277
1.6536	0.005746	1.6537	-0.039195	1.6571	0.000194
1.6545	0.005574	1.6547	-0.039558	1.658	-6.3e-05
1.6554	0.004461	1.6556	-0.040323	1.659	-2.8e-05
1.6563	0.003902	1.6565	-0.03974	1.6599	-0.000237
1.6572	0.003296	1.6574	-0.039243	1.6608	-0.00047
1.6581	0.002883	1.6583	-0.040125	1.6617	-0.000223
1.6591	0.002131	1.6592	-0.04079	1.6626	-0.000561
1.66	0.002141	1.6602	-0.040693	1.6636	-0.000714
1.6609	0.002323	1.6611	-0.040567	1.6645	-0.000514
1.6618	0.002232	1.662	-0.04034	1.6654	-0.001116
1.6627	0.00117	1.6629	-0.040199	1.6663	-0.00212
1.6636	0.001928	1.6638	-0.039122	1.6672	-0.002727
1.6646	0.00274	1.6648	-0.039547	1.6682	-0.00173
1.6655	0.003361	1.6657	-0.039864	1.6691	-0.000671
1.6664	0.003791	1.6666	-0.040099	1.67	-0.000808
1.6673	0.003129	1.6675	-0.040356	1.6709	-0.001289
1.6682	0.003072	1.6684	-0.039649	1.6718	-0.00093
1.6691	0.002268	1.6693	-0.038856	1.6728	0.000476
1.6701	0.001979	1.6703	-0.039807	1.6737	0.001218
1.671	0.002191	1.6712	-0.039855	1.6746	0.00184
1.6719	0.0024	1.6721	-0.038428	1.6755	0.001778
1.6728	0.00223	1.673	-0.038117	1.6764	0.001843
1.6737	0.001935	1.6739	-0.038222	1.6774	0.001125
1.6747	0.001858	1.6748	-0.038115	1.6783	0.000362
1.6756	0.001812	1.6758	-0.038262	1.6792	8.1e-05
1.6765	0.001869	1.6767	-0.037923	1.6801	0.000396
1.6774	0.001907	1.6776	-0.037241	1.681	0.000299
1.6783	0.001781	1.6785	-0.037469	1.682	0.001052
1.6792	0.002058	1.6794	-0.037974	1.6829	0.000115
1.6802	0.001769	1.6804	-0.038672	1.6838	0.000104
1.6811	0.001555	1.6813	-0.038738	1.6847	0.000991
1.682	0.000733	1.6822	-0.038345	1.6856	0.000577
1.6829	0.000148	1.6831	-0.037579	1.6866	0.001824
1.6838	-7.1e-05	1.684	-0.037879	1.6875	0.001598
1.6847	-3.1e-05	1.6849	-0.038289	1.6884	0.002659
1.6857	-6e-05	1.6859	-0.038259	1.6893	0.002572
1.6866	-4.2e-05	1.6868	-0.038345	1.6902	0.003099
1.6875	-0.000104	1.6877	-0.039194	1.6912	0.003954
1.6884	-0.00078	1.6886	-0.038906	1.6921	0.004457
1.6893	-0.000855	1.6895	-0.038908	1.693	0.005682
1.6903	-0.000665	1.6904	-0.039193	1.6939	0.006494
1.6912	-0.00077	1.6914	-0.039634	1.6948	0.006126
1.6921	-0.000477	1.6923	-0.040478	1.6957	0.005857
1.693	-4.9e-05	1.6932	-0.040397	1.6967	0.005546
1.6939	0.000704	1.6941	-0.039898	1.6976	0.005443
1.6948	0.000921	1.695	-0.039707	1.6985	0.005254
1.6958	0.001035	1.696	-0.039791	1.6994	0.003992
1.6967	0.000858	1.6969	-0.039966	1.7003	0.005796
1.6976	0.000991	1.6978	-0.039537	1.7013	0.004571
1.6985	0.000951	1.6987	-0.039977	1.7022	0.003449
1.6994	0.001066	1.6996	-0.040822	1.7031	0.002776
1.7003	0.001019	1.7005	-0.040987	1.704	0.003148
1.7013	0.001558	1.7015	-0.040524	1.7049	0.002755
1.7022	0.001564	1.7024	-0.039859	1.7059	0.002655
1.7031	0.001285	1.7033	-0.039043	1.7068	0.000747
1.704	0.000527	1.7042	-0.038808	1.7077	0.000642
1.7049	0.000214	1.7051	-0.038302	1.7086	0.000669
1.7058	0.000555	1.706	-0.03795	1.7095	0.00186
1.7068	0.000334	1.707	-0.037802	1.7105	0.002849
1.7077	0.000644	1.7079	-0.037706	1.7114	0.003474
1.7086	0.001718	1.7088	-0.037808	1.7123	0.004156
1.7095	0.002056	1.7097	-0.038407	1.7132	0.003862
1.7104	0.001582	1.7106	-0.038673	1.7141	0.003264
1.7114	0.00124	1.7116	-0.038693	1.7151	0.002373
1.7123	-0.000418	1.7125	-0.038657	1.716	0.003369
1.7132	-0.001958	1.7134	-0.03945	1.7169	0.003469
1.7141	-0.001469	1.7143	-0.040629	1.7178	0.00336
1.715	-0.001018	1.7152	-0.041452	1.7187	0.002666
1.7159	-0.000624	1.7161	-0.041747	1.7197	0.001982
1.7169	-0.000407	1.7171	-0.041684	1.7206	0.002426
1.7178	-0.000782	1.718	-0.042871	1.7215	0.00126
1.7187	-0.000776	1.7189	-0.04476	1.7224	0.000725
1.7196	-0.000899	1.7198	-0.045581	1.7233	0.00129
1.7205	-0.001202	1.7207	-0.045641	1.7243	0.001803
1.7214	-0.00142	1.7216	-0.045865	1.7252	0.001732
1.7224	-0.001242	1.7226	-0.045978	1.7261	0.001801
1.7233	-0.001156	1.7235	-0.045436	1.727	0.001246
1.7242	-0.00128	1.7244	-0.045043	1.7279	0.000473
1.7251	-0.001109	1.7253	-0.045436	1.7289	0.000494
1.726	-0.000613	1.7262	-0.04628	1.7298	0.001202
1.727	-0.0001	1.7272	-0.046484	1.7307	0.001872
1.7279	0.000219	1.7281	-0.04686	1.7316	0.00236
1.7288	0.000871	1.729	-0.04644	1.7325	0.00263
1.7297	0.001085	1.7299	-0.046495	1.7335	0.002892
1.7306	0.001002	1.7308	-0.046269	1.7344	0.00343
1.7315	0.001326	1.7317	-0.046982	1.7353	0.003959
1.7325	0.000761	1.7327	-0.047385	1.7362	0.003991
1.7334	1.9e-05	1.7336	-0.047653	1.7371	0.00355
1.7343	-0.000101	1.7345	-0.046385	1.738	0.003564
1.7352	-0.000505	1.7354	-0.047193	1.739	0.004183
1.7361	-0.000848	1.7363	-0.046762	1.7399	0.004866
1.737	-0.000577	1.7372	-0.047565	1.7408	0.005186
1.738	-0.000723	1.7382	-0.047566	1.7417	0.00538
1.7389	-0.001071	1.7391	-0.047832	1.7426	0.006655
1.7398	-0.002023	1.74	-0.04826	1.7436	0.007312
1.7407	-0.0026	1.7409	-0.048673	1.7445	0.007256
1.7416	-0.002993	1.7418	-0.049218	1.7454	0.008042
1.7425	-0.002792	1.7428	-0.049176	1.7463	0.008576
1.7435	-0.002156	1.7437	-0.049044	1.7472	0.008233
1.7444	-0.001636	1.7446	-0.049315	1.7482	0.008841
1.7453	-0.000853	1.7455	-0.04912	1.7491	0.010138
1.7462	-0.001681	1.7464	-0.04869	1.75	0.010678
1.7471	-0.001755	1.7473	-0.049022	1.7509	0.010179
1.7481	-0.001974	1.7483	-0.048563	1.7518	0.010287
1.749	-0.001539	1.7492	-0.048445	1.7528	0.01137
1.7499	-0.001582	1.7501	-0.050473	1.7537	0.012183
1.7508	-0.001231	1.751	-0.049878	1.7546	0.012327
1.7517	-0.001718	1.7519	-0.050403	1.7555	0.01223
1.7526	-0.002179	1.7528	-0.050914	1.7564	0.011666
1.7536	-0.001686	1.7538	-0.051431	1.7574	0.011216
1.7545	-0.002046	1.7547	-0.052066	1.7583	0.011234
1.7554	-0.002009	1.7556	-0.05172	1.7592	0.011362
1.7563	-0.002094	1.7565	-0.051517	1.7601	0.01147
1.7572	-0.001951	1.7574	-0.051134	1.761	0.012248
1.7581	-0.001947	1.7584	-0.051125	1.762	0.012391
1.7591	-0.000789	1.7593	-0.052179	1.7629	0.012466
1.76	-0.000786	1.7602	-0.050781	1.7638	0.012648
1.7609	-0.001707	1.7611	-0.051056	1.7647	0.012717
1.7618	-0.001833	1.762	-0.05078	1.7656	0.013209
1.7627	-0.001712	1.7629	-0.050064	1.7666	0.012356
1.7637	-0.001196	1.7639	-0.049443	1.7675	0.012284
1.7646	-0.000302	1.7648	-0.048228	1.7684	0.013355
1.7655	0.000532	1.7657	-0.04783	1.7693	0.013416
1.7664	0.001507	1.7666	-0.047032	1.7702	0.014196
1.7673	0.003055	1.7675	-0.047268	1.7712	0.014267
1.7682	0.003866	1.7684	-0.046387	1.7721	0.012706
1.7692	0.004003	1.7694	-0.047159	1.773	0.0126
1.7701	0.00419	1.7703	-0.047705	1.7739	0.012797
1.771	0.004545	1.7712	-0.046729	1.7748	0.012764
1.7719	0.004131	1.7721	-0.045311	1.7757	0.012727
1.7728	0.004574	1.773	-0.045239	1.7767	0.011941
1.7737	0.005506	1.774	-0.045213	1.7776	0.011539
1.7747	0.006127	1.7749	-0.045398	1.7785	0.011237
1.7756	0.006681	1.7758	-0.04549	1.7794	0.010612
1.7765	0.007032	1.7767	-0.044934	1.7803	0.010299
1.7774	0.006825	1.7776	-0.044287	1.7813	0.009599
1.7783	0.006862	1.7785	-0.043951	1.7822	0.009363
1.7792	0.007922	1.7795	-0.043477	1.7831	0.009807
1.7802	0.007714	1.7804	-0.044649	1.784	0.009788
1.7811	0.008729	1.7813	-0.04514	1.7849	0.00839
1.782	0.010058	1.7822	-0.045524	1.7859	0.008064
1.7829	0.010102	1.7831	-0.045752	1.7868	0.007664
1.7838	0.009959	1.784	-0.045423	1.7877	0.008508
1.7848	0.010167	1.785	-0.045045	1.7886	0.007913
1.7857	0.011106	1.7859	-0.045068	1.7895	0.007122
1.7866	0.011994	1.7868	-0.044994	1.7905	0.007056
1.7875	0.011986	1.7877	-0.044691	1.7914	0.007348
1.7884	0.011063	1.7886	-0.043678	1.7923	0.007555
1.7893	0.011091	1.7896	-0.042421	1.7932	0.007791
1.7903	0.010179	1.7905	-0.04209	1.7941	0.009235
1.7912	0.009652	1.7914	-0.042216	1.7951	0.008355
1.7921	0.011492	1.7923	-0.042661	1.796	0.007758
1.793	0.011111	1.7932	-0.042475	1.7969	0.007756
1.7939	0.010961	1.7941	-0.042296	1.7978	0.008468
1.7948	0.011225	1.7951	-0.042875	1.7987	0.008286
1.7958	0.011851	1.796	-0.042567	1.7997	0.008526
1.7967	0.012441	1.7969	-0.041772	1.8006	0.008533
1.7976	0.012542	1.7978	-0.041786	1.8015	0.008478
1.7985	0.01298	1.7987	-0.041932	1.8024	0.008406
1.7994	0.012	1.7996	-0.041243	1.8033	0.008795
1.8004	0.011823	1.8006	-0.040174	1.8043	0.00934
1.8013	0.012073	1.8015	-0.040116	1.8052	0.009351
1.8022	0.012401	1.8024	-0.040408	1.8061	0.009785
1.8031	0.012398	1.8033	-0.040306	1.807	0.01003
1.804	0.012282	1.8042	-0.04012	1.8079	0.009115
1.8049	0.012381	1.8052	-0.039362	1.8089	0.008724
1.8059	0.012398	1.8061	-0.038608	1.8098	0.009154
1.8068	0.012471	1.807	-0.038039	1.8107	0.009618
1.8077	0.012354	1.8079	-0.037863	1.8116	0.009439
1.8086	0.012054	1.8088	-0.037835	1.8125	0.009304
1.8095	0.010731	1.8097	-0.037792	1.8134	0.0093
1.8104	0.010328	1.8107	-0.03792	1.8144	0.008942
1.8114	0.008866	1.8116	-0.037447	1.8153	0.009479
1.8123	0.008835	1.8125	-0.037553	1.8162	0.010365
1.8132	0.007238	1.8134	-0.038785	1.8171	0.00904
1.8141	0.00689	1.8143	-0.039317	1.818	0.011012
1.815	0.005947	1.8152	-0.039119	1.819	0.012107
1.8159	0.006138	1.8162	-0.038992	1.8199	0.011611
1.8169	0.005946	1.8171	-0.038754	1.8208	0.012245
1.8178	0.005981	1.818	-0.038105	1.8217	0.012092
1.8187	0.005139	1.8189	-0.03824	1.8226	0.012583
1.8196	0.005028	1.8198	-0.038664	1.8236	0.012749
1.8205	0.004238	1.8208	-0.038577	1.8245	0.012023
1.8215	0.003359	1.8217	-0.038604	1.8254	0.012034
1.8224	0.004047	1.8226	-0.038939	1.8263	0.011972
1.8233	0.003576	1.8235	-0.039735	1.8272	0.012132
1.8242	0.004478	1.8244	-0.040224	1.8282	0.0118
[truncated: 29,386 more rows]

## Sheet: Figure S2b
Figure S2b) CD for Rtt105 Cys Mutations
Buffer	100mM NaF, 1mM TCEP-HCl, 5mM Tris pH 7.5
Wavelength	Rtt105 WT	Rtt105 C12S	Rtt105 C13S
280	-0.159509	-0.0720146	-0.0911365
279	0.0230751	0.0347851	0.0545298
278	-0.0605206	0.0297117	-0.0087393
277	-0.0731973	-0.0034695	-0.0395359
276	-0.150451	-0.120818	-0.116938
275	0.0187174	0.0095809	0.0226502
274	-0.086728	-0.0546894	-0.0753497
273	-0.095536	-0.112989	-0.0636095
272	0.0083417	0.0399713	0.0323665
271	-0.0360626	0.00628173	-0.0441143
270	-0.109116	-0.0594818	-0.0661055
269	0.019498	0.033697	0.0355676
268	-0.0460819	-0.0247166	0.0275031
267	0.0104663	0.0920266	0.12894
266	-0.0828867	0.0223095	-0.0530867
265	0.0516014	0.0369606	0.013998
264	0.0778307	0.0774212	0.0978517
263	-0.0442413	-0.0451463	-0.0219227
262	-0.0260321	-0.0529332	-0.0459395
261	0.003716	0.0333103	0.013519
260	-0.105209	-0.102357	-0.103986
259	-0.0282797	-0.0161027	-0.021176
258	0.134264	0.044859	0.0974187
257	-0.057539	-0.033284	-0.025978
256	-0.0105397	-0.0581733	-0.040952
255	0.0214183	0.0499787	0.020915
254	0.0291917	-0.0138377	-0.0347773
253	0.03459	-0.0162633	-0.00803033
252	0.0342623	0.00204533	0.0155997
251	0.026646	-0.013496	0.00916733
250	0.119654	0.049371	0.036692
249	-0.0280083	-0.00778267	0.0478213
248	-0.0706353	-0.0443207	-0.0549827
247	-0.110197	-0.0976943	-0.097329
246	-0.216477	-0.181516	-0.148249
245	-0.0988343	-0.0297087	-0.091135
244	-0.133949	-0.0566047	-0.151144
243	-0.156258	-0.0535777	-0.0699767
242	-0.243452	-0.094537	-0.151045
241	-0.334923	-0.108786	-0.271579
240	-0.415249	-0.223953	-0.246443
239	-0.652713	-0.32934	-0.448543
238	-0.724603	-0.376733	-0.573963
237	-0.845257	-0.464913	-0.61665
236	-0.977887	-0.47443	-0.70304
235	-1.06414	-0.520163	-0.74247
234	-1.35886	-0.63256	-0.950913
233	-1.56047	-0.80424	-1.14648
232	-1.86356	-0.963097	-1.36874
231	-2.06787	-1.01392	-1.49636
230	-2.13898	-1.00787	-1.54631
229	-2.34948	-1.11483	-1.66965
228	-2.56849	-1.28985	-1.94135
227	-2.76409	-1.3664	-1.98971
226	-2.85464	-1.37945	-1.99488
225	-3.02333	-1.5335	-2.21581
224	-3.23833	-1.61867	-2.3414
223	-3.14246	-1.50786	-2.31627
222	-3.22582	-1.5769	-2.42351
221	-3.1222	-1.5016	-2.26478
220	-3.16398	-1.54422	-2.39061
219	-3.12718	-1.48552	-2.35043
218	-3.29587	-1.6574	-2.52382
217	-3.20471	-1.51863	-2.46833
216	-3.31137	-1.67571	-2.53507
215	-3.1168	-1.51497	-2.36228
214	-3.32395	-1.59509	-2.47263
213	-3.29061	-1.61735	-2.29731
212	-3.58524	-1.6709	-2.56076
211	-3.89807	-1.75523	-2.68661
210	-4.08207	-1.65394	-2.67577
209	-4.56034	-2.06735	-3.0808
208	-4.77893	-1.97922	-3.03745
207	-5.1488	-2.17862	-3.32347
206	-5.39638	-2.14879	-3.33412
205	-5.38659	-2.0227	-3.25022
204	-5.22316	-1.83666	-2.90674
203	-5.16041	-1.86171	-2.61896
202	-4.90323	-1.64177	-2.6277
201	-4.20762	-1.23509	-1.76718
200	-3.66662	-1.03291	-1.48317
199	-2.83417	-0.549534	-0.599071
198	-1.92082	0.04654	0.255583
197	-0.95331	0.0545467	0.800497
196	0.08035	0.196433	1.57514
195	1.28243	0.774113	2.14552
194	1.96855	0.865067	2.5631
193	2.76136	-0.12035	2.61692
192	3.44823	-2.45111	2.51333
191	3.84321	-6.05012	2.704
190	4.12579	11.2232	-3.74442
189	4.2665	-11.9236	-1.33225
188	4.44136	4.9625	3.3547
187	4.36627	21.655	-8.26201
186	3.85057	-11.7147	13.905
185	3.91121	-54.5359	-9.77776
184	5.48222	-33.9707	-28.854
183	1.18257	13.2288	29.6135
182	-105.851	-93.7522	-103.592
181	83.0338	90.5386	71.5239
180	298.096	259.216	300.179

## Sheet: Figure S2c
Figure S2c) SEC for Rtt105 Cys Mutations
Buffer	30 mM HEPES, pH 7.8, 100 mM KCl, 1 mM TCEP-HCl, and 10% v/v glycerol
Elution Volume (ml)	Rtt105-WT	Elution Volume (ml)	Rtt105-C12S	Elution Volume (ml)	Rtt105-C13S
-0.007097	-2.013	-0.50731	-1.0004	-28.115	-3.4663
-0.006265	0.46792	-0.50614	-0.97898	-28.113	-3.466
-0.005433	0.46628	-0.50498	-0.97511	-28.111	-3.4644
-0.0046	0.46588	-0.50381	-0.97301	-28.11	-3.4648
-0.003768	0.46531	-0.50264	-0.97096	-28.108	-3.4641
-0.002935	0.46462	-0.50147	-0.96988	-28.106	-3.4628
-0.002103	0.46429	-0.5003	-0.96947	-28.105	-3.4732
-0.001271	0.46398	-0.49913	-0.96647	-28.103	-3.4754
-0.000438	0.4635	-0.49797	-0.96411	-28.102	-3.4757
0.000394	0.46279	-0.4968	-0.96398	-28.1	-3.4741
0.001226	0.46245	-0.49563	-0.96345	-28.098	-3.4743
0.002059	0.46229	-0.49446	-0.96234	-28.097	-3.4759
0.002891	0.46184	-0.49329	-0.96071	-28.095	-3.4768
0.003724	0.46159	-0.49213	-0.95783	-28.093	-3.4764
0.004556	0.46145	-0.49096	-0.95571	-28.092	-3.4773
0.005388	0.46119	-0.48979	-0.9546	-28.09	-3.4778
0.006221	0.46111	-0.48862	-0.95371	-28.088	-3.4778
0.007053	0.46093	-0.48745	-0.95258	-28.087	-3.4775
0.007886	0.46065	-0.48628	-0.95124	-28.085	-3.4773
0.008718	0.4602	-0.48511	-0.95067	-28.083	-3.281
0.00955	0.45987	-0.48395	-0.94935	-28.082	-0.96632
0.010383	0.45993	-0.48278	-0.9472	-28.08	5.9e-05
0.011215	0.46053	-0.48161	-0.94518	-28.078	0.000213
0.012048	0.46026	-0.48044	-0.94477	-28.077	0.00155
0.01288	0.46003	-0.47927	-0.94509	-28.075	0.001922
0.013712	0.4594	-0.47811	-0.94438	-28.073	0.001617
0.014545	0.45861	-0.47694	-0.94357	-28.072	0.001726
0.015377	0.45885	-0.47577	-0.94415	-28.07	0.002248
0.016209	0.45923	-0.4746	-0.94387	-28.068	0.003158
0.017042	0.45952	-0.47343	-0.94427	-28.067	0.005124
0.017874	0.46018	-0.47227	-0.94545	-28.065	0.007103
0.018707	0.4606	-0.4711	-0.94506	-28.063	0.009255
0.019539	0.46147	-0.46993	-0.94399	-28.062	0.013898
0.020371	0.46154	-0.46876	-0.94254	-28.06	0.022176
0.021204	0.46178	-0.46759	-0.93965	-28.058	0.033687
0.022036	0.46194	-0.46642	-0.93542	-28.057	0.051894
0.022869	0.4628	-0.46526	-0.93218	-28.055	0.075536
0.023701	0.46356	-0.46409	-0.92812	-28.053	0.10389
0.024533	0.46438	-0.46292	-0.92549	-28.052	0.13737
0.025366	0.46398	-0.46175	-0.92172	-28.05	0.17051
0.026198	0.46357	-0.46058	-0.91934	-28.048	0.20331
0.027031	0.46277	-0.45941	-0.91747	-28.047	0.23643
0.027863	0.46319	-0.45825	-0.9152	-28.045	0.27011
0.028695	0.46351	-0.45708	-0.91319	-28.043	0.30435
0.029528	0.46389	-0.45591	-0.91083	-28.042	0.33717
0.03036	0.46377	-0.45474	-0.90769	-28.04	0.36924
0.031192	0.46361	-0.45357	-0.90447	-28.038	0.40052
0.032025	0.46397	-0.45241	-0.90165	-28.037	0.43126
0.032857	0.46405	-0.45124	-0.89928	-28.035	0.46155
0.03369	0.46416	-0.45007	-0.89744	-28.033	0.49138
0.034522	0.465	-0.4489	-0.89596	-28.032	0.51886
0.035354	0.46635	-0.44773	-0.89533	-28.03	0.54412
0.036187	0.46701	-0.44657	-0.89575	-28.028	0.56703
0.037019	0.46614	-0.4454	-0.89502	-28.027	0.58686
0.037852	0.46646	-0.44423	-0.8949	-28.025	0.60457
0.038684	0.4669	-0.44306	-0.89403	-28.023	0.62001
0.039516	0.46739	-0.44189	-0.89411	-28.022	0.63179
0.040349	0.46723	-0.44072	-0.89424	-28.02	0.64152
0.041181	0.4669	-0.43956	-0.89335	-28.018	0.64888
0.042014	0.46814	-0.43839	-0.8928	-28.017	0.65253
0.042846	0.46855	-0.43722	-0.89448	-28.015	0.64931
0.043678	0.46852	-0.43605	-0.89637	-28.013	0.64149
0.044511	0.46892	-0.43488	-0.89609	-28.012	0.62784
0.045343	0.4692	-0.43371	-0.89504	-28.01	0.60634
0.046175	0.46859	-0.43255	-0.89395	-28.009	0.57967
0.047008	0.46826	-0.43138	-0.89322	-28.007	0.55316
0.04784	0.46793	-0.43021	-0.89471	-28.005	0.53859
0.048673	0.4678	-0.42904	-0.89757	-28.004	0.55954
0.049505	0.4677	-0.42787	-0.89588	-28.002	0.63517
0.050337	0.46754	-0.42671	-0.89602	-28	0.77205
0.05117	0.46794	-0.42554	-0.89622	-27.999	0.97891
0.052002	0.46721	-0.42437	-0.89575	-27.997	1.2545
0.052835	0.46576	-0.4232	-0.89391	-27.995	1.5987
0.053667	0.46513	-0.42203	-0.8933	-27.994	2.0173
0.054499	0.46457	-0.42086	-0.89421	-27.992	2.5154
0.055332	0.46476	-0.4197	-0.89516	-27.99	3.0939
0.056164	0.46517	-0.41853	-0.89574	-27.989	3.7517
0.056997	0.46434	-0.41736	-0.89677	-27.987	4.4883
0.057829	0.46361	-0.41619	-0.89782	-27.985	5.3082
0.058661	0.46348	-0.41502	-0.89667	-27.984	6.2157
0.059494	0.46389	-0.41386	-0.89743	-27.982	7.2021
0.060326	0.46256	-0.41269	-0.89705	-27.98	8.2759
0.061158	0.46166	-0.41152	-0.8971	-27.979	9.4269
0.061991	0.4612	-0.41035	-0.8951	-27.977	10.66
0.062823	0.46086	-0.40918	-0.89531	-27.975	11.975
0.063656	0.46082	-0.40802	-0.89588	-27.974	13.358
0.064488	0.46072	-0.40685	-0.89768	-27.972	14.803
0.06532	0.46007	-0.40568	-0.90267	-27.97	16.29
0.066153	0.45948	-0.40451	-0.90776	-27.969	17.808
0.066985	0.4594	-0.40334	-0.9125	-27.967	19.349
0.067818	0.45922	-0.40217	-0.91755	-27.965	20.899
0.06865	0.45926	-0.40101	-0.92292	-27.964	22.44
0.069482	0.45946	-0.39984	-0.92925	-27.962	23.965
0.070315	0.45975	-0.39867	-0.93618	-27.96	25.452
0.071147	0.45937	-0.3975	-0.94189	-27.959	26.897
0.07198	0.45915	-0.39633	-0.94844	-27.957	28.295
0.072812	0.45994	-0.39516	-0.9559	-27.955	29.649
0.073644	0.45946	-0.394	-0.96187	-27.954	30.949
0.074477	0.45949	-0.39283	-0.96979	-27.952	32.19
0.075309	0.45866	-0.39166	-0.97775	-27.95	33.359
0.076141	0.45772	-0.39049	-0.98379	-27.949	34.46
0.076974	0.45681	-0.38932	-0.99082	-27.947	35.498
0.077806	0.45577	-0.38816	-0.99842	-27.945	36.459
0.078639	0.45577	-0.38699	-1.0037	-27.944	37.32
0.079471	0.45561	-0.38582	-1.0092	-27.942	38.106
0.080303	0.4552	-0.38465	-1.0158	-27.94	38.875
0.081136	0.45441	-0.38348	-1.0223	-27.939	39.576
0.081968	0.45427	-0.38232	-1.0274	-27.937	40.189
0.082801	0.4552	-0.38115	-1.0321	-27.935	40.682
0.083633	0.45415	-0.37998	-1.0374	-27.934	41.059
0.084465	0.4529	-0.37881	-1.0408	-27.932	41.376
0.085298	0.45214	-0.37764	-1.0443	-27.93	41.739
0.08613	0.45117	-0.37647	-1.0495	-27.929	42.199
0.086963	0.45044	-0.37531	-1.0551	-27.927	42.552
0.087795	0.45064	-0.37414	-1.0589	-27.925	42.789
0.088627	0.45023	-0.37297	-1.0639	-27.924	42.918
0.08946	0.44927	-0.3718	-1.0676	-27.922	42.97
0.090292	0.44904	-0.37063	-1.072	-27.92	42.962
0.091125	0.44918	-0.36946	-1.0791	-27.919	42.947
0.091957	0.44909	-0.3683	-1.0838	-27.917	43.022
0.092789	0.44838	-0.36713	-1.0864	-27.915	43.146
0.093622	0.44897	-0.36596	-1.0906	-27.914	43.317
0.094454	0.44918	-0.36479	-1.0948	-27.912	43.562
0.095286	0.4492	-0.36362	-1.0979	-27.911	43.747
0.096119	0.44986	-0.36246	-1.1022	-27.909	43.796
0.096951	0.4497	-0.36129	-1.1071	-27.907	43.733
0.097784	0.44944	-0.36012	-1.112	-27.906	43.662
0.098616	0.4494	-0.35895	-1.1146	-27.904	43.647
0.099448	0.44903	-0.35778	-1.1174	-27.902	43.607
0.10028	0.44846	-0.35662	-1.1205	-27.901	43.521
0.10111	0.44785	-0.35545	-1.1217	-27.899	43.412
0.10195	0.44778	-0.35428	-1.1228	-27.897	43.269
0.10278	0.44683	-0.35311	-1.1255	-27.896	43.138
0.10361	0.44547	-0.35194	-1.1293	-27.894	43.072
0.10444	0.44353	-0.35077	-1.1326	-27.892	43.062
0.10527	0.44125	-0.34961	-1.1349	-27.891	43.031
0.10611	0.4386	-0.34844	-1.1376	-27.889	42.847
0.10694	0.43688	-0.34727	-1.1407	-27.887	42.558
0.10777	0.43451	-0.3461	-1.1431	-27.886	42.304
0.1086	0.43243	-0.34493	-1.1445	-27.884	42.109
0.10944	0.42998	-0.34377	-1.1443	-27.882	41.963
0.11027	0.42733	-0.3426	-1.1416	-27.881	41.845
0.1111	0.42405	-0.34143	-1.1399	-27.879	41.744
0.11193	0.42092	-0.34026	-1.1373	-27.877	41.572
0.11277	0.4224	-0.33909	-1.1364	-27.876	41.277
0.1136	0.43145	-0.33792	-1.1326	-27.874	40.913
0.11443	0.4424	-0.33676	-1.1294	-27.872	40.423
0.11526	0.45152	-0.33559	-1.1279	-27.871	39.838
0.1161	0.45284	-0.33442	-1.1231	-27.869	39.292
0.11693	0.45004	-0.33325	-1.1189	-27.867	38.842
0.11776	0.44645	-0.33208	-1.1138	-27.866	38.456
0.11859	0.44398	-0.33092	-1.1093	-27.864	38.006
0.11943	0.44118	-0.32975	-1.1032	-27.862	37.476
0.12026	0.43786	-0.32858	-1.0967	-27.861	36.971
0.12109	0.43388	-0.32741	-1.0922	-27.859	36.494
0.12192	0.43113	-0.32624	-1.0879	-27.857	36.034
0.12275	0.42766	-0.32507	-1.0829	-27.856	35.612
0.12359	0.42488	-0.32391	-1.0764	-27.854	35.203
0.12442	0.42132	-0.32274	-1.0672	-27.852	34.783
0.12525	0.41766	-0.32157	-1.0579	-27.851	34.345
0.12608	0.41432	-0.3204	-1.0519	-27.849	33.911
0.12692	0.41125	-0.31923	-1.0465	-27.847	33.5
0.12775	0.40771	-0.31806	-1.0412	-27.846	33.126
0.12858	0.40452	-0.3169	-1.0374	-27.844	32.779
0.12941	0.4004	-0.31573	-1.0318	-27.842	32.447
0.13025	0.39741	-0.31456	-1.0237	-27.841	32.122
0.13108	0.39431	-0.31339	-1.0153	-27.839	31.801
0.13191	0.3905	-0.31222	-1.0086	-27.837	31.502
0.13274	0.38604	-0.31106	-1.0024	-27.836	31.217
0.13358	0.38256	-0.30989	-0.99642	-27.834	30.911
0.13441	0.37908	-0.30872	-0.98925	-27.832	30.611
0.13524	0.37371	-0.30755	-0.9819	-27.831	30.321
0.13607	0.36924	-0.30638	-0.97713	-27.829	30.045
0.13691	0.36548	-0.30522	-0.97242	-27.827	29.783
0.13774	0.36151	-0.30405	-0.96606	-27.826	29.523
0.13857	0.35721	-0.30288	-0.95777	-27.824	29.262
0.1394	0.35334	-0.30171	-0.94992	-27.822	29.008
0.14024	0.34968	-0.30054	-0.94321	-27.821	28.757
0.14107	0.34593	-0.29937	-0.9369	-27.819	28.513
0.1419	0.34135	-0.29821	-0.93062	-27.818	28.271
0.14273	0.33718	-0.29704	-0.92307	-27.816	28.04
0.14356	0.33436	-0.29587	-0.91653	-27.814	27.815
0.1444	0.33235	-0.2947	-0.90867	-27.813	27.599
0.14523	0.33072	-0.29353	-0.89994	-27.811	27.385
0.14606	0.32851	-0.29237	-0.8929	-27.809	27.177
0.1469	0.3269	-0.2912	-0.88215	-27.808	26.976
0.14773	0.32562	-0.29003	-0.87286	-27.806	26.784
0.14856	0.32403	-0.28886	-0.8619	-27.804	26.598
0.14939	0.3227	-0.28769	-0.84926	-27.803	26.42
0.15022	0.32151	-0.28652	-0.83224	-27.801	26.247
0.15106	0.32142	-0.28536	-0.81348	-27.799	26.078
0.15189	0.32086	-0.28419	-0.79276	-27.798	25.912
0.15272	0.32025	-0.28302	-0.7705	-27.796	25.748
0.15355	0.3197	-0.28185	-0.74639	-27.794	25.589
0.15439	0.31533	-0.28068	-0.71963	-27.793	25.436
0.15522	0.30384	-0.27951	-0.68838	-27.791	25.285
0.15605	0.28919	-0.27835	-0.65728	-27.789	25.137
0.15688	0.27699	-0.27718	-0.6208	-27.788	24.993
0.15772	0.27274	-0.27601	-0.58325	-27.786	24.851
0.15855	0.27393	-0.27484	-0.54445	-27.784	24.72
0.15938	0.27503	-0.27367	-0.50838	-27.783	24.598
0.16021	0.27504	-0.27251	-0.46746	-27.781	24.47
0.16104	0.27588	-0.27134	-0.42561	-27.779	24.344
0.16188	0.27744	-0.27017	-0.38184	-27.778	24.222
0.16271	0.2791	-0.269	-0.33698	-27.776	24.102
0.16354	0.27922	-0.26783	-0.28957	-27.774	23.984
0.16438	0.27938	-0.26666	-0.24127	-27.773	23.87
0.16521	0.2799	-0.2655	-0.19205	-27.771	23.759
0.16604	0.28029	-0.26433	-0.14456	-27.769	23.649
0.16687	0.28143	-0.26316	-0.097116	-27.768	23.541
0.1677	0.28288	-0.26199	-0.047159	-27.766	23.435
0.16854	0.28434	-0.26082	0.0059694	-27.764	23.33
0.16937	0.28611	-0.25966	0.058323	-27.763	23.228
0.1702	0.28768	-0.25849	0.11233	-27.761	23.128
0.17103	0.2895	-0.25732	0.16592	-27.759	23.029
0.17187	0.29151	-0.25615	0.21861	-27.758	22.932
0.1727	0.29357	-0.25498	0.27125	-27.756	22.839
0.17353	0.29591	-0.25381	0.32472	-27.754	22.746
0.17436	0.29833	-0.25265	0.37986	-27.753	22.655
0.1752	0.30051	-0.25148	0.43468	-27.751	22.566
0.17603	0.30286	-0.25031	0.48763	-27.749	22.48
0.17686	0.30684	-0.24914	0.54192	-27.748	22.395
0.17769	0.31008	-0.24797	0.59811	-27.746	22.312
0.17853	0.31205	-0.24681	0.65473	-27.744	22.229
0.17936	0.31369	-0.24564	0.71091	-27.743	22.149
0.18019	0.31659	-0.24447	0.76294	-27.741	22.067
0.18102	0.31944	-0.2433	0.81423	-27.739	21.987
0.18185	0.32246	-0.24213	0.86842	-27.738	21.906
0.18269	0.32469	-0.24097	0.92135	-27.736	21.824
0.18352	0.32922	-0.2398	0.97253	-27.734	21.745
0.18435	0.33232	-0.23863	1.0231	-27.733	21.668
0.18518	0.33588	-0.23746	1.0733	-27.731	21.593
0.18602	0.33934	-0.23629	1.1233	-27.729	21.523
0.18685	0.3419	-0.23512	1.1708	-27.728	21.451
0.18768	0.34622	-0.23395	1.216	-27.726	21.378
0.18851	0.34921	-0.23279	1.2595	-27.724	21.306
0.18935	0.35236	-0.23162	1.3012	-27.723	21.236
0.19018	0.35547	-0.23045	1.34	-27.721	21.166
0.19101	0.35797	-0.22928	1.3775	-27.72	21.092
0.19184	0.36189	-0.22811	1.4127	-27.718	21.02
0.19268	0.36448	-0.22695	1.4433	-27.716	20.949
0.19351	0.36771	-0.22578	1.4709	-27.715	20.878
0.19434	0.37101	-0.22461	1.4956	-27.713	20.807
0.19517	0.37444	-0.22344	1.5169	-27.711	20.737
0.19601	0.37694	-0.22227	1.5342	-27.71	20.667
0.19684	0.37956	-0.22111	1.5475	-27.708	20.597
0.19767	0.38277	-0.21994	1.5575	-27.706	20.525
0.1985	0.38683	-0.21877	1.5654	-27.705	20.458
0.19933	0.38998	-0.2176	1.5698	-27.703	20.391
0.20017	0.3926	-0.21643	1.5709	-27.701	20.325
0.201	0.39608	-0.21526	1.569	-27.7	20.26
0.20183	0.39959	-0.2141	1.566	-27.698	20.196
0.20267	0.40379	-0.21293	1.5591	-27.696	20.132
0.2035	0.40753	-0.21176	1.5517	-27.695	20.07
0.20433	0.41128	-0.21059	1.542	-27.693	20.007
0.20516	0.41605	-0.20942	1.5286	-27.691	19.944
0.20599	0.42077	-0.20825	1.513	-27.69	19.882
0.20683	0.4243	-0.20709	1.4951	-27.688	19.82
0.20766	0.42835	-0.20592	1.4744	-27.686	19.759
0.20849	0.43297	-0.20475	1.4554	-27.685	19.7
0.20932	0.43791	-0.20358	1.4318	-27.683	19.64
0.21016	0.44213	-0.20241	1.407	-27.681	19.581
0.21099	0.44602	-0.20125	1.3804	-27.68	19.525
0.21182	0.45026	-0.20008	1.3545	-27.678	19.473
0.21265	0.45546	-0.19891	1.3247	-27.676	19.424
0.21349	0.46038	-0.19774	1.2937	-27.675	19.371
0.21432	0.46589	-0.19657	1.263	-27.673	19.317
0.21515	0.47118	-0.19541	1.2314	-27.671	19.262
0.21598	0.47647	-0.19424	1.1998	-27.67	19.206
0.21681	0.48196	-0.19307	1.1666	-27.668	19.151
0.21765	0.48751	-0.1919	1.1342	-27.666	19.097
0.21848	0.4933	-0.19073	1.1025	-27.665	19.043
0.21931	0.49999	-0.18956	1.0666	-27.663	18.988
0.22015	0.5079	-0.1884	1.0298	-27.661	18.932
0.22098	0.51621	-0.18723	0.99293	-27.66	18.877
0.22181	0.52451	-0.18606	0.95656	-27.658	18.823
0.22264	0.53223	-0.18489	0.92117	-27.656	18.771
0.22347	0.53969	-0.18372	0.88683	-27.655	18.719
0.22431	0.54897	-0.18255	0.84752	-27.653	18.667
0.22514	0.55817	-0.18139	0.81182	-27.651	18.614
0.22597	0.56931	-0.18022	0.77722	-27.65	18.564
0.2268	0.57999	-0.17905	0.74074	-27.648	18.516
0.22764	0.59074	-0.17788	0.7036	-27.646	18.472
0.22847	0.60267	-0.17671	0.66806	-27.645	18.432
0.2293	0.61424	-0.17555	0.63374	-27.643	18.391
0.23013	0.62742	-0.17438	0.60028	-27.641	18.345
0.23097	0.64201	-0.17321	0.56809	-27.64	18.296
0.2318	0.65753	-0.17204	0.53665	-27.638	18.245
0.23263	0.67283	-0.17087	0.50523	-27.636	18.194
0.23346	0.6872	-0.16971	0.47242	-27.635	18.144
0.23429	0.70316	-0.16854	0.44271	-27.633	18.096
0.23513	0.71895	-0.16737	0.41622	-27.631	18.05
0.23596	0.73666	-0.1662	0.38942	-27.63	18.007
0.23679	0.75425	-0.16503	0.3609	-27.628	17.968
0.23763	0.77399	-0.16386	0.33282	-27.627	17.932
0.23846	0.79469	-0.1627	0.30619	-27.625	17.898
0.23929	0.81515	-0.16153	0.27906	-27.623	17.866
0.24012	0.83708	-0.16036	0.25247	-27.622	17.83
0.24095	0.86041	-0.15919	0.22643	-27.62	17.792
0.24179	0.88377	-0.15802	0.20182	-27.618	17.754
0.24262	0.90844	-0.15685	0.178	-27.617	17.716
0.24345	0.93311	-0.15569	0.15344	-27.615	17.678
0.24428	0.95852	-0.15452	0.12918	-27.613	17.642
0.24512	0.98598	-0.15335	0.10654	-27.612	17.606
0.24595	1.0133	-0.15218	0.08588	-27.61	17.568
0.24678	1.0395	-0.15101	0.064994	-27.608	17.529
0.24761	1.0685	-0.14985	0.044834	-27.607	17.488
0.24845	1.0982	-0.14868	0.025702	-27.605	17.443
0.24928	1.1276	-0.14751	0.0068094	-27.603	17.396
0.25011	1.1576	-0.14634	-0.011764	-27.602	17.351
0.25094	1.1871	-0.14517	-0.029911	-27.6	17.313
0.25178	1.218	-0.14401	-0.048192	-27.598	17.276
0.25261	1.2501	-0.14284	-0.065732	-27.597	17.241
0.25344	1.281	-0.14167	-0.081629	-27.595	17.204
0.25427	1.3108	-0.1405	-0.096432	-27.593	17.165
0.2551	1.3425	-0.13933	-0.11151	-27.592	17.127
0.25594	1.3733	-0.13816	-0.12539	-27.59	17.09
0.25677	1.4035	-0.137	-0.13959	-27.588	17.052
0.2576	1.4344	-0.13583	-0.15434	-27.587	17.012
0.25844	1.4647	-0.13466	-0.17008	-27.585	16.969
0.25927	1.495	-0.13349	-0.18518	-27.583	16.928
0.2601	1.5248	-0.13232	-0.19965	-27.582	16.889
0.26093	1.5551	-0.13116	-0.21299	-27.58	16.854
0.26176	1.5846	-0.12999	-0.22553	-27.578	16.82
0.2626	1.6128	-0.12882	-0.23787	-27.577	16.788
0.26343	1.6411	-0.12765	-0.25043	-27.575	16.756
0.26426	1.6698	-0.12648	-0.26213	-27.573	16.722
0.26509	1.697	-0.12531	-0.27396	-27.572	16.69
0.26593	1.7232	-0.12415	-0.28584	-27.57	16.662
0.26676	1.7495	-0.12298	-0.29523	-27.568	16.634
0.26759	1.7754	-0.12181	-0.30512	-27.567	16.605
0.26842	1.8	-0.12064	-0.3155	-27.565	16.576
0.26926	1.8245	-0.11947	-0.32574	-27.563	16.547
0.27009	1.8486	-0.1183	-0.33576	-27.562	16.519
0.27092	1.8711	-0.11714	-0.34664	-27.56	16.491
0.27175	1.8928	-0.11597	-0.35719	-27.558	16.462
0.27259	1.9142	-0.1148	-0.36552	-27.557	16.433
0.27342	1.9347	-0.11363	-0.37381	-27.555	16.405
0.27425	1.9563	-0.11246	-0.38073	-27.553	16.378
0.27508	1.977	-0.1113	-0.38941	-27.552	16.353
0.27591	1.9971	-0.11013	-0.39718	-27.55	16.328
0.27675	2.0151	-0.10896	-0.40592	-27.548	16.302
0.27758	2.0315	-0.10779	-0.41388	-27.547	16.278
0.27841	2.0487	-0.10662	-0.421	-27.545	16.255
0.27924	2.0648	-0.10546	-0.42852	-27.543	16.232
0.28008	2.08	-0.10429	-0.4362	-27.542	16.209
0.28091	2.095	-0.10312	-0.44502	-27.54	16.188
0.28174	2.1081	-0.10195	-0.45336	-27.538	16.166
0.28257	2.1203	-0.10078	-0.45915	-27.537	16.144
0.28341	2.1321	-0.099614	-0.46703	-27.535	16.122
0.28424	2.1413	-0.098446	-0.47394	-27.533	16.1
0.28507	2.1503	-0.097278	-0.47849	-27.532	16.08
0.2859	2.1579	-0.09611	-0.48404	-27.53	16.059
0.28674	2.1634	-0.094941	-0.49071	-27.529	16.037
0.28757	2.168	-0.093773	-0.49812	-27.527	16.016
0.2884	2.1734	-0.092605	-0.50756	-27.525	15.995
0.28923	2.177	-0.091437	-0.51473	-27.524	15.976
0.29006	2.1791	-0.090269	-0.52008	-27.522	15.956
0.2909	2.1819	-0.0891	-0.52343	-27.52	15.936
0.29173	2.1835	-0.087932	-0.52823	-27.519	15.918
0.29256	2.1856	-0.086764	-0.53445	-27.517	15.903
0.2934	2.1854	-0.085596	-0.54078	-27.515	15.886
0.29423	2.1836	-0.084428	-0.54585	-27.514	15.867
0.29506	2.1837	-0.083259	-0.55119	-27.512	15.849
0.29589	2.1822	-0.082091	-0.55847	-27.51	15.831
0.29673	2.1792	-0.080923	-0.56393	-27.509	15.814
0.29756	2.1768	-0.079755	-0.56773	-27.507	15.799
0.29839	2.1744	-0.078587	-0.57224	-27.505	15.782
0.29922	2.1712	-0.077419	-0.57682	-27.504	15.766
0.30005	2.1677	-0.07625	-0.58159	-27.502	15.749
0.30089	2.1636	-0.075082	-0.58646	-27.5	15.731
0.30172	2.1589	-0.073914	-0.59164	-27.499	15.712
0.30255	2.1542	-0.072746	-0.59593	-27.497	15.695
0.30338	2.149	-0.071578	-0.60066	-27.495	15.677
0.30422	2.1444	-0.070409	-0.60302	-27.494	15.66
0.30505	2.1381	-0.069241	-0.60631	-27.492	15.644
0.30588	2.1315	-0.068073	-0.61022	-27.49	15.628
0.30671	2.1257	-0.066905	-0.61403	-27.489	15.613
0.30755	2.1192	-0.065737	-0.61791	-27.487	15.599
0.30838	2.1122	-0.064568	-0.62222	-27.485	15.584
0.30921	2.1059	-0.0634	-0.624	-27.484	15.569
0.31004	2.0999	-0.062232	-0.62809	-27.482	15.554
0.31087	2.0919	-0.061064	-0.62999	-27.48	15.538
0.31171	2.0843	-0.059896	-0.632	-27.479	15.523
0.31254	2.0776	-0.058728	-0.63536	-27.477	15.509
0.31337	2.0708	-0.057559	-0.63796	-27.475	15.495
0.3142	2.0626	-0.056391	-0.64091	-27.474	15.481
0.31504	2.054	-0.055223	-0.64333	-27.472	15.468
0.31587	2.0439	-0.054055	-0.64601	-27.47	15.454
0.3167	2.0345	-0.052887	-0.64926	-27.469	15.44
0.31753	2.0251	-0.051718	-0.65237	-27.467	15.426
0.31837	2.017	-0.05055	-0.65546	-27.465	15.412
0.3192	2.0062	-0.049382	-0.65876	-27.464	15.399
0.32003	1.9963	-0.048214	-0.66268	-27.462	15.386
0.32086	1.9866	-0.047046	-0.66615	-27.46	15.375
0.3217	1.9766	-0.045878	-0.66916	-27.459	15.365
0.32253	1.9657	-0.044709	-0.67138	-27.457	15.354
0.32336	1.9562	-0.043541	-0.67297	-27.455	15.342
0.32419	1.9463	-0.042373	-0.67458	-27.454	15.331
0.32503	1.9362	-0.041205	-0.67789	-27.452	15.321
0.32586	1.9275	-0.040037	-0.68012	-27.45	15.311
0.32669	1.9181	-0.038868	-0.68316	-27.449	15.301
0.32752	1.9085	-0.0377	-0.68734	-27.447	15.291
0.32836	1.8989	-0.036532	-0.69032	-27.445	15.281
0.32919	1.8899	-0.035364	-0.69023	-27.444	15.271
0.33002	1.8803	-0.034196	-0.69181	-27.442	15.262
0.33085	1.8716	-0.033027	-0.69406	-27.44	15.254
0.33169	1.8636	-0.031859	-0.69824	-27.439	15.245
0.33252	1.8534	-0.030691	-0.70177	-27.437	15.237
0.33335	1.8431	-0.029523	-0.70714	-27.436	15.227
0.33418	1.832	-0.028355	-0.71119	-27.434	15.217
0.33501	1.8229	-0.027187	-0.7138	-27.432	15.209
0.33585	1.8147	-0.026018	-0.7134	-27.431	15.2
0.33668	1.805	-0.02485	-0.71636	-27.429	15.192
0.33751	1.7962	-0.023682	-0.72016	-27.427	15.183
0.33834	1.7877	-0.022514	-0.72178	-27.426	15.174
0.33918	1.7784	-0.021346	-0.72344	-27.424	15.165
0.34001	1.7694	-0.020177	-0.72683	-27.422	15.157
0.34084	1.7598	-0.019009	-0.73095	-27.421	15.147
0.34167	1.7512	-0.017841	-0.73328	-27.419	15.138
0.34251	1.7423	-0.016673	-0.73565	-27.417	15.129
0.34334	1.7339	-0.015505	-0.73763	-27.416	15.122
0.34417	1.7248	-0.014336	-0.73917	-27.414	15.114
0.345	1.7166	-0.013168	-0.74151	-27.412	15.105
0.34584	1.7081	-0.012	-0.74404	-27.411	15.097
0.34667	1.7007	-0.010832	-0.74727	-27.409	15.087
0.3475	1.6934	-0.009664	-0.74936	-27.407	15.077
0.34833	1.6854	-0.008496	-0.75042	-27.406	15.069
0.34916	1.6772	-0.007327	-0.75146	-27.404	15.061
0.35	1.6697	-0.006159	-0.75277	-27.402	15.053
0.35083	1.6606	-0.004991	-0.75661	-27.401	15.045
0.35166	1.6523	-0.003823	-0.75961	-27.399	15.037
0.3525	1.6448	-0.002655	-0.7604	-27.397	15.03
0.35333	1.637	-0.001486	-0.76256	-27.396	15.023
0.35416	1.6284	-0.00031799	-0.7641	-27.394	15.016
0.35499	1.6216	0.00085002	-0.76444	-27.392	15.009
0.35582	1.6144	0.002018	-0.76553	-27.391	15.001
0.35666	1.6076	0.003186	-0.76628	-27.389	14.993
0.35749	1.6013	0.004355	-0.77013	-27.387	14.986
0.35832	1.5942	0.005523	-0.76922	-27.386	14.98
0.35915	1.587	0.006691	-0.77006	-27.384	14.973
0.35999	1.5795	0.007859	-0.77073	-27.382	14.967
0.36082	1.5732	0.009027	-0.77086	-27.381	14.96
0.36165	1.5663	0.010195	-0.77241	-27.379	14.953
0.36248	1.5597	0.011364	-0.77495	-27.377	14.948
0.36332	1.5528	0.012532	-0.77568	-27.376	14.941
0.36415	1.5462	0.0137	-0.77889	-27.374	14.933
0.36498	1.5392	0.014868	-0.78126	-27.372	14.927
0.36581	1.533	0.016036	-0.78358	-27.371	14.922
0.36665	1.5272	0.017205	-0.78528	-27.369	14.917
0.36748	1.5204	0.018373	-0.78606	-27.367	14.911
0.36831	1.5136	0.019541	-0.78815	-27.366	14.904
0.36914	1.5075	0.020709	-0.7895	-27.364	14.897
0.36998	1.5016	0.021877	-0.78928	-27.362	14.891
0.37081	1.4952	0.023045	-0.7942	-27.361	14.884
0.37164	1.4915	0.024214	-0.79639	-27.359	14.878
0.37247	1.4859	0.025382	-0.79701	-27.357	14.872
0.3733	1.4797	0.02655	-0.79515	-27.356	14.866
0.37414	1.4747	0.027718	-0.79748	-27.354	14.859
0.37497	1.4696	0.028886	-0.79803	-27.352	14.853
0.3758	1.4653	0.030055	-0.79748	-27.351	14.847
0.37663	1.459	0.031223	-0.79807	-27.349	14.841
0.37747	1.4534	0.032391	-0.80158	-27.347	14.836
0.3783	1.448	0.033559	-0.80361	-27.346	14.831
0.37913	1.4426	0.034727	-0.8008	-27.344	14.826
0.37996	1.4371	0.035896	-0.8022	-27.342	14.821
0.3808	1.4319	0.037064	-0.80376	-27.341	14.815
0.38163	1.4275	0.038232	-0.80519	-27.339	14.81
0.38246	1.423	0.0394	-0.80324	-27.338	14.804
0.38329	1.4177	0.040568	-0.80549	-27.336	14.798
0.38412	1.4137	0.041736	-0.80758	-27.334	14.793
0.38496	1.4095	0.042905	-0.8075	-27.333	14.788
0.38579	1.4052	0.044073	-0.80783	-27.331	14.784
0.38662	1.4002	0.045241	-0.80807	-27.329	14.78
0.38745	1.3957	0.046409	-0.809	-27.328	14.775
0.38829	1.3901	0.047577	-0.8112	-27.326	14.77
0.38912	1.385	0.048746	-0.81143	-27.324	14.765
0.38995	1.3803	0.049914	-0.81209	-27.323	14.76
0.39079	1.3761	0.051082	-0.81365	-27.321	14.755
0.39162	1.3718	0.05225	-0.81615	-27.319	14.75
0.39245	1.3685	0.053418	-0.81528	-27.318	14.745
0.39328	1.3642	0.054587	-0.8148	-27.316	14.739
0.39411	1.3603	0.055755	-0.81594	-27.314	14.735
0.39495	1.3566	0.056923	-0.8172	-27.313	14.73
0.39578	1.353	0.058091	-0.81895	-27.311	14.726
0.39661	1.3482	0.059259	-0.82091	-27.309	14.723
0.39744	1.3441	0.060427	-0.82243	-27.308	14.716
0.39828	1.3399	0.061596	-0.82464	-27.306	14.71
0.39911	1.3357	0.062764	-0.82697	-27.304	14.705
0.39994	1.3325	0.063932	-0.83018	-27.303	14.699
0.40077	1.3287	0.0651	-0.83352	-27.301	14.693
0.40161	1.3241	0.066268	-0.83604	-27.299	14.688
0.40244	1.3199	0.067437	-0.8388	-27.298	14.684
0.40327	1.3161	0.068605	-0.84063	-27.296	14.68
0.4041	1.3132	0.069773	-0.84148	-27.294	14.675
0.40494	1.3092	0.070941	-0.84193	-27.293	14.671
0.40577	1.3058	0.072109	-0.84203	-27.291	14.666
0.4066	1.3013	0.073277	-0.84238	-27.289	14.66
0.40743	1.2968	0.074446	-0.84286	-27.288	14.655
0.40826	1.2929	0.075614	-0.84327	-27.286	14.651
0.4091	1.2884	0.076782	-0.84375	-27.284	14.646
0.40993	1.284	0.07795	-0.84371	-27.283	14.642
0.41076	1.2799	0.079118	-0.84531	-27.281	14.638
0.41159	1.2758	0.080287	-0.84735	-27.279	14.632
0.41243	1.2718	0.081455	-0.84695	-27.278	14.628
0.41326	1.2671	0.082623	-0.84735	-27.276	14.624
0.41409	1.263	0.083791	-0.84913	-27.274	14.619
0.41492	1.2595	0.084959	-0.85008	-27.273	14.614
0.41576	1.2564	0.086128	-0.85078	-27.271	14.61
0.41659	1.2528	0.087296	-0.85185	-27.269	14.605
0.41742	1.2481	0.088464	-0.85351	-27.268	14.6
0.41825	1.2447	0.089632	-0.85281	-27.266	14.597
0.41909	1.2405	0.0908	-0.85232	-27.264	14.593
0.41992	1.2369	0.091968	-0.85335	-27.263	14.589
0.42075	1.2329	0.093137	-0.85691	-27.261	14.586
0.42158	1.2296	0.094305	-0.85991	-27.259	14.582
0.42241	1.2267	0.095473	-0.86151	-27.258	14.58
0.42325	1.2227	0.096641	-0.86255	-27.256	14.577
0.42408	1.2198	0.097809	-0.86371	-27.254	14.573
0.42491	1.2164	0.098978	-0.86415	-27.253	14.569
0.42575	1.213	0.10015	-0.86384	-27.251	14.565
0.42658	1.2092	0.10131	-0.86356	-27.249	14.562
0.42741	1.2058	0.10248	-0.86323	-27.248	14.559
0.42824	1.2026	0.10365	-0.864	-27.246	14.554
0.42907	1.1988	0.10482	-0.86512	-27.245	14.551
0.42991	1.1958	0.10599	-0.86436	-27.243	14.548
0.43074	1.1917	0.10716	-0.86328	-27.241	14.543
0.43157	1.1885	0.10832	-0.86345	-27.24	14.539
0.4324	1.1851	0.10949	-0.86268	-27.238	14.535
0.43324	1.182	0.11066	-0.86388	-27.236	14.53
0.43407	1.1778	0.11183	-0.8643	-27.235	14.527
0.4349	1.1747	0.113	-0.86512	-27.233	14.525
0.43573	1.1715	0.11416	-0.86644	-27.231	14.522
0.43657	1.1677	0.11533	-0.86745	-27.23	14.518
0.4374	1.1652	0.1165	-0.86825	-27.228	14.514
0.43823	1.1625	0.11767	-0.86888	-27.226	14.511
0.43906	1.1594	0.11884	-0.8688	-27.225	14.507
0.4399	1.1558	0.12001	-0.86821	-27.223	14.503
0.44073	1.1522	0.12117	-0.86651	-27.221	14.5
0.44156	1.1488	0.12234	-0.86389	-27.22	14.496
0.44239	1.1457	0.12351	-0.86293	-27.218	14.492
0.44322	1.1426	0.12468	-0.86383	-27.216	14.489
0.44406	1.1398	0.12585	-0.86421	-27.215	14.486
0.44489	1.1368	0.12701	-0.86346	-27.213	14.483
0.44572	1.1328	0.12818	-0.86361	-27.211	14.48
0.44655	1.13	0.12935	-0.86267	-27.21	14.477
0.44739	1.1272	0.13052	-0.86059	-27.208	14.473
0.44822	1.1259	0.13169	-0.86184	-27.206	14.469
0.44905	1.124	0.13285	-0.86147	-27.205	14.465
0.44988	1.1215	0.13402	-0.86084	-27.203	14.463
0.45072	1.1193	0.13519	-0.85894	-27.201	14.46
0.45155	1.1174	0.13636	-0.85658	-27.2	14.458
0.45238	1.115	0.13753	-0.85432	-27.198	14.455
0.45321	1.1123	0.1387	-0.85359	-27.196	14.454
0.45405	1.1095	0.13986	-0.85405	-27.195	14.452
0.45488	1.1063	0.14103	-0.85349	-27.193	14.451
0.45571	1.1042	0.1422	-0.85177	-27.191	14.448
0.45654	1.1021	0.14337	-0.85057	-27.19	14.445
0.45738	1.0988	0.14454	-0.85011	-27.188	14.442
0.45821	1.0953	0.1457	-0.85131	-27.186	14.442
0.45904	1.0925	0.14687	-0.85125	-27.185	14.439
0.45987	1.0902	0.14804	-0.85171	-27.183	14.437
0.46071	1.0875	0.14921	-0.85072	-27.181	14.435
0.46154	1.0841	0.15038	-0.85206	-27.18	14.434
0.46237	1.0812	0.15155	-0.85397	-27.178	14.431
0.4632	1.0789	0.15271	-0.85277	-27.176	14.429
0.46404	1.0763	0.15388	-0.85167	-27.175	14.425
0.46487	1.0733	0.15505	-0.85049	-27.173	14.421
0.4657	1.0705	0.15622	-0.84939	-27.171	14.421
0.46653	1.0687	0.15739	-0.84863	-27.17	14.418
0.46736	1.0666	0.15855	-0.84753	-27.168	14.417
0.4682	1.0647	0.15972	-0.84674	-27.166	14.413
0.46903	1.0624	0.16089	-0.8455	-27.165	14.411
0.46986	1.0605	0.16206	-0.84734	-27.163	14.41
0.47069	1.0584	0.16323	-0.84763	-27.161	14.407
0.47153	1.0562	0.1644	-0.84917	-27.16	14.405
0.47236	1.0544	0.16556	-0.85004	-27.158	14.405
0.47319	1.0518	0.16673	-0.85289	-27.156	14.405
0.47402	1.0498	0.1679	-0.85345	-27.155	14.402
0.47486	1.0473	0.16907	-0.8534	-27.153	14.401
0.47569	1.0455	0.17024	-0.85595	-27.151	14.398
0.47652	1.0434	0.17141	-0.85775	-27.15	14.396
0.47735	1.0413	0.17257	-0.85782	-27.148	14.395
0.47818	1.0392	0.17374	-0.85707	-27.147	14.393
0.47902	1.0368	0.17491	-0.85693	-27.145	14.39
0.47985	1.0353	0.17608	-0.85776	-27.143	14.388
0.48068	1.0328	0.17725	-0.8584	-27.142	14.386
0.48151	1.0311	0.17841	-0.8588	-27.14	14.383
0.48235	1.0299	0.17958	-0.85971	-27.138	14.38
0.48318	1.0283	0.18075	-0.86022	-27.137	14.379
0.48401	1.0261	0.18192	-0.86128	-27.135	14.378
0.48485	1.0244	0.18309	-0.86094	-27.133	14.378
0.48568	1.0222	0.18426	-0.86001	-27.132	14.376
0.48651	1.02	0.18542	-0.85984	-27.13	14.373
0.48734	1.018	0.18659	-0.86023	-27.128	14.371
0.48817	1.0158	0.18776	-0.86112	-27.127	14.37
0.48901	1.0135	0.18893	-0.86273	-27.125	14.37
0.48984	1.0099	0.1901	-0.86462	-27.123	14.369
0.49067	1.007	0.19126	-0.86602	-27.122	14.367
0.4915	1.0049	0.19243	-0.86711	-27.12	14.366
0.49234	1.0032	0.1936	-0.86768	-27.118	14.364
0.49317	1.0015	0.19477	-0.86772	-27.117	14.36
0.494	0.99953	0.19594	-0.86781	-27.115	14.355
0.49483	0.99792	0.1971	-0.86813	-27.113	14.352
0.49567	0.9959	0.19827	-0.87008	-27.112	14.35
0.4965	0.99398	0.19944	-0.87372	-27.11	14.348
0.49733	0.99133	0.20061	-0.87579	-27.108	14.345
0.49816	0.9878	0.20178	-0.87629	-27.107	14.343
0.499	0.98546	0.20295	-0.87657	-27.105	14.34
0.49983	0.98412	0.20411	-0.87776	-27.103	14.338
0.50066	0.98251	0.20528	-0.8792	-27.102	14.336
0.50149	0.97986	0.20645	-0.8807	-27.1	14.335
0.50232	0.97727	0.20762	-0.88156	-27.098	14.335
0.50316	0.97521	0.20879	-0.88116	-27.097	14.332
0.50399	0.97319	0.20995	-0.88072	-27.095	14.331
0.50482	0.97102	0.21112	-0.88225	-27.093	14.327
0.50565	0.96877	0.21229	-0.88444	-27.092	14.326
0.50649	0.9668	0.21346	-0.88401	-27.09	14.325
0.50732	0.96481	0.21463	-0.88349	-27.088	14.323
0.50815	0.96254	0.2158	-0.88505	-27.087	14.322
0.50898	0.96049	0.21696	-0.88622	-27.085	14.321
0.50982	0.95847	0.21813	-0.88814	-27.083	14.317
0.51065	0.95707	0.2193	-0.88643	-27.082	14.316
0.51148	0.95529	0.22047	-0.88769	-27.08	14.314
0.51231	0.95378	0.22164	-0.88897	-27.078	14.311
0.51315	0.95265	0.22281	-0.89027	-27.077	14.309
0.51398	0.9513	0.22397	-0.89118	-27.075	14.309
0.51481	0.95024	0.22514	-0.89112	-27.073	14.308
0.51564	0.94845	0.22631	-0.8909	-27.072	14.308
0.51648	0.94661	0.22748	-0.89151	-27.07	14.306
0.51731	0.94456	0.22865	-0.89275	-27.068	14.305
0.51814	0.94248	0.22981	-0.89305	-27.067	14.304
0.51897	0.94036	0.23098	-0.89212	-27.065	14.303
0.51981	0.93804	0.23215	-0.89163	-27.063	14.303
0.52064	0.93594	0.23332	-0.89075	-27.062	14.304
0.52147	0.93316	0.23449	-0.892	-27.06	14.306
0.5223	0.93131	0.23566	-0.89361	-27.058	14.305
0.52313	0.92967	0.23682	-0.8938	-27.057	14.302
0.52397	0.92803	0.23799	-0.8945	-27.055	14.301
0.5248	0.92527	0.23916	-0.89472	-27.054	14.299
0.52563	0.92317	0.24033	-0.89568	-27.052	14.298
0.52646	0.92188	0.2415	-0.89579	-27.05	14.297
0.5273	0.92062	0.24266	-0.89691	-27.049	14.296
0.52813	0.91961	0.24383	-0.89749	-27.047	14.295
0.52896	0.91868	0.245	-0.89811	-27.045	14.294
0.52979	0.91671	0.24617	-0.89821	-27.044	14.294
0.53063	0.91536	0.24734	-0.89821	-27.042	14.294
0.53146	0.91441	0.2485	-0.89759	-27.04	14.294
0.53229	0.91291	0.24967	-0.89615	-27.039	14.294
0.53312	0.91098	0.25084	-0.89503	-27.037	14.294
0.53396	0.90803	0.25201	-0.89542	-27.035	14.293
0.53479	0.90566	0.25318	-0.89668	-27.034	14.293
0.53562	0.90371	0.25435	-0.89828	-27.032	14.292
0.53645	0.90185	0.25551	-0.90029	-27.03	14.29
0.53728	0.9007	0.25668	-0.90072	-27.029	14.288
0.53812	0.90007	0.25785	-0.90074	-27.027	14.287
0.53895	0.89862	0.25902	-0.89975	-27.025	14.287
0.53978	0.89848	0.26019	-0.8978	-27.024	14.285
0.54062	0.89786	0.26135	-0.89746	-27.022	14.284
0.54145	0.89688	0.26252	-0.89799	-27.02	14.282
0.54228	0.89597	0.26369	-0.89872	-27.019	14.28
0.54311	0.8946	0.26486	-0.8994	-27.017	14.28
0.54394	0.89365	0.26603	-0.90102	-27.015	14.28
0.54478	0.89311	0.2672	-0.90143	-27.014	14.279
0.54561	0.89259	0.26837	-0.90288	-27.012	14.28
0.54644	0.89115	0.26953	-0.90352	-27.01	14.28
0.54727	0.88916	0.2707	-0.90432	-27.009	14.28
0.54811	0.88757	0.27187	-0.90334	-27.007	14.279
0.54894	0.88632	0.27304	-0.90229	-27.005	14.278
0.54977	0.885	0.27421	-0.90278	-27.004	14.278
0.5506	0.88336	0.27537	-0.90277	-27.002	14.277
0.55144	0.88178	0.27654	-0.90204	-27	14.276
0.55227	0.87982	0.27771	-0.90154	-26.999	14.274
0.5531	0.87786	0.27888	-0.90298	-26.997	14.272
0.55393	0.8763	0.28005	-0.90565	-26.995	14.271
0.55476	0.8748	0.28122	-0.90476	-26.994	14.27
0.5556	0.87321	0.28238	-0.9033	-26.992	14.269
0.55643	0.87158	0.28355	-0.90332	-26.99	14.267
0.55726	0.87027	0.28472	-0.90266	-26.989	14.267
0.55809	0.8687	0.28589	-0.90226	-26.987	14.267
0.55893	0.86722	0.28706	-0.90135	-26.985	14.267
0.55976	0.86622	0.28822	-0.90045	-26.984	14.266
0.56059	0.86533	0.28939	-0.90019	-26.982	14.265
0.56142	0.86497	0.29056	-0.90171	-26.98	14.264
0.56226	0.86443	0.29173	-0.90049	-26.979	14.263
0.56309	0.86364	0.2929	-0.90026	-26.977	14.263
0.56392	0.86252	0.29406	-0.89824	-26.975	14.262
0.56475	0.86108	0.29523	-0.89754	-26.974	14.262
0.56559	0.85934	0.2964	-0.89756	-26.972	14.261
0.56642	0.85882	0.29757	-0.8971	-26.97	14.258
0.56725	0.85776	0.29874	-0.89532	-26.969	14.258
0.56808	0.85578	0.29991	-0.894	-26.967	14.255
0.56892	0.85331	0.30107	-0.89315	-26.965	14.254
0.56975	0.85124	0.30224	-0.89119	-26.964	14.254
0.57058	0.8495	0.30341	-0.88909	-26.962	14.254
0.57141	0.84839	0.30458	-0.88763	-26.96	14.251
0.57225	0.84674	0.30575	-0.88514	-26.959	14.251
0.57308	0.84558	0.30691	-0.88288	-26.957	14.25
0.57391	0.84501	0.30808	-0.88208	-26.956	14.249
0.57474	0.84375	0.30925	-0.87926	-26.954	14.249
0.57557	0.84317	0.31042	-0.87361	-26.952	14.249
0.57641	0.84246	0.31159	-0.86556	-26.951	14.25
0.57724	0.84131	0.31276	-0.85866	-26.949	14.25
0.57807	0.83981	0.31392	-0.85214	-26.947	14.249
0.5789	0.83863	0.31509	-0.8438	-26.946	14.248
0.57974	0.83678	0.31626	-0.83593	-26.944	14.249
0.58057	0.83537	0.31743	-0.82692	-26.942	14.248
0.5814	0.83359	0.3186	-0.82018	-26.941	14.248
0.58223	0.83122	0.31976	-0.81004	-26.939	14.248
0.58307	0.82942	0.32093	-0.79897	-26.937	14.247
0.5839	0.82752	0.3221	-0.78486	-26.936	14.246
0.58473	0.82679	0.32327	-0.77122	-26.934	14.246
0.58556	0.82642	0.32444	-0.75825	-26.932	14.247
0.5864	0.82513	0.32561	-0.7474	-26.931	14.248
0.58723	0.82325	0.32677	-0.73441	-26.929	14.248
0.58806	0.82178	0.32794	-0.72002	-26.927	14.249
0.58889	0.82076	0.32911	-0.70756	-26.926	14.25
0.58973	0.81955	0.33028	-0.69464	-26.924	14.251
0.59056	0.81823	0.33145	-0.68001	-26.922	14.25
0.59139	0.81683	0.33262	-0.6658	-26.921	14.251
0.59222	0.81595	0.33378	-0.65296	-26.919	14.251
0.59306	0.81554	0.33495	-0.63823	-26.917	14.252
0.59389	0.81454	0.33612	-0.62554	-26.916	14.254
0.59472	0.813	0.33729	-0.61215	-26.914	14.254
0.59555	0.8119	0.33846	-0.59917	-26.912	14.254
0.59639	0.81095	0.33962	-0.58683	-26.911	14.255
0.59722	0.81009	0.34079	-0.57393	-26.909	14.255
0.59805	0.80915	0.34196	-0.55898	-26.907	14.255
0.59888	0.80822	0.34313	-0.54367	-26.906	14.256
0.59971	0.80762	0.3443	-0.5306	-26.904	14.257
0.60055	0.80643	0.34547	-0.51728	-26.902	14.257
0.60138	0.8047	0.34663	-0.50423	-26.901	14.258
0.60221	0.80361	0.3478	-0.48927	-26.899	14.258
0.60304	0.80243	0.34897	-0.4741	-26.897	14.258
0.60388	0.80151	0.35014	-0.45961	-26.896	14.261
0.60471	0.80074	0.35131	-0.44411	-26.894	14.26
0.60554	0.79992	0.35247	-0.43205	-26.892	14.259
0.60637	0.799	0.35364	-0.41785	-26.891	14.26
0.60721	0.79815	0.35481	-0.40308	-26.889	14.26
0.60804	0.79746	0.35598	-0.389	-26.887	14.26
0.60887	0.79678	0.35715	-0.37778	-26.886	14.258
0.6097	0.79619	0.35831	-0.36333	-26.884	14.259
0.61054	0.79579	0.35948	-0.35116	-26.882	14.259
0.61137	0.79563	0.36065	-0.3408	-26.881	14.259
0.6122	0.79193	0.36182	-0.33223	-26.879	14.259
0.61303	0.78562	0.36299	-0.32081	-26.877	14.259
0.61387	0.78614	0.36416	-0.30968	-26.876	14.26
0.6147	0.7853	0.36532	-0.30178	-26.874	14.259
0.61553	0.78437	0.36649	-0.29337	-26.872	14.26
0.61636	0.78332	0.36766	-0.2861	-26.871	14.258
0.61719	0.78275	0.36883	-0.27972	-26.869	14.258
0.61803	0.78239	0.37	-0.27475	-26.867	14.258
0.61886	0.78209	0.37116	-0.27066	-26.866	14.258
0.61969	0.78094	0.37233	-0.26598	-26.864	14.259
0.62052	0.77994	0.3735	-0.26356	-26.863	14.259
0.62136	0.77917	0.37467	-0.26224	-26.861	14.26
0.62219	0.77908	0.37584	-0.26261	-26.859	14.261
0.62302	0.77911	0.37701	-0.26245	-26.858	14.264
0.62385	0.77787	0.37817	-0.26238	-26.856	14.262
0.62469	0.77667	0.37934	-0.26376	-26.854	14.262
0.62552	0.77599	0.38051	-0.26766	-26.853	14.263
0.62635	0.77506	0.38168	-0.27392	-26.851	14.264
0.62718	0.77367	0.38285	-0.27849	-26.849	14.264
0.62802	0.77309	0.38402	-0.28189	-26.848	14.264
0.62885	0.77249	0.38518	-0.28709	-26.846	14.264
0.62968	0.77164	0.38635	-0.29334	-26.844	14.266
0.63051	0.77032	0.38752	-0.29931	-26.843	14.267
0.63134	0.76944	0.38869	-0.30571	-26.841	14.267
0.63218	0.76889	0.38986	-0.31426	-26.839	14.268
0.63301	0.76786	0.39102	-0.32249	-26.838	14.269
0.63384	0.76723	0.39219	-0.3291	-26.836	14.269
0.63468	0.76594	0.39336	-0.33741	-26.834	14.27
0.63551	0.7644	0.39453	-0.3453	-26.833	14.271
0.63634	0.76363	0.3957	-0.35199	-26.831	14.272
0.63717	0.76309	0.39687	-0.3589	-26.829	14.273
0.638	0.76266	0.39803	-0.3669	-26.828	14.274
0.63884	0.76153	0.3992	-0.37473	-26.826	14.274
0.63967	0.76012	0.40037	-0.38199	-26.824	14.276
0.6405	0.75942	0.40154	-0.39119	-26.823	14.277
0.64133	0.75877	0.40271	-0.40161	-26.821	14.278
0.64217	0.75732	0.40387	-0.4115	-26.819	14.278
0.643	0.75639	0.40504	-0.41841	-26.818	14.276
0.64383	0.75588	0.40621	-0.42633	-26.816	14.275
0.64466	0.7549	0.40738	-0.43502	-26.814	14.276
0.6455	0.7542	0.40855	-0.44599	-26.813	14.276
0.64633	0.75427	0.40971	-0.45629	-26.811	14.277
0.64716	0.75391	0.41088	-0.46522	-26.809	14.277
0.64799	0.75293	0.41205	-0.47457	-26.808	14.276
0.64882	0.75196	0.41322	-0.48515	-26.806	14.278
0.64966	0.75018	0.41439	-0.49545	-26.804	14.277
0.65049	0.74835	0.41556	-0.5038	-26.803	14.276
0.65132	0.74711	0.41672	-0.5142	-26.801	14.277
0.65215	0.7459	0.41789	-0.52357	-26.799	14.277
0.65299	0.74464	0.41906	-0.53	-26.798	14.277
0.65382	0.74303	0.42023	-0.53716	-26.796	14.279
0.65465	0.74082	0.4214	-0.54504	-26.794	14.279
0.65548	0.73959	0.42256	-0.55355	-26.793	14.28
0.65632	0.73877	0.42373	-0.56079	-26.791	14.281
0.65715	0.73803	0.4249	-0.56767	-26.789	14.28
0.65798	0.73732	0.42607	-0.57537	-26.788	14.281
0.65881	0.73677	0.42724	-0.58143	-26.786	14.282
0.65965	0.73658	0.42841	-0.5879	-26.784	14.283
0.66048	0.73555	0.42957	-0.59671	-26.783	14.283
0.66131	0.73465	0.43074	-0.60526	-26.781	14.282
0.66214	0.73392	0.43191	-0.61177	-26.779	14.282
0.66298	0.73302	0.43308	-0.61696	-26.778	14.283
0.66381	0.73179	0.43425	-0.62214	-26.776	14.285
0.66464	0.72983	0.43542	-0.62752	-26.774	14.287
0.66547	0.72878	0.43658	-0.63307	-26.773	14.289
0.66631	0.72813	0.43775	-0.63774	-26.771	14.29
0.66714	0.72745	0.43892	-0.64216	-26.769	14.29
0.66797	0.72637	0.44009	-0.6452	-26.768	14.291
0.6688	0.72569	0.44126	-0.64869	-26.766	14.293
0.66963	0.72475	0.44242	-0.65445	-26.765	14.293
0.67047	0.7237	0.44359	-0.65836	-26.763	14.295
0.6713	0.72311	0.44476	-0.66234	-26.761	14.297
0.67213	0.72278	0.44593	-0.66768	-26.76	14.299
0.67296	0.72273	0.4471	-0.6735	-26.758	14.3
0.6738	0.72297	0.44827	-0.67803	-26.756	14.301
0.67463	0.72347	0.44943	-0.68226	-26.755	14.303
0.67546	0.72351	0.4506	-0.68842	-26.753	14.304
0.67629	0.72383	0.45177	-0.69363	-26.751	14.305
0.67713	0.72476	0.45294	-0.69815	-26.75	14.307
0.67796	0.72538	0.45411	-0.70317	-26.748	14.309
0.67879	0.72578	0.45527	-0.70709	-26.746	14.31
0.67962	0.7262	0.45644	-0.71059	-26.745	14.311
0.68046	0.72588	0.45761	-0.71448	-26.743	14.311
0.68129	0.72606	0.45878	-0.71907	-26.741	14.311
0.68212	0.726	0.45995	-0.72253	-26.74	14.313
0.68295	0.72588	0.46112	-0.72498	-26.738	14.315
0.68379	0.72639	0.46228	-0.72824	-26.736	14.315
0.68462	0.72629	0.46345	-0.7314	-26.735	14.316
0.68545	0.72544	0.46462	-0.73478	-26.733	14.316
0.68628	0.72552	0.46579	-0.73867	-26.731	14.316
0.68712	0.72577	0.46696	-0.74073	-26.73	14.317
0.68795	0.72466	0.46812	-0.74219	-26.728	14.318
0.68878	0.72369	0.46929	-0.74486	-26.726	14.319
0.68961	0.72322	0.47046	-0.74704	-26.725	14.319
0.69045	0.72256	0.47163	-0.7493	-26.723	14.32
0.69128	0.72288	0.4728	-0.75101	-26.721	14.32
0.69211	0.72304	0.47396	-0.75291	-26.72	14.319
0.69294	0.72241	0.47513	-0.75585	-26.718	14.32
0.69377	0.72216	0.4763	-0.75834	-26.716	14.32
0.69461	0.72238	0.47747	-0.76262	-26.715	14.32
0.69544	0.72318	0.47864	-0.76588	-26.713	14.32
0.69627	0.72396	0.47981	-0.76811	-26.711	14.32
0.6971	0.72406	0.48097	-0.77171	-26.71	14.321
0.69794	0.72399	0.48214	-0.77486	-26.708	14.322
0.69877	0.72335	0.48331	-0.77877	-26.706	14.324
0.6996	0.72223	0.48448	-0.78061	-26.705	14.324
0.70043	0.72134	0.48565	-0.78233	-26.703	14.326
0.70127	0.72075	0.48681	-0.78614	-26.701	14.327
0.7021	0.72115	0.48798	-0.78846	-26.7	14.329
0.70293	0.7215	0.48915	-0.78947	-26.698	14.329
0.70376	0.72171	0.49032	-0.79096	-26.696	14.331
0.7046	0.72212	0.49149	-0.79423	-26.695	14.331
0.70543	0.72181	0.49266	-0.79708	-26.693	14.332
0.70626	0.72213	0.49382	-0.79729	-26.691	14.334
0.70709	0.7227	0.49499	-0.79959	-26.69	14.335
0.70793	0.72251	0.49616	-0.80385	-26.688	14.334
0.70876	0.72232	0.49733	-0.80774	-26.686	14.336
0.70959	0.7218	0.4985	-0.81029	-26.685	14.336
0.71042	0.72232	0.49967	-0.81494	-26.683	14.338
0.71125	0.72232	0.50083	-0.81576	-26.681	14.34
0.71209	0.72295	0.502	-0.81747	-26.68	14.341
0.71292	0.72325	0.50317	-0.82005	-26.678	14.343
0.71375	0.72368	0.50434	-0.82176	-26.676	14.344
0.71458	0.72347	0.50551	-0.823	-26.675	14.345
0.71542	0.7228	0.50668	-0.82348	-26.673	14.346
0.71625	0.72173	0.50784	-0.82587	-26.671	14.348
0.71708	0.72052	0.50901	-0.82706	-26.67	14.349
0.71791	0.71907	0.51018	-0.82746	-26.668	14.349
0.71875	0.71761	0.51135	-0.82794	-26.667	14.351
0.71958	0.71556	0.51251	-0.82869	-26.665	14.351
0.72041	0.71368	0.51368	-0.83004	-26.663	14.353
0.72124	0.71168	0.51485	-0.83093	-26.662	14.353
0.72207	0.71101	0.51602	-0.83069	-26.66	14.355
0.72291	0.70961	0.51719	-0.83279	-26.658	14.356
0.72374	0.70887	0.51836	-0.83527	-26.657	14.358
0.72457	0.70809	0.51953	-0.83653	-26.655	14.359
0.7254	0.70723	0.52069	-0.83769	-26.653	14.361
0.72624	0.70674	0.52186	-0.84013	-26.652	14.362
0.72707	0.70641	0.52303	-0.84416	-26.65	14.363
0.7279	0.70608	0.5242	-0.84665	-26.648	14.365
0.72874	0.70566	0.52536	-0.84759	-26.647	14.367
0.72957	0.7057	0.52653	-0.84913	-26.645	14.368
0.7304	0.70477	0.5277	-0.85005	-26.643	14.369
0.73123	0.7036	0.52887	-0.85136	-26.642	14.369
0.73206	0.70297	0.53004	-0.85364	-26.64	14.369
0.7329	0.70137	0.53121	-0.85491	-26.638	14.37
0.73373	0.70051	0.53237	-0.85755	-26.637	14.37
0.73456	0.70052	0.53354	-0.85791	-26.635	14.372
0.73539	0.70003	0.53471	-0.86074	-26.633	14.373
0.73623	0.6996	0.53588	-0.8603	-26.632	14.375
0.73706	0.69815	0.53705	-0.86042	-26.63	14.376
0.73789	0.69702	0.53822	-0.85977	-26.628	14.375
0.73872	0.69673	0.53938	-0.86006	-26.627	14.375
0.73956	0.69579	0.54055	-0.86053	-26.625	14.377
0.74039	0.6954	0.54172	-0.86106	-26.623	14.379
0.74122	0.69492	0.54289	-0.86233	-26.622	14.38
0.74205	0.69389	0.54406	-0.86305	-26.62	14.38
0.74288	0.693	0.54523	-0.86408	-26.618	14.381
0.74372	0.69208	0.54639	-0.86324	-26.617	14.382
0.74455	0.69158	0.54756	-0.863	-26.615	14.383
0.74538	0.69115	0.54873	-0.86416	-26.613	14.383
0.74621	0.69037	0.5499	-0.86533	-26.612	14.384
0.74705	0.68979	0.55107	-0.86639	-26.61	14.386
0.74788	0.68846	0.55223	-0.87057	-26.608	14.387
0.74871	0.68726	0.5534	-0.87351	-26.607	14.389
0.74954	0.68615	0.55457	-0.87283	-26.605	14.391
0.75038	0.68519	0.55574	-0.87345	-26.603	14.393
0.75121	0.68485	0.55691	-0.8753	-26.602	14.393
0.75204	0.68373	0.55807	-0.87489	-26.6	14.396
0.75287	0.68233	0.55924	-0.87497	-26.598	14.398
0.75371	0.68075	0.56041	-0.87647	-26.597	14.398
0.75454	0.67896	0.56158	-0.87572	-26.595	14.4
0.75537	0.67755	0.56275	-0.87723	-26.593	14.402
0.7562	0.67705	0.56392	-0.87717	-26.592	14.404
0.75704	0.67564	0.56508	-0.87795	-26.59	14.405
0.75787	0.6742	0.56625	-0.8767	-26.588	14.406
0.7587	0.67334	0.56742	-0.87588	-26.587	14.41
0.75953	0.67254	0.56859	-0.87712	-26.585	14.411
0.76037	0.67198	0.56976	-0.87916	-26.583	14.412
0.7612	0.67252	0.57092	-0.88176	-26.582	14.413
0.76203	0.67217	0.57209	-0.88351	-26.58	14.415
0.76286	0.67205	0.57326	-0.88388	-26.578	14.415
0.7637	0.67099	0.57443	-0.88538	-26.577	14.416
0.76453	0.67125	0.5756	-0.88652	-26.575	14.418
0.76536	0.67091	0.57677	-0.88497	-26.574	14.42
0.76619	0.67031	0.57793	-0.88625	-26.572	14.422
0.76702	0.66983	0.5791	-0.88732	-26.57	14.423
0.76786	0.66913	0.58027	-0.8867	-26.569	14.425
0.76869	0.66808	0.58144	-0.8878	-26.567	14.426
0.76952	0.6672	0.58261	-0.88665	-26.565	14.427
0.77035	0.66661	0.58378	-0.88829	-26.564	14.428
0.77119	0.66569	0.58494	-0.88904	-26.562	14.43
0.77202	0.66572	0.58611	-0.89166	-26.56	14.432
0.77285	0.66653	0.58728	-0.89217	-26.559	14.435
0.77368	0.6662	0.58845	-0.89267	-26.557	14.437
0.77452	0.66722	0.58962	-0.89375	-26.555	14.439
0.77535	0.66769	0.59078	-0.89422	-26.554	14.439
0.77618	0.66742	0.59195	-0.89615	-26.552	14.441
0.77701	0.66793	0.59312	-0.89619	-26.55	14.442
0.77785	0.66849	0.59429	-0.89625	-26.549	14.445
0.77868	0.6691	0.59546	-0.89666	-26.547	14.447
0.77951	0.66941	0.59662	-0.89926	-26.545	14.448
0.78034	0.67035	0.59779	-0.90054	-26.544	14.45
0.78118	0.67119	0.59896	-0.90149	-26.542	14.453
0.78201	0.67243	0.60013	-0.90192	-26.54	14.456
0.78284	0.6737	0.6013	-0.90182	-26.539	14.458
0.78367	0.6758	0.60247	-0.9029	-26.537	14.46
0.78451	0.67792	0.60363	-0.90267	-26.535	14.46
0.78534	0.6797	0.6048	-0.90467	-26.534	14.461
0.78617	0.68111	0.60597	-0.90655	-26.532	14.462
0.787	0.68245	0.60714	-0.90833	-26.53	14.463
0.78783	0.68385	0.60831	-0.90719	-26.529	14.463
0.78867	0.68587	0.60948	-0.9091	-26.527	14.463
0.7895	0.68859	0.61064	-0.90918	-26.525	14.464
0.79033	0.69114	0.61181	-0.90753	-26.524	14.466
0.79116	0.69351	0.61298	-0.90754	-26.522	14.467
0.792	0.69683	0.61415	-0.90925	-26.52	14.467
0.79283	0.70005	0.61532	-0.90829	-26.519	14.467
0.79366	0.70353	0.61648	-0.90911	-26.517	14.467
0.79449	0.70668	0.61765	-0.91041	-26.515	14.467
0.79533	0.71057	0.61882	-0.91151	-26.514	14.468
0.79616	0.71536	0.61999	-0.91225	-26.512	14.469
0.79699	0.72003	0.62116	-0.9112	-26.51	14.469
0.79782	0.72428	0.62232	-0.91267	-26.509	14.468
0.79865	0.72914	0.62349	-0.91443	-26.507	14.469
0.79949	0.73441	0.62466	-0.91669	-26.505	14.47
0.80032	0.73965	0.62583	-0.91741	-26.504	14.47
0.80115	0.74479	0.627	-0.91562	-26.502	14.47
0.80199	0.74981	0.62817	-0.91623	-26.5	14.47
0.80282	0.7544	0.62933	-0.91477	-26.499	14.47
0.80365	0.75946	0.6305	-0.91459	-26.497	14.47
0.80448	0.76468	0.63167	-0.91507	-26.495	14.471
0.80531	0.7699	0.63284	-0.91571	-26.494	14.472
0.80615	0.77555	0.63401	-0.91564	-26.492	14.472
0.80698	0.78112	0.63517	-0.91942	-26.49	14.474
0.80781	0.78699	0.63634	-0.91953	-26.489	14.476
0.80864	0.79277	0.63751	-0.91868	-26.487	14.478
0.80948	0.7986	0.63868	-0.92091	-26.485	14.479
0.81031	0.80428	0.63985	-0.92135	-26.484	14.48
0.81114	0.80962	0.64102	-0.9199	-26.482	14.479
0.81197	0.81463	0.64218	-0.91916	-26.48	14.482
0.81281	0.82026	0.64335	-0.92007	-26.479	14.483
0.81364	0.82573	0.64452	-0.9199	-26.477	14.484
0.81447	0.83151	0.64569	-0.91873	-26.476	14.486
0.8153	0.8364	0.64686	-0.91721	-26.474	14.488
0.81613	0.8414	0.64803	-0.91713	-26.472	14.489
0.81697	0.8462	0.64919	-0.91566	-26.471	14.489
0.8178	0.85172	0.65036	-0.91363	-26.469	14.492
0.81863	0.85642	0.65153	-0.91295	-26.467	14.493
0.81946	0.86017	0.6527	-0.91186	-26.466	14.494
0.8203	0.86407	0.65387	-0.91275	-26.464	14.495
0.82113	0.86889	0.65503	-0.91321	-26.462	14.496
0.82196	0.87355	0.6562	-0.91269	-26.461	14.497
0.82279	0.87859	0.65737	-0.91295	-26.459	14.499
0.82363	0.88181	0.65854	-0.9138	-26.457	14.5
0.82446	0.88568	0.65971	-0.91547	-26.456	14.503
0.82529	0.88901	0.66087	-0.91619	-26.454	14.506
0.82612	0.89268	0.66204	-0.91709	-26.452	14.508
0.82696	0.89691	0.66321	-0.91686	-26.451	14.51
0.82779	0.90095	0.66438	-0.9175	-26.449	14.511
0.82862	0.9044	0.66555	-0.91674	-26.447	14.511
0.82945	0.90817	0.66672	-0.91723	-26.446	14.513
0.83029	0.91135	0.66788	-0.91782	-26.444	14.515
0.83112	0.91429	0.66905	-0.91759	-26.442	14.517
0.83195	0.9172	0.67022	-0.91814	-26.441	14.519
0.83278	0.92021	0.67139	-0.91722	-26.439	14.52
0.83362	0.92302	0.67256	-0.91632	-26.437	14.522
0.83445	0.92555	0.67373	-0.91653	-26.436	14.524
0.83528	0.92708	0.67489	-0.9177	-26.434	14.526
0.83611	0.92968	0.67606	-0.91904	-26.432	14.527
0.83694	0.93187	0.67723	-0.9193	-26.431	14.528
0.83778	0.93266	0.6784	-0.91966	-26.429	14.53
0.83861	0.93416	0.67957	-0.92149	-26.427	14.532
0.83944	0.93537	0.68073	-0.92129	-26.426	14.533
0.84027	0.93685	0.6819	-0.92224	-26.424	14.534
0.84111	0.93719	0.68307	-0.92203	-26.422	14.536
0.84194	0.93752	0.68424	-0.9235	-26.421	14.536
0.84277	0.9377	0.68541	-0.92475	-26.419	14.536
0.8436	0.93744	0.68658	-0.92324	-26.417	14.537
0.84444	0.9364	0.68774	-0.92336	-26.416	14.537
0.84527	0.93645	0.68891	-0.92248	-26.414	14.538
0.8461	0.93625	0.69008	-0.92275	-26.412	14.539
0.84693	0.9363	0.69125	-0.92266	-26.411	14.54
0.84777	0.93562	0.69242	-0.92239	-26.409	14.54
0.8486	0.93396	0.69358	-0.92076	-26.407	14.542
0.84943	0.93233	0.69475	-0.91982	-26.406	14.544
0.85026	0.93149	0.69592	-0.92036	-26.404	14.546
0.8511	0.93023	0.69709	-0.91917	-26.402	14.547
0.85193	0.92901	0.69826	-0.91673	-26.401	14.549
0.85276	0.92664	0.69942	-0.9171	-26.399	14.55
0.85359	0.92559	0.70059	-0.91776	-26.397	14.552
0.85443	0.92413	0.70176	-0.91787	-26.396	14.552
0.85526	0.92321	0.70293	-0.91907	-26.394	14.554
0.85609	0.92166	0.7041	-0.9212	-26.392	14.556
0.85692	0.92015	0.70527	-0.92328	-26.391	14.558
0.85776	0.91835	0.70643	-0.92292	-26.389	14.559
0.85859	0.91742	0.7076	-0.92379	-26.387	14.56
0.85942	0.91622	0.70877	-0.9253	-26.386	14.561
0.86025	0.91524	0.70994	-0.92505	-26.384	14.562
0.86108	0.91477	0.71111	-0.92612	-26.383	14.563
0.86192	0.91353	0.71228	-0.92685	-26.381	14.565
0.86275	0.91155	0.71344	-0.92751	-26.379	14.568
0.86358	0.90896	0.71461	-0.92834	-26.378	14.571
0.86441	0.90687	0.71578	-0.92891	-26.376	14.573
0.86525	0.90563	0.71695	-0.92876	-26.374	14.574
0.86608	0.90403	0.71812	-0.92782	-26.373	14.573
0.86691	0.90191	0.71928	-0.92768	-26.371	14.574
0.86774	0.89984	0.72045	-0.92834	-26.369	14.576
0.86858	0.89691	0.72162	-0.92819	-26.368	14.576
0.86941	0.89391	0.72279	-0.9278	-26.366	14.578
0.87024	0.89191	0.72396	-0.92842	-26.364	14.579
0.87107	0.89018	0.72512	-0.92908	-26.363	14.579
0.87191	0.8876	0.72629	-0.9282	-26.361	14.581
0.87274	0.88482	0.72746	-0.92768	-26.359	14.582
0.87357	0.88276	0.72863	-0.9278	-26.358	14.585
0.8744	0.88112	0.7298	-0.92977	-26.356	14.586
0.87524	0.87937	0.73097	-0.92978	-26.354	14.588
0.87607	0.87654	0.73213	-0.93091	-26.353	14.589
0.8769	0.87373	0.7333	-0.93103	-26.351	14.59
0.87773	0.87104	0.73447	-0.93055	-26.349	14.591
0.87857	0.86838	0.73564	-0.92977	-26.348	14.592
0.8794	0.86602	0.73681	-0.92939	-26.346	14.593
0.88023	0.86379	0.73798	-0.92822	-26.344	14.595
0.88106	0.86083	0.73914	-0.92752	-26.343	14.597
0.88189	0.85693	0.74031	-0.92647	-26.341	14.598
0.88273	0.85514	0.74148	-0.9261	-26.339	14.597
0.88356	0.85229	0.74265	-0.92555	-26.338	14.598
0.88439	0.85009	0.74382	-0.92481	-26.336	14.599
0.88522	0.84762	0.74498	-0.92586	-26.334	14.602
0.88606	0.84592	0.74615	-0.92719	-26.333	14.604
0.88689	0.84395	0.74732	-0.92852	-26.331	14.606
0.88772	0.84057	0.74849	-0.92847	-26.329	14.608
0.88855	0.83805	0.74966	-0.92854	-26.328	14.61
0.88939	0.83567	0.75083	-0.92976	-26.326	14.612
0.89022	0.83405	0.75199	-0.93015	-26.324	14.613
0.89105	0.83224	0.75316	-0.93111	-26.323	14.614
0.89188	0.82916	0.75433	-0.93143	-26.321	14.615
0.89271	0.82788	0.7555	-0.93281	-26.319	14.616
0.89355	0.82541	0.75667	-0.93473	-26.318	14.617
0.89438	0.82471	0.75784	-0.93642	-26.316	14.618
0.89521	0.82224	0.759	-0.93776	-26.314	14.619
0.89605	0.8206	0.76017	-0.93762	-26.313	14.621
0.89688	0.81776	0.76134	-0.93638	-26.311	14.622
0.89771	0.81564	0.76251	-0.93553	-26.309	14.623
0.89854	0.81492	0.76367	-0.93501	-26.308	14.626
0.89937	0.81315	0.76484	-0.9347	-26.306	14.626
0.90021	0.81099	0.76601	-0.93428	-26.304	14.629
0.90104	0.80909	0.76718	-0.93422	-26.303	14.63
0.90187	0.80682	0.76835	-0.93488	-26.301	14.633
0.9027	0.80449	0.76952	-0.93419	-26.299	14.636
0.90354	0.80347	0.77068	-0.93446	-26.298	14.637
0.90437	0.80173	0.77185	-0.93475	-26.296	14.638
0.9052	0.80018	0.77302	-0.93461	-26.294	14.639
0.90603	0.7987	0.77419	-0.93442	-26.293	14.64
0.90687	0.79779	0.77536	-0.93458	-26.291	14.641
0.9077	0.79627	0.77653	-0.93431	-26.289	14.642
0.90853	0.79508	0.77769	-0.93318	-26.288	14.643
0.90936	0.79361	0.77886	-0.93271	-26.286	14.643
0.91019	0.79234	0.78003	-0.93327	-26.285	14.645
0.91103	0.7909	0.7812	-0.93285	-26.283	14.646
0.91186	0.78916	0.78237	-0.93187	-26.281	14.649
0.91269	0.78713	0.78354	-0.93163	-26.28	14.651
0.91352	0.78638	0.7847	-0.93255	-26.278	14.652
0.91436	0.78582	0.78587	-0.93308	-26.276	14.652
0.91519	0.78459	0.78704	-0.93219	-26.275	14.654
0.91602	0.78244	0.78821	-0.93206	-26.273	14.656
0.91685	0.78039	0.78938	-0.93221	-26.271	14.657
0.91769	0.77858	0.79054	-0.93141	-26.27	14.659
0.91852	0.77831	0.79171	-0.93146	-26.268	14.66
0.91935	0.77682	0.79288	-0.93174	-26.266	14.662
0.92018	0.77534	0.79405	-0.9318	-26.265	14.664
0.92102	0.77481	0.79522	-0.93251	-26.263	14.664
0.92185	0.77286	0.79639	-0.93339	-26.261	14.665
0.92268	0.77147	0.79755	-0.93335	-26.26	14.666
0.92351	0.7701	0.79872	-0.93262	-26.258	14.668
0.92435	0.76839	0.79989	-0.93177	-26.256	14.67
0.92518	0.76707	0.80106	-0.93179	-26.255	14.673
0.92601	0.76555	0.80223	-0.93199	-26.253	14.676
0.92684	0.76471	0.80339	-0.93141	-26.251	14.679
0.92768	0.76274	0.80456	-0.9303	-26.25	14.682
0.92851	0.76034	0.80573	-0.93062	-26.248	14.684
0.92934	0.76117	0.8069	-0.93012	-26.246	14.686
0.93017	0.75903	0.80807	-0.9311	-26.245	14.689
0.93101	0.7575	0.80923	-0.93031	-26.243	14.691
0.93184	0.75586	0.8104	-0.93042	-26.241	14.693
0.93267	0.75417	0.81157	-0.92955	-26.24	14.693
0.9335	0.753	0.81274	-0.9302	-26.238	14.695
0.93433	0.75047	0.81391	-0.92896	-26.236	14.697
0.93517	0.74951	0.81508	-0.9272	-26.235	14.698
0.936	0.74757	0.81624	-0.92698	-26.233	14.698
0.93683	0.74605	0.81741	-0.92585	-26.231	14.699
0.93766	0.74401	0.81858	-0.92777	-26.23	14.7
0.9385	0.74344	0.81975	-0.92973	-26.228	14.702
0.93933	0.74102	0.82092	-0.93015	-26.226	14.705
0.94016	0.73831	0.82209	-0.92991	-26.225	14.706
0.94099	0.7367	0.82325	-0.93159	-26.223	14.708
0.94183	0.73648	0.82442	-0.93262	-26.221	14.71
0.94266	0.73425	0.82559	-0.9326	-26.22	14.712
0.94349	0.73351	0.82676	-0.93261	-26.218	14.713
0.94432	0.73259	0.82793	-0.93298	-26.216	14.715
0.94516	0.73095	0.82909	-0.93251	-26.215	14.716
0.94599	0.73044	0.83026	-0.93153	-26.213	14.716
0.94682	0.72941	0.83143	-0.9311	-26.211	14.717
0.94765	0.72891	0.8326	-0.93094	-26.21	14.719
0.94849	0.7275	0.83377	-0.92994	-26.208	14.721
0.94932	0.72629	0.83493	-0.92989	-26.206	14.721
0.95015	0.72485	0.8361	-0.93125	-26.205	14.722
0.95098	0.72343	0.83727	-0.93247	-26.203	14.722
0.95182	0.72286	0.83844	-0.93325	-26.201	14.724
0.95265	0.7221	0.83961	-0.93436	-26.2	14.725
0.95348	0.72096	0.84078	-0.93481	-26.198	14.727
0.95431	0.72092	0.84194	-0.93504	-26.196	14.728
0.95514	0.72003	0.84311	-0.93463	-26.195	14.731
0.95598	0.71897	0.84428	-0.93501	-26.193	14.735
0.95681	0.71758	0.84545	-0.9362	-26.192	14.737
0.95764	0.71695	0.84662	-0.9363	-26.19	14.738
0.95847	0.71694	0.84778	-0.93628	-26.188	14.74
0.95931	0.71719	0.84895	-0.93745	-26.187	14.741
0.96014	0.71637	0.85012	-0.93656	-26.185	14.743
0.96097	0.7156	0.85129	-0.935	-26.183	14.745
0.9618	0.71491	0.85246	-0.93237	-26.182	14.746
0.96264	0.71351	0.85363	-0.93035	-26.18	14.749
0.96347	0.71206	0.85479	-0.93013	-26.178	14.75
0.9643	0.71097	0.85596	-0.92965	-26.177	14.753
0.96513	0.7109	0.85713	-0.92987	-26.175	14.754
0.96597	0.70903	0.8583	-0.9305	-26.173	14.755
0.9668	0.709	0.85947	-0.92943	-26.172	14.756
0.96763	0.70856	0.86064	-0.93036	-26.17	14.759
0.96846	0.70756	0.8618	-0.93078	-26.168	14.761
0.9693	0.70839	0.86297	-0.93257	-26.167	14.763
0.97013	0.70839	0.86414	-0.9301	-26.165	14.766
0.97096	0.70678	0.86531	-0.93139	-26.163	14.767
0.97179	0.70754	0.86648	-0.93028	-26.162	14.769
0.97263	0.70611	0.86764	-0.9297	-26.16	14.77
0.97346	0.70604	0.86881	-0.92924	-26.158	14.773
0.97429	0.70572	0.86998	-0.9293	-26.157	14.776
0.97512	0.70545	0.87115	-0.92998	-26.155	14.776
0.97595	0.70527	0.87232	-0.93045	-26.153	14.775
0.97679	0.70426	0.87348	-0.93129	-26.152	14.776
0.97762	0.70403	0.87465	-0.93081	-26.15	14.777
0.97845	0.70357	0.87582	-0.93004	-26.148	14.778
0.97928	0.70301	0.87699	-0.92972	-26.147	14.779
0.98012	0.70254	0.87816	-0.92868	-26.145	14.779
0.98095	0.70221	0.87933	-0.92994	-26.143	14.78
0.98178	0.7025	0.88049	-0.93006	-26.142	14.781
0.98261	0.7028	0.88166	-0.93029	-26.14	14.781
0.98345	0.70031	0.88283	-0.93031	-26.138	14.782
0.98428	0.70087	0.884	-0.93034	-26.137	14.784
0.98511	0.70002	0.88517	-0.9309	-26.135	14.786
0.98594	0.69869	0.88634	-0.93149	-26.133	14.787
0.98677	0.69725	0.8875	-0.93245	-26.132	14.788
0.98761	0.69641	0.88867	-0.93233	-26.13	14.789
0.98844	0.69559	0.88984	-0.93041	-26.128	14.79
0.98927	0.69365	0.89101	-0.92972	-26.127	14.79
0.9901	0.69306	0.89218	-0.93173	-26.125	14.791
0.99094	0.69264	0.89334	-0.93369	-26.123	14.793
0.99177	0.69264	0.89451	-0.93483	-26.122	14.795
0.9926	0.69169	0.89568	-0.93528	-26.12	14.798
0.99343	0.69002	0.89685	-0.93604	-26.118	14.799
0.99427	0.6893	0.89802	-0.93543	-26.117	14.8
0.9951	0.68899	0.89918	-0.93615	-26.115	14.801
0.99593	0.6876	0.90035	-0.93778	-26.113	14.804
0.99676	0.68629	0.90152	-0.93987	-26.112	14.807
0.9976	0.68523	0.90269	-0.94005	-26.11	14.81
0.99843	0.68495	0.90386	-0.94001	-26.108	14.812
0.99926	0.68359	0.90503	-0.94111	-26.107	14.814
1.0001	0.68206	0.90619	-0.94015	-26.105	14.816
1.0009	0.68078	0.90736	-0.93845	-26.103	14.819
1.0018	0.6798	0.90853	-0.93886	-26.102	14.821
1.0026	0.6796	0.9097	-0.9388	-26.1	14.825
1.0034	0.67845	0.91087	-0.94065	-26.098	14.827
1.0043	0.67764	0.91203	-0.94255	-26.097	14.83
1.0051	0.67722	0.9132	-0.94191	-26.095	14.831
1.0059	0.67617	0.91437	-0.94224	-26.094	14.833
1.0068	0.67517	0.91554	-0.94258	-26.092	14.837
1.0076	0.6766	0.91671	-0.94315	-26.09	14.839
1.0084	0.67653	0.91788	-0.94414	-26.089	14.841
1.0093	0.67572	0.91904	-0.94313	-26.087	14.843
1.0101	0.676	0.92021	-0.94493	-26.085	14.845
1.0109	0.67437	0.92138	-0.94435	-26.084	14.847
1.0117	0.67316	0.92255	-0.94506	-26.082	14.848
1.0126	0.67264	0.92372	-0.94421	-26.08	14.849
1.0134	0.67165	0.92489	-0.94528	-26.079	14.849
1.0142	0.67218	0.92605	-0.94657	-26.077	14.852
1.0151	0.67061	0.92722	-0.9484	-26.075	14.853
1.0159	0.67063	0.92839	-0.94661	-26.074	14.855
1.0167	0.66952	0.92956	-0.94459	-26.072	14.858
1.0176	0.66955	0.93073	-0.94365	-26.07	14.859
1.0184	0.66926	0.93189	-0.94404	-26.069	14.86
1.0192	0.66882	0.93306	-0.94537	-26.067	14.862
1.0201	0.66871	0.93423	-0.9461	-26.065	14.863
1.0209	0.66876	0.9354	-0.94574	-26.064	14.864
1.0217	0.66776	0.93657	-0.94658	-26.062	14.867
1.0226	0.66692	0.93773	-0.94651	-26.06	14.866
1.0234	0.66613	0.9389	-0.94765	-26.059	14.866
1.0242	0.66521	0.94007	-0.94672	-26.057	14.867
1.0251	0.66566	0.94124	-0.94692	-26.055	14.868
1.0259	0.66439	0.94241	-0.94606	-26.054	14.868
1.0267	0.66362	0.94358	-0.94451	-26.052	14.869
1.0276	0.66286	0.94474	-0.94352	-26.05	14.869
1.0284	0.6626	0.94591	-0.9427	-26.049	14.871
1.0292	0.66177	0.94708	-0.94303	-26.047	14.873
1.0301	0.66081	0.94825	-0.94683	-26.045	14.873
1.0309	0.66074	0.94942	-0.94987	-26.044	14.874
1.0317	0.66036	0.95059	-0.94977	-26.042	14.876
1.0326	0.65935	0.95175	-0.94834	-26.04	14.879
1.0334	0.65857	0.95292	-0.94861	-26.039	14.881
1.0342	0.65788	0.95409	-0.94782	-26.037	14.882
1.0351	0.65743	0.95526	-0.94691	-26.035	14.883
1.0359	0.65679	0.95643	-0.9474	-26.034	14.884
1.0367	0.65617	0.95759	-0.94731	-26.032	14.886
1.0376	0.65573	0.95876	-0.94644	-26.03	14.887
1.0384	0.65437	0.95993	-0.94253	-26.029	14.889
1.0392	0.65266	0.9611	-0.94204	-26.027	14.891
1.04	0.65141	0.96227	-0.94192	-26.025	14.892
1.0409	0.65121	0.96344	-0.94374	-26.024	14.895
1.0417	0.65085	0.9646	-0.94247	-26.022	14.896
1.0425	0.65094	0.96577	-0.94148	-26.02	14.898
1.0434	0.64995	0.96694	-0.94217	-26.019	14.902
1.0442	0.6503	0.96811	-0.94185	-26.017	14.904
1.045	0.6499	0.96928	-0.94253	-26.015	14.905
1.0459	0.64974	0.97044	-0.9426	-26.014	14.907
1.0467	0.64924	0.97161	-0.94338	-26.012	14.908
1.0475	0.65002	0.97278	-0.94497	-26.01	14.909
1.0484	0.649	0.97395	-0.94472	-26.009	14.91
1.0492	0.64827	0.97512	-0.94223	-26.007	14.91
1.05	0.64663	0.97628	-0.94345	-26.005	14.912
1.0509	0.64571	0.97745	-0.94435	-26.004	14.914
1.0517	0.64442	0.97862	-0.94349	-26.002	14.916
1.0525	0.64404	0.97979	-0.9441	-26.001	14.918
1.0534	0.64375	0.98096	-0.9476	-25.999	14.919
1.0542	0.64258	0.98213	-0.94773	-25.997	14.92
1.055	0.64202	0.98329	-0.94821	-25.996	14.922
1.0559	0.64043	0.98446	-0.94679	-25.994	14.925
1.0567	0.6399	0.98563	-0.94293	-25.992	14.926
1.0575	0.63885	0.9868	-0.94557	-25.991	14.926
1.0584	0.63842	0.98797	-0.94692	-25.989	14.929
1.0592	0.63745	0.98914	-0.94702	-25.987	14.93
1.06	0.63667	0.9903	-0.94815	-25.986	14.931
1.0609	0.6365	0.99147	-0.94853	-25.984	14.933
1.0617	0.63527	0.99264	-0.94806	-25.982	14.934
1.0625	0.63485	0.99381	-0.94904	-25.981	14.935
1.0634	0.63439	0.99498	-0.94929	-25.979	14.937
1.0642	0.63516	0.99615	-0.94752	-25.977	14.937
1.065	0.6347	0.99731	-0.94715	-25.976	14.938
1.0659	0.6344	0.99848	-0.94899	-25.974	14.94
1.0667	0.63376	0.99965	-0.94742	-25.972	14.943
1.0675	0.63334	1.0008	-0.94839	-25.971	14.947
1.0683	0.63315	1.002	-0.95066	-25.969	14.949
1.0692	0.63289	1.0032	-0.95148	-25.967	14.951
1.07	0.63256	1.0043	-0.95184	-25.966	14.953
1.0708	0.63199	1.0055	-0.95057	-25.964	14.955
1.0717	0.6317	1.0067	-0.94837	-25.962	14.957
1.0725	0.63069	1.0078	-0.9474	-25.961	14.957
1.0733	0.62959	1.009	-0.94737	-25.959	14.959
1.0742	0.63034	1.0102	-0.94802	-25.957	14.962
1.075	0.62931	1.0113	-0.94714	-25.956	14.965
1.0758	0.62967	1.0125	-0.9475	-25.954	14.966
1.0767	0.62991	1.0137	-0.94656	-25.952	14.968
1.0775	0.6304	1.0148	-0.94667	-25.951	14.971
1.0783	0.63034	1.016	-0.94745	-25.949	14.973
1.0792	0.62925	1.0172	-0.94679	-25.947	14.975
1.08	0.6296	1.0183	-0.94789	-25.946	14.978
1.0808	0.63025	1.0195	-0.94869	-25.944	14.981
1.0817	0.62996	1.0207	-0.94916	-25.942	14.984
1.0825	0.62872	1.0218	-0.94755	-25.941	14.987
1.0833	0.62758	1.023	-0.94962	-25.939	14.989
1.0842	0.62687	1.0242	-0.95262	-25.937	14.99
1.085	0.62668	1.0253	-0.95246	-25.936	14.993
1.0858	0.62517	1.0265	-0.95282	-25.934	14.995
1.0867	0.62411	1.0277	-0.95265	-25.932	14.997
1.0875	0.62319	1.0289	-0.95341	-25.931	14.999
1.0883	0.62291	1.03	-0.9534	-25.929	14.999
1.0892	0.62201	1.0312	-0.9517	-25.927	15.001
1.09	0.62268	1.0324	-0.95224	-25.926	15.003
1.0908	0.62258	1.0335	-0.95461	-25.924	15.005
1.0917	0.62134	1.0347	-0.95325	-25.922	15.007
1.0925	0.62081	1.0359	-0.95264	-25.921	15.009
1.0933	0.61996	1.037	-0.95292	-25.919	15.01
1.0942	0.61955	1.0382	-0.95223	-25.917	15.01
1.095	0.61872	1.0394	-0.94938	-25.916	15.011
1.0958	0.61809	1.0405	-0.94934	-25.914	15.012
1.0967	0.61739	1.0417	-0.94867	-25.912	15.014
1.0975	0.61753	1.0429	-0.94946	-25.911	15.015
1.0983	0.61758	1.044	-0.95247	-25.909	15.017
1.0991	0.61729	1.0452	-0.95327	-25.907	15.018
1.1	0.61725	1.0464	-0.95326	-25.906	15.019
1.1008	0.61634	1.0475	-0.95451	-25.904	15.02
1.1016	0.61607	1.0487	-0.95334	-25.903	15.021
1.1025	0.6153	1.0499	-0.9512	-25.901	15.022
1.1033	0.61469	1.051	-0.95074	-25.899	15.022
1.1041	0.61414	1.0522	-0.949	-25.898	15.024
1.105	0.61387	1.0534	-0.94836	-25.896	15.026
1.1058	0.61384	1.0546	-0.9492	-25.894	15.027
1.1066	0.61415	1.0557	-0.9497	-25.893	15.028
1.1075	0.61353	1.0569	-0.95099	-25.891	15.029
1.1083	0.61339	1.0581	-0.95164	-25.889	15.03
1.1091	0.61362	1.0592	-0.95053	-25.888	15.032
1.11	0.61355	1.0604	-0.94916	-25.886	15.036
1.1108	0.61368	1.0616	-0.95043	-25.884	15.038
1.1116	0.61295	1.0627	-0.94997	-25.883	15.038
1.1125	0.61211	1.0639	-0.94942	-25.881	15.039
1.1133	0.61177	1.0651	-0.95053	-25.879	15.042
1.1141	0.6121	1.0662	-0.95016	-25.878	15.045
1.115	0.61255	1.0674	-0.94997	-25.876	15.048
1.1158	0.61237	1.0686	-0.95016	-25.874	15.05
1.1166	0.61266	1.0697	-0.95059	-25.873	15.053
1.1175	0.6122	1.0709	-0.94966	-25.871	15.055
1.1183	0.61152	1.0721	-0.94955	-25.869	15.056
1.1191	0.60946	1.0732	-0.94903	-25.868	15.057
1.12	0.60858	1.0744	-0.94934	-25.866	15.059
1.1208	0.60965	1.0756	-0.95089	-25.864	15.061
1.1216	0.60935	1.0767	-0.95122	-25.863	15.064
1.1225	0.60967	1.0779	-0.95036	-25.861	15.064
1.1233	0.6102	1.0791	-0.9489	-25.859	15.067
1.1241	0.61053	1.0803	-0.94825	-25.858	15.07
1.125	0.60979	1.0814	-0.94763	-25.856	15.071
1.1258	0.60895	1.0826	-0.94636	-25.854	15.073
1.1266	0.60925	1.0838	-0.94752	-25.853	15.075
1.1274	0.60915	1.0849	-0.948	-25.851	15.078
1.1283	0.60889	1.0861	-0.94869	-25.849	15.081
1.1291	0.60852	1.0873	-0.9502	-25.848	15.084
1.1299	0.60848	1.0884	-0.95163	-25.846	15.085
1.1308	0.60866	1.0896	-0.95259	-25.844	15.085
1.1316	0.60838	1.0908	-0.95395	-25.843	15.086
1.1324	0.60789	1.0919	-0.95339	-25.841	15.087
1.1333	0.60811	1.0931	-0.95331	-25.839	15.088
1.1341	0.60851	1.0943	-0.95323	-25.838	15.089
1.1349	0.6083	1.0954	-0.9528	-25.836	15.089
1.1358	0.60751	1.0966	-0.95187	-25.834	15.09
1.1366	0.60771	1.0978	-0.95208	-25.833	15.092
1.1374	0.60779	1.0989	-0.95166	-25.831	15.093
1.1383	0.60756	1.1001	-0.95317	-25.829	15.095
1.1391	0.60733	1.1013	-0.95339	-25.828	15.098
1.1399	0.60721	1.1024	-0.95287	-25.826	15.1
1.1408	0.60644	1.1036	-0.95155	-25.824	15.1
1.1416	0.60641	1.1048	-0.95096	-25.823	15.101
1.1424	0.60718	1.106	-0.95014	-25.821	15.103
1.1433	0.60761	1.1071	-0.95078	-25.819	15.104
1.1441	0.60739	1.1083	-0.95126	-25.818	15.104
1.1449	0.60713	1.1095	-0.95237	-25.816	15.105
1.1458	0.60713	1.1106	-0.95367	-25.814	15.108
1.1466	0.60682	1.1118	-0.9525	-25.813	15.11
1.1474	0.60588	1.113	-0.95226	-25.811	15.111
1.1483	0.60517	1.1141	-0.95242	-25.81	15.112
1.1491	0.60532	1.1153	-0.95203	-25.808	15.114
1.1499	0.6056	1.1165	-0.95222	-25.806	15.115
1.1508	0.6053	1.1176	-0.95484	-25.805	15.115
1.1516	0.60437	1.1188	-0.95713	-25.803	15.116
1.1524	0.60364	1.12	-0.95762	-25.801	15.118
1.1533	0.60312	1.1211	-0.95858	-25.8	15.121
1.1541	0.60325	1.1223	-0.95909	-25.798	15.123
1.1549	0.60299	1.1235	-0.95925	-25.796	15.125
1.1558	0.60224	1.1246	-0.96027	-25.795	15.127
1.1566	0.60162	1.1258	-0.96037	-25.793	15.129
1.1574	0.60115	1.127	-0.95981	-25.791	15.129
1.1582	0.601	1.1281	-0.95937	-25.79	15.13
1.1591	0.60066	1.1293	-0.95906	-25.788	15.132
1.1599	0.60041	1.1305	-0.95901	-25.786	15.134
1.1607	0.60054	1.1317	-0.95897	-25.785	15.136
1.1616	0.60006	1.1328	-0.95786	-25.783	15.136
1.1624	0.59872	1.134	-0.95587	-25.781	15.138
1.1632	0.59872	1.1352	-0.9564	-25.78	15.139
1.1641	0.59849	1.1363	-0.95729	-25.778	15.141
1.1649	0.59837	1.1375	-0.95737	-25.776	15.143
1.1657	0.59859	1.1387	-0.95641	-25.775	15.145
1.1666	0.59988	1.1398	-0.95609	-25.773	15.145
1.1674	0.60081	1.141	-0.95635	-25.771	15.147
1.1682	0.60032	1.1422	-0.95523	-25.77	15.148
1.1691	0.59971	1.1433	-0.95443	-25.768	15.148
1.1699	0.60026	1.1445	-0.95482	-25.766	15.149
1.1707	0.59954	1.1457	-0.95316	-25.765	15.152
1.1716	0.59932	1.1468	-0.95188	-25.763	15.156
1.1724	0.59839	1.148	-0.95175	-25.761	15.159
1.1732	0.59666	1.1492	-0.95154	-25.76	15.161
1.1741	0.59624	1.1503	-0.9529	-25.758	15.164
1.1749	0.59612	1.1515	-0.95292	-25.756	15.167
1.1757	0.59483	1.1527	-0.95311	-25.755	15.169
1.1766	0.59494	1.1538	-0.95242	-25.753	15.17
1.1774	0.59546	1.155	-0.95289	-25.751	15.173
1.1782	0.59488	1.1562	-0.95349	-25.75	15.176
1.1791	0.59484	1.1574	-0.95448	-25.748	15.179
1.1799	0.5936	1.1585	-0.95325	-25.746	15.181
1.1807	0.59306	1.1597	-0.95261	-25.745	15.184
1.1816	0.59271	1.1609	-0.95302	-25.743	15.186
1.1824	0.59337	1.162	-0.95268	-25.741	15.189
1.1832	0.59302	1.1632	-0.95241	-25.74	15.191
1.1841	0.59263	1.1644	-0.95345	-25.738	15.194
1.1849	0.59248	1.1655	-0.95512	-25.736	15.196
1.1857	0.59238	1.1667	-0.95696	-25.735	15.198
1.1865	0.59198	1.1679	-0.95678	-25.733	15.2
1.1874	0.5907	1.169	-0.95548	-25.731	15.204
1.1882	0.59001	1.1702	-0.95512	-25.73	15.207
1.189	0.59012	1.1714	-0.95394	-25.728	15.211
1.1899	0.59004	1.1725	-0.95258	-25.726	15.216
1.1907	0.58977	1.1737	-0.95121	-25.725	15.22
1.1915	0.58888	1.1749	-0.94976	-25.723	15.222
1.1924	0.5881	1.176	-0.94858	-25.721	15.225
1.1932	0.58813	1.1772	-0.94735	-25.72	15.229
1.194	0.58835	1.1784	-0.94708	-25.718	15.232
1.1949	0.58848	1.1796	-0.9462	-25.716	15.235
1.1957	0.58846	1.1807	-0.9468	-25.715	15.24
1.1965	0.58901	1.1819	-0.94628	-25.713	15.245
1.1974	0.58972	1.1831	-0.94458	-25.712	15.248
1.1982	0.58982	1.1842	-0.94407	-25.71	15.251
1.199	0.58942	1.1854	-0.9425	-25.708	15.256
1.1999	0.5884	1.1866	-0.94163	-25.707	15.258
1.2007	0.58771	1.1877	-0.94241	-25.705	15.262
1.2015	0.58721	1.1889	-0.94248	-25.703	15.267
1.2024	0.58703	1.1901	-0.94292	-25.702	15.27
1.2032	0.58799	1.1912	-0.94334	-25.7	15.275
1.204	0.5888	1.1924	-0.94377	-25.698	15.279
1.2049	0.5883	1.1936	-0.94362	-25.697	15.283
1.2057	0.58752	1.1947	-0.94364	-25.695	15.287
1.2065	0.58695	1.1959	-0.9439	-25.693	15.291
1.2074	0.58638	1.1971	-0.94551	-25.692	15.296
1.2082	0.58593	1.1982	-0.94674	-25.69	15.299
1.209	0.58534	1.1994	-0.9468	-25.688	15.304
1.2099	0.58529	1.2006	-0.9463	-25.687	15.308
1.2107	0.58523	1.2017	-0.94609	-25.685	15.309
1.2115	0.58429	1.2029	-0.94531	-25.683	15.31
1.2124	0.58424	1.2041	-0.94441	-25.682	15.312
1.2132	0.58343	1.2053	-0.9439	-25.68	15.314
1.214	0.58322	1.2064	-0.94264	-25.678	15.316
1.2148	0.58321	1.2076	-0.94175	-25.677	15.318
1.2157	0.58261	1.2088	-0.94144	-25.675	15.319
1.2165	0.5818	1.2099	-0.9422	-25.673	15.32
1.2173	0.58214	1.2111	-0.9427	-25.672	15.322
1.2182	0.58208	1.2123	-0.94404	-25.67	15.325
1.219	0.58197	1.2134	-0.9455	-25.668	15.327
1.2198	0.58209	1.2146	-0.9448	-25.667	15.33
1.2207	0.58194	1.2158	-0.94315	-25.665	15.332
1.2215	0.58274	1.2169	-0.94244	-25.663	15.333
1.2223	0.58267	1.2181	-0.94246	-25.662	15.334
1.2232	0.58245	1.2193	-0.94254	-25.66	15.336
1.224	0.58166	1.2204	-0.94314	-25.658	15.337
1.2248	0.58013	1.2216	-0.94397	-25.657	15.339
1.2257	0.5792	1.2228	-0.94277	-25.655	15.339
1.2265	0.57864	1.2239	-0.93906	-25.653	15.34
1.2273	0.57876	1.2251	-0.93764	-25.652	15.34
1.2282	0.57944	1.2263	-0.93821	-25.65	15.339
1.229	0.58003	1.2274	-0.9389	-25.648	15.337
1.2298	0.57993	1.2286	-0.93901	-25.647	15.335
1.2307	0.57961	1.2298	-0.9405	-25.645	15.333
1.2315	0.57949	1.2309	-0.94261	-25.643	15.331
1.2323	0.57942	1.2321	-0.94145	-25.642	15.33
1.2332	0.57916	1.2333	-0.94047	-25.64	15.329
1.234	0.57881	1.2345	-0.93939	-25.638	15.326
1.2348	0.57879	1.2356	-0.93788	-25.637	15.323
1.2357	0.57885	1.2368	-0.93771	-25.635	15.322
1.2365	0.58034	1.238	-0.93737	-25.633	15.321
1.2373	0.5807	1.2391	-0.93629	-25.632	15.32
1.2382	0.57972	1.2403	-0.93854	-25.63	15.318
1.239	0.57893	1.2415	-0.93971	-25.628	15.315
1.2398	0.57813	1.2426	-0.93974	-25.627	15.313
1.2407	0.57744	1.2438	-0.94059	-25.625	15.309
1.2415	0.57783	1.245	-0.94082	-25.623	15.306
1.2423	0.57843	1.2461	-0.93953	-25.622	15.305
1.2432	0.57846	1.2473	-0.93961	-25.62	15.303
1.244	0.57846	1.2485	-0.93929	-25.619	15.303
1.2448	0.57835	1.2496	-0.94033	-25.617	15.3
1.2456	0.57763	1.2508	-0.94202	-25.615	15.301
1.2465	0.57733	1.252	-0.94288	-25.614	15.301
1.2473	0.57722	1.2531	-0.94368	-25.612	15.301
1.2481	0.57675	1.2543	-0.94507	-25.61	15.299
1.249	0.57706	1.2555	-0.94441	-25.609	15.302
1.2498	0.57678	1.2566	-0.94395	-25.607	15.303
1.2506	0.57612	1.2578	-0.94461	-25.605	15.305
1.2515	0.57553	1.259	-0.94625	-25.604	15.307
1.2523	0.57524	1.2602	-0.94719	-25.602	15.311
1.2531	0.57608	1.2613	-0.94623	-25.6	15.315
1.254	0.57679	1.2625	-0.94655	-25.599	15.319
1.2548	0.57725	1.2637	-0.94705	-25.597	15.323
1.2556	0.57724	1.2648	-0.94815	-25.595	15.325
1.2565	0.57739	1.266	-0.94859	-25.594	15.327
1.2573	0.57804	1.2672	-0.94722	-25.592	15.328
1.2581	0.57842	1.2683	-0.94645	-25.59	15.331
1.259	0.57836	1.2695	-0.94668	-25.589	15.332
1.2598	0.57848	1.2707	-0.94572	-25.587	15.335
1.2606	0.57838	1.2718	-0.94529	-25.585	15.337
1.2615	0.57793	1.273	-0.94623	-25.584	15.342
1.2623	0.578	1.2742	-0.94823	-25.582	15.345
1.2631	0.57818	1.2753	-0.94814	-25.58	15.347
1.264	0.57884	1.2765	-0.947	-25.579	15.348
1.2648	0.57921	1.2777	-0.94824	-25.577	15.35
1.2656	0.57971	1.2788	-0.9485	-25.575	15.351
1.2665	0.58122	1.28	-0.95096	-25.574	15.352
1.2673	0.5816	1.2812	-0.9516	-25.572	15.353
1.2681	0.5814	1.2823	-0.95561	-25.57	15.355
1.269	0.58112	1.2835	-0.9546	-25.569	15.357
1.2698	0.58094	1.2847	-0.95328	-25.567	15.358
1.2706	0.58061	1.2859	-0.95333	-25.565	15.361
1.2715	0.58037	1.287	-0.9539	-25.564	15.362
1.2723	0.57979	1.2882	-0.95398	-25.562	15.363
1.2731	0.57944	1.2894	-0.95276	-25.56	15.363
1.2739	0.57884	1.2905	-0.95204	-25.559	15.363
1.2748	0.57872	1.2917	-0.95435	-25.557	15.364
1.2756	0.57968	1.2929	-0.9543	-25.555	15.365
1.2764	0.5795	1.294	-0.95682	-25.554	15.367
1.2773	0.57949	1.2952	-0.95565	-25.552	15.37
1.2781	0.57865	1.2964	-0.95527	-25.55	15.372
1.2789	0.57846	1.2975	-0.95568	-25.549	15.374
1.2798	0.57865	1.2987	-0.95355	-25.547	15.376
1.2806	0.57844	1.2999	-0.9521	-25.545	15.377
1.2814	0.57884	1.301	-0.95188	-25.544	15.378
1.2823	0.57901	1.3022	-0.95154	-25.542	15.378
1.2831	0.57887	1.3034	-0.95319	-25.54	15.38
1.2839	0.57865	1.3045	-0.95403	-25.539	15.382
1.2848	0.57813	1.3057	-0.95469	-25.537	15.384
1.2856	0.578	1.3069	-0.95363	-25.535	15.386
1.2864	0.57681	1.3081	-0.9525	-25.534	15.389
1.2873	0.57645	1.3092	-0.95168	-25.532	15.392
1.2881	0.57608	1.3104	-0.95014	-25.53	15.395
1.2889	0.57582	1.3116	-0.94902	-25.529	15.398
1.2898	0.5756	1.3127	-0.94763	-25.527	15.398
1.2906	0.57459	1.3139	-0.94763	-25.525	15.4
1.2914	0.57469	1.3151	-0.94653	-25.524	15.401
1.2923	0.57476	1.3162	-0.94608	-25.522	15.404
1.2931	0.5752	1.3174	-0.94483	-25.521	15.405
1.2939	0.57562	1.3186	-0.94313	-25.519	15.409
1.2948	0.57485	1.3197	-0.94363	-25.517	15.412
1.2956	0.57445	1.3209	-0.94411	-25.516	15.415
1.2964	0.57427	1.3221	-0.94377	-25.514	15.416
1.2973	0.57402	1.3232	-0.94235	-25.512	15.418
1.2981	0.57416	1.3244	-0.94129	-25.511	15.418
1.2989	0.57419	1.3256	-0.94008	-25.509	15.42
1.2998	0.57399	1.3267	-0.94008	-25.507	15.422
1.3006	0.57413	1.3279	-0.9402	-25.506	15.422
1.3014	0.574	1.3291	-0.94159	-25.504	15.425
1.3023	0.57337	1.3302	-0.94111	-25.502	15.426
1.3031	0.57309	1.3314	-0.93944	-25.501	15.43
1.3039	0.57264	1.3326	-0.93806	-25.499	15.43
1.3047	0.57163	1.3338	-0.93802	-25.497	15.433
1.3056	0.57042	1.3349	-0.9406	-25.496	15.435
1.3064	0.56897	1.3361	-0.93695	-25.494	15.436
1.3072	0.56768	1.3373	-0.93693	-25.492	15.437
1.3081	0.56678	1.3384	-0.93313	-25.491	15.438
1.3089	0.56656	1.3396	-0.93461	-25.489	15.439
1.3097	0.56665	1.3408	-0.93202	-25.487	15.441
1.3106	0.56669	1.3419	-0.93119	-25.486	15.443
1.3114	0.56616	1.3431	-0.93102	-25.484	15.445
1.3122	0.56597	1.3443	-0.93102	-25.482	15.446
1.3131	0.56629	1.3454	-0.93044	-25.481	15.449
1.3139	0.56665	1.3466	-0.931	-25.479	15.451
1.3147	0.56639	1.3478	-0.92834	-25.477	15.451
1.3156	0.56626	1.3489	-0.93083	-25.476	15.452
1.3164	0.56698	1.3501	-0.92939	-25.474	15.452
1.3172	0.56733	1.3513	-0.92998	-25.472	15.453
1.3181	0.56749	1.3524	-0.92887	-25.471	15.453
1.3189	0.56735	1.3536	-0.92923	-25.469	15.456
1.3197	0.56652	1.3548	-0.92928	-25.467	15.458
1.3206	0.56569	1.3559	-0.92922	-25.466	15.46
1.3214	0.56539	1.3571	-0.93075	-25.464	15.462
1.3222	0.56536	1.3583	-0.93035	-25.462	15.463
1.3231	0.5651	1.3594	-0.93005	-25.461	15.464
1.3239	0.5648	1.3606	-0.93048	-25.459	15.466
1.3247	0.56416	1.3618	-0.93013	-25.457	15.468
1.3256	0.56387	1.363	-0.92954	-25.456	15.47
1.3264	0.5648	1.3641	-0.92814	-25.454	15.472
1.3272	0.56529	1.3653	-0.92948	-25.452	15.473
1.3281	0.56628	1.3665	-0.93063	-25.451	15.474
1.3289	0.56735	1.3676	-0.93001	-25.449	15.475
1.3297	0.56747	1.3688	-0.92973	-25.447	15.476
1.3306	0.56789	1.37	-0.92871	-25.446	15.478
1.3314	0.56827	1.3711	-0.92881	-25.444	15.48
1.3322	0.56825	1.3723	-0.9281	-25.442	15.482
1.333	0.56795	1.3735	-0.92874	-25.441	15.483
1.3339	0.56781	1.3746	-0.92683	-25.439	15.484
1.3347	0.56743	1.3758	-0.92699	-25.437	15.487
1.3355	0.56733	1.377	-0.92733	-25.436	15.488
1.3364	0.56716	1.3781	-0.92696	-25.434	15.49
1.3372	0.56623	1.3793	-0.92699	-25.432	15.491
1.338	0.56578	1.3805	-0.92637	-25.431	15.495
1.3389	0.56626	1.3816	-0.92698	-25.429	15.496
1.3397	0.56594	1.3828	-0.928	-25.428	15.497
1.3405	0.56547	1.384	-0.92971	-25.426	15.497
1.3414	0.5653	1.3851	-0.93036	-25.424	15.499
1.3422	0.56482	1.3863	-0.93045	-25.423	15.501
1.343	0.56402	1.3875	-0.9288	-25.421	15.504
1.3439	0.5634	1.3887	-0.92865	-25.419	15.506
1.3447	0.56339	1.3898	-0.92945	-25.418	15.508
1.3455	0.56368	1.391	-0.93132	-25.416	15.51
1.3464	0.56396	1.3922	-0.93123	-25.414	15.51
1.3472	0.56454	1.3933	-0.92999	-25.413	15.511
1.348	0.56569	1.3945	-0.93239	-25.411	15.514
1.3489	0.5666	1.3957	-0.93216	-25.409	15.515
1.3497	0.56666	1.3968	-0.93321	-25.408	15.516
1.3505	0.56635	1.398	-0.93288	-25.406	15.518
1.3514	0.56631	1.3992	-0.93351	-25.404	15.519
1.3522	0.56592	1.4003	-0.93455	-25.403	15.521
1.353	0.5653	1.4015	-0.93609	-25.401	15.523
1.3539	0.56455	1.4027	-0.93655	-25.399	15.525
1.3547	0.56376	1.4038	-0.93771	-25.398	15.526
1.3555	0.56333	1.405	-0.9369	-25.396	15.527
1.3564	0.56318	1.4062	-0.93641	-25.394	15.53
1.3572	0.56336	1.4073	-0.93438	-25.393	15.532
1.358	0.56284	1.4085	-0.93469	-25.391	15.533
1.3589	0.56181	1.4097	-0.93312	-25.389	15.536
1.3597	0.56078	1.4109	-0.93474	-25.388	15.539
1.3605	0.56043	1.412	-0.9353	-25.386	15.542
1.3614	0.56033	1.4132	-0.93656	-25.384	15.543
1.3622	0.56101	1.4144	-0.93697	-25.383	15.544
1.363	0.56134	1.4155	-0.93482	-25.381	15.546
1.3638	0.56152	1.4167	-0.93555	-25.379	15.547
1.3647	0.56133	1.4179	-0.93572	-25.378	15.549
1.3655	0.56102	1.419	-0.93455	-25.376	15.551
1.3663	0.56119	1.4202	-0.93525	-25.374	15.553
1.3672	0.5616	1.4214	-0.93632	-25.373	15.556
1.368	0.56133	1.4225	-0.93692	-25.371	15.557
1.3688	0.56079	1.4237	-0.93732	-25.369	15.558
1.3697	0.55978	1.4249	-0.93764	-25.368	15.561
1.3705	0.55842	1.426	-0.93889	-25.366	15.564
1.3713	0.55819	1.4272	-0.9395	-25.364	15.566
1.3722	0.55782	1.4284	-0.94072	-25.363	15.567
1.373	0.5571	1.4295	-0.94025	-25.361	15.569
1.3738	0.55711	1.4307	-0.94245	-25.359	15.571
1.3747	0.55679	1.4319	-0.94178	-25.358	15.574
1.3755	0.55602	1.433	-0.94359	-25.356	15.576
1.3763	0.55512	1.4342	-0.94591	-25.354	15.578
1.3772	0.55463	1.4354	-0.94941	-25.353	15.58
1.378	0.5548	1.4366	-0.95149	-25.351	15.583
1.3788	0.55521	1.4377	-0.95199	-25.349	15.585
1.3797	0.55551	1.4389	-0.95126	-25.348	15.587
1.3805	0.55496	1.4401	-0.95187	-25.346	15.588
1.3813	0.55437	1.4412	-0.95277	-25.344	15.591
1.3822	0.55452	1.4424	-0.95231	-25.343	15.593
1.383	0.55482	1.4436	-0.95295	-25.341	15.595
1.3838	0.55495	1.4447	-0.95143	-25.339	15.596
1.3847	0.55577	1.4459	-0.95164	-25.338	15.599
1.3855	0.55655	1.4471	-0.95215	-25.336	15.6
1.3863	0.55625	1.4482	-0.95145	-25.334	15.6
1.3872	0.55607	1.4494	-0.95078	-25.333	15.6
1.388	0.5562	1.4506	-0.95165	-25.331	15.601
1.3888	0.55547	1.4517	-0.95016	-25.33	15.601
1.3897	0.55469	1.4529	-0.94799	-25.328	15.603
1.3905	0.55416	1.4541	-0.94796	-25.326	15.604
1.3913	0.55347	1.4552	-0.94779	-25.325	15.606
1.3921	0.55269	1.4564	-0.94699	-25.323	15.607
1.393	0.55213	1.4576	-0.9487	-25.321	15.608
1.3938	0.55222	1.4587	-0.94933	-25.32	15.61
1.3946	0.55266	1.4599	-0.94808	-25.318	15.612
1.3955	0.55305	1.4611	-0.94604	-25.316	15.613
1.3963	0.55324	1.4623	-0.94436	-25.315	15.615
1.3971	0.55338	1.4634	-0.94419	-25.313	15.617
1.398	0.55302	1.4646	-0.94557	-25.311	15.617
1.3988	0.55243	1.4658	-0.94695	-25.31	15.617
1.3996	0.5519	1.4669	-0.94826	-25.308	15.619
1.4005	0.55134	1.4681	-0.95088	-25.306	15.621
1.4013	0.55106	1.4693	-0.94852	-25.305	15.622
1.4021	0.55001	1.4704	-0.94779	-25.303	15.624
1.403	0.54965	1.4716	-0.94438	-25.301	15.626
1.4038	0.54941	1.4728	-0.94428	-25.3	15.627
1.4046	0.54862	1.4739	-0.94672	-25.298	15.628
1.4055	0.54763	1.4751	-0.9471	-25.296	15.629
1.4063	0.54706	1.4763	-0.94676	-25.295	15.63
1.4071	0.54752	1.4774	-0.94765	-25.293	15.632
1.408	0.54721	1.4786	-0.9469	-25.291	15.635
1.4088	0.54679	1.4798	-0.94474	-25.29	15.638
1.4096	0.54652	1.4809	-0.94758	-25.288	15.64
1.4105	0.54649	1.4821	-0.94922	-25.286	15.642
1.4113	0.54621	1.4833	-0.94826	-25.285	15.645
1.4121	0.54667	1.4844	-0.94673	-25.283	15.647
1.413	0.5469	1.4856	-0.94554	-25.281	15.649
1.4138	0.54605	1.4868	-0.94496	-25.28	15.651
1.4146	0.54619	1.488	-0.94408	-25.278	15.652
1.4155	0.54656	1.4891	-0.94272	-25.276	15.655
1.4163	0.54681	1.4903	-0.94267	-25.275	15.656
1.4171	0.54761	1.4915	-0.94275	-25.273	15.656
1.418	0.54775	1.4926	-0.94101	-25.271	15.657
1.4188	0.54758	1.4938	-0.93908	-25.27	15.659
1.4196	0.54703	1.495	-0.93665	-25.268	15.66
1.4204	0.54639	1.4961	-0.93578	-25.266	15.661
1.4213	0.54623	1.4973	-0.93673	-25.265	15.662
1.4221	0.5464	1.4985	-0.93665	-25.263	15.663
1.4229	0.54636	1.4996	-0.93648	-25.261	15.664
1.4238	0.54603	1.5008	-0.93576	-25.26	15.664
1.4246	0.54487	1.502	-0.93411	-25.258	15.665
1.4254	0.54463	1.5031	-0.93438	-25.256	15.667
1.4263	0.54435	1.5043	-0.93449	-25.255	15.669
1.4271	0.54401	1.5055	-0.93281	-25.253	15.671
1.4279	0.54401	1.5066	-0.9332	-25.251	15.673
1.4288	0.5439	1.5078	-0.93335	-25.25	15.675
1.4296	0.54364	1.509	-0.93332	-25.248	15.677
1.4304	0.54345	1.5101	-0.93589	-25.246	15.679
1.4313	0.54302	1.5113	-0.93758	-25.245	15.679
1.4321	0.54269	1.5125	-0.93722	-25.243	15.68
1.4329	0.54238	1.5137	-0.93731	-25.241	15.68
1.4338	0.54226	1.5148	-0.93671	-25.24	15.682
1.4346	0.5427	1.516	-0.93423	-25.238	15.683
1.4354	0.54269	1.5172	-0.93278	-25.237	15.683
1.4363	0.54182	1.5183	-0.93179	-25.235	15.683
1.4371	0.54055	1.5195	-0.93242	-25.233	15.685
1.4379	0.53995	1.5207	-0.93298	-25.232	15.688
1.4388	0.53961	1.5218	-0.93216	-25.23	15.691
1.4396	0.53902	1.523	-0.93251	-25.228	15.691
1.4404	0.53858	1.5242	-0.93168	-25.227	15.692
1.4413	0.53835	1.5253	-0.92996	-25.225	15.694
1.4421	0.53837	1.5265	-0.92879	-25.223	15.696
1.4429	0.539	1.5277	-0.92892	-25.222	15.696
1.4438	0.54	1.5288	-0.92796	-25.22	15.698
1.4446	0.54043	1.53	-0.93095	-25.218	15.702
1.4454	0.54064	1.5312	-0.93262	-25.217	15.702
1.4463	0.54111	1.5323	-0.93088	-25.215	15.705
1.4471	0.54164	1.5335	-0.93154	-25.213	15.706
1.4479	0.54167	1.5347	-0.93103	-25.212	15.707
1.4488	0.54154	1.5358	-0.93179	-25.21	15.708
1.4496	0.54149	1.537	-0.9303	-25.208	15.71
1.4504	0.54115	1.5382	-0.93047	-25.207	15.71
1.4512	0.54034	1.5394	-0.93008	-25.205	15.712
1.4521	0.53956	1.5405	-0.92895	-25.203	15.713
1.4529	0.53964	1.5417	-0.92832	-25.202	15.714
1.4537	0.53969	1.5429	-0.92822	-25.2	15.716
1.4546	0.53961	1.544	-0.92937	-25.198	15.717
1.4554	0.54008	1.5452	-0.92992	-25.197	15.72
1.4562	0.53991	1.5464	-0.93057	-25.195	15.724
1.4571	0.53922	1.5475	-0.93135	-25.193	15.726
1.4579	0.53914	1.5487	-0.93177	-25.192	15.727
1.4587	0.5386	1.5499	-0.93013	-25.19	15.728
1.4596	0.53819	1.551	-0.92764	-25.188	15.729
1.4604	0.53885	1.5522	-0.9255	-25.187	15.731
1.4612	0.53856	1.5534	-0.92476	-25.185	15.732
1.4621	0.53862	1.5545	-0.92529	-25.183	15.733
1.4629	0.53849	1.5557	-0.92536	-25.182	15.734
1.4637	0.53839	1.5569	-0.92545	-25.18	15.736
1.4646	0.53807	1.558	-0.92558	-25.178	15.738
1.4654	0.53796	1.5592	-0.92661	-25.177	15.74
1.4662	0.53854	1.5604	-0.9282	-25.175	15.741
1.4671	0.53828	1.5615	-0.92827	-25.173	15.741
1.4679	0.53706	1.5627	-0.92823	-25.172	15.742
1.4687	0.53706	1.5639	-0.92924	-25.17	15.743
1.4696	0.53705	1.5651	-0.92943	-25.168	15.743
1.4704	0.53747	1.5662	-0.92866	-25.167	15.745
1.4712	0.53697	1.5674	-0.92691	-25.165	15.747
1.4721	0.53672	1.5686	-0.92494	-25.163	15.748
1.4729	0.53693	1.5697	-0.92629	-25.162	15.751
1.4737	0.53688	1.5709	-0.92719	-25.16	15.753
1.4746	0.53695	1.5721	-0.92656	-25.158	15.755
1.4754	0.53744	1.5732	-0.92784	-25.157	15.756
1.4762	0.53741	1.5744	-0.92933	-25.155	15.756
1.4771	0.53651	1.5756	-0.92973	-25.153	15.757
1.4779	0.53633	1.5767	-0.93025	-25.152	15.757
1.4787	0.53741	1.5779	-0.93051	-25.15	15.757
1.4796	0.53809	1.5791	-0.93107	-25.148	15.757
1.4804	0.53812	1.5802	-0.93184	-25.147	15.758
1.4812	0.53843	1.5814	-0.93198	-25.145	15.759
1.482	0.53865	1.5826	-0.93283	-25.143	15.761
1.4829	0.53907	1.5837	-0.93295	-25.142	15.762
1.4837	0.53981	1.5849	-0.93273	-25.14	15.765
1.4845	0.53973	1.5861	-0.93372	-25.139	15.765
1.4854	0.53929	1.5872	-0.93492	-25.137	15.766
1.4862	0.53845	1.5884	-0.93273	-25.135	15.766
1.487	0.53753	1.5896	-0.9308	-25.134	15.767
1.4879	0.5379	1.5908	-0.93153	-25.132	15.769
1.4887	0.53816	1.5919	-0.93147	-25.13	15.771
1.4895	0.53804	1.5931	-0.93134	-25.129	15.773
1.4904	0.53744	1.5943	-0.93082	-25.127	15.774
1.4912	0.53714	1.5954	-0.93075	-25.125	15.776
1.492	0.53677	1.5966	-0.93183	-25.124	15.779
1.4929	0.53712	1.5978	-0.93113	-25.122	15.78
1.4937	0.5378	1.5989	-0.92928	-25.12	15.781
1.4945	0.53825	1.6001	-0.92832	-25.119	15.783
1.4954	0.53752	1.6013	-0.92747	-25.117	15.786
1.4962	0.53641	1.6024	-0.92665	-25.115	15.788
1.497	0.53624	1.6036	-0.92672	-25.114	15.79
1.4979	0.53609	1.6048	-0.92766	-25.112	15.79
1.4987	0.53563	1.6059	-0.92805	-25.11	15.792
1.4995	0.53515	1.6071	-0.92851	-25.109	15.794
1.5004	0.53476	1.6083	-0.92933	-25.107	15.797
1.5012	0.53436	1.6094	-0.93149	-25.105	15.799
1.502	0.53416	1.6106	-0.93428	-25.104	15.802
1.5029	0.53432	1.6118	-0.93563	-25.102	15.803
1.5037	0.53495	1.6129	-0.93503	-25.1	15.804
1.5045	0.53523	1.6141	-0.9347	-25.099	15.804
1.5054	0.5348	1.6153	-0.93401	-25.097	15.805
1.5062	0.53397	1.6165	-0.93333	-25.095	15.807
1.507	0.53366	1.6176	-0.9322	-25.094	15.81
1.5079	0.53366	1.6188	-0.9306	-25.092	15.813
1.5087	0.53389	1.62	-0.93004	-25.09	15.815
1.5095	0.5349	1.6211	-0.93041	-25.089	15.816
1.5103	0.53455	1.6223	-0.93107	-25.087	15.817
1.5112	0.53474	1.6235	-0.93136	-25.085	15.819
1.512	0.5339	1.6246	-0.93093	-25.084	15.819
1.5128	0.53345	1.6258	-0.93171	-25.082	15.818
1.5137	0.53336	1.627	-0.93286	-25.08	15.819
1.5145	0.53304	1.6281	-0.93175	-25.079	15.82
1.5153	0.53335	1.6293	-0.93184	-25.077	15.82
1.5162	0.5336	1.6305	-0.93274	-25.075	15.821
1.517	0.53331	1.6316	-0.93296	-25.074	15.823
1.5178	0.53259	1.6328	-0.93229	-25.072	15.824
1.5187	0.5327	1.634	-0.93283	-25.07	15.826
1.5195	0.53276	1.6351	-0.93357	-25.069	15.829
1.5203	0.53255	1.6363	-0.93353	-25.067	15.831
1.5212	0.53189	1.6375	-0.93158	-25.065	15.834
1.522	0.53148	1.6386	-0.93068	-25.064	15.836
1.5228	0.53167	1.6398	-0.93107	-25.062	15.837
1.5237	0.53179	1.641	-0.93168	-25.06	15.839
1.5245	0.5314	1.6422	-0.93263	-25.059	15.842
1.5253	0.53044	1.6433	-0.93371	-25.057	15.846
1.5262	0.53018	1.6445	-0.93422	-25.055	15.849
1.527	0.52992	1.6457	-0.93481	-25.054	15.85
1.5278	0.53015	1.6468	-0.93604	-25.052	15.851
1.5287	0.53062	1.648	-0.9371	-25.05	15.852
1.5295	0.52892	1.6492	-0.93733	-25.049	15.855
1.5303	0.52801	1.6503	-0.93735	-25.047	15.858
1.5312	0.5283	1.6515	-0.93719	-25.046	15.861
1.532	0.52863	1.6527	-0.93698	-25.044	15.863
1.5328	0.52826	1.6538	-0.93726	-25.042	15.867
1.5337	0.52788	1.655	-0.93798	-25.041	15.871
1.5345	0.52733	1.6562	-0.93849	-25.039	15.876
1.5353	0.52671	1.6573	-0.9395	-25.037	15.878
1.5362	0.52579	1.6585	-0.93835	-25.036	15.881
1.537	0.52574	1.6597	-0.93867	-25.034	15.884
1.5378	0.52599	1.6608	-0.93993	-25.032	15.889
1.5386	0.52547	1.662	-0.94014	-25.031	15.894
1.5395	0.52562	1.6632	-0.93869	-25.029	15.899
1.5403	0.52562	1.6643	-0.93867	-25.027	15.902
1.5411	0.52606	1.6655	-0.93772	-25.026	15.905
1.542	0.52613	1.6667	-0.93791	-25.024	15.908
1.5428	0.52602	1.6679	-0.93745	-25.022	15.913
1.5436	0.52576	1.669	-0.93554	-25.021	15.917
1.5445	0.52609	1.6702	-0.93469	-25.019	15.92
1.5453	0.52566	1.6714	-0.93552	-25.017	15.923
1.5461	0.52508	1.6725	-0.93664	-25.016	15.927
1.547	0.52513	1.6737	-0.93754	-25.014	15.931
1.5478	0.5257	1.6749	-0.93802	-25.012	15.934
1.5486	0.52549	1.676	-0.93851	-25.011	15.938
1.5495	0.52514	1.6772	-0.94101	-25.009	15.942
1.5503	0.5247	1.6784	-0.94199	-25.007	15.945
1.5511	0.52413	1.6795	-0.94217	-25.006	15.948
1.552	0.52372	1.6807	-0.94062	-25.004	15.952
1.5528	0.52348	1.6819	-0.93977	-25.002	15.955
1.5536	0.52361	1.683	-0.93891	-25.001	15.958
1.5545	0.52389	1.6842	-0.93804	-24.999	15.961
1.5553	0.52368	1.6854	-0.93698	-24.997	15.964
1.5561	0.52337	1.6865	-0.93527	-24.996	15.969
1.557	0.52307	1.6877	-0.93391	-24.994	15.972
1.5578	0.5228	1.6889	-0.9326	-24.992	15.974
1.5586	0.52303	1.69	-0.93165	-24.991	15.976
1.5595	0.52338	1.6912	-0.93126	-24.989	15.977
1.5603	0.52312	1.6924	-0.93144	-24.987	15.98
1.5611	0.52343	1.6936	-0.93028	-24.986	15.984
1.562	0.52394	1.6947	-0.93136	-24.984	15.988
1.5628	0.52432	1.6959	-0.93208	-24.982	15.989
1.5636	0.52358	1.6971	-0.93249	-24.981	15.992
1.5645	0.52337	1.6982	-0.93311	-24.979	15.994
1.5653	0.52386	1.6994	-0.93289	-24.977	15.995
1.5661	0.52408	1.7006	-0.93204	-24.976	15.997
1.567	0.52385	1.7017	-0.9324	-24.974	15.998
1.5678	0.52325	1.7029	-0.92909	-24.972	16
1.5686	0.52373	1.7041	-0.92804	-24.971	16.002
1.5694	0.52332	1.7052	-0.92662	-24.969	16.002
1.5703	0.52324	1.7064	-0.92885	-24.967	16.003
1.5711	0.52394	1.7076	-0.92851	-24.966	16.005
1.5719	0.52422	1.7087	-0.92949	-24.964	16.006
1.5728	0.52273	1.7099	-0.93036	-24.962	16.007
1.5736	0.52206	1.7111	-0.93277	-24.961	16.007
1.5744	0.52192	1.7122	-0.93221	-24.959	16.009
1.5753	0.52207	1.7134	-0.92988	-24.957	16.008
1.5761	0.52259	1.7146	-0.92884	-24.956	16.007
1.5769	0.52288	1.7157	-0.92599	-24.954	16.007
1.5778	0.52329	1.7169	-0.92744	-24.952	16.008
1.5786	0.52296	1.7181	-0.92924	-24.951	16.008
1.5794	0.52291	1.7193	-0.92973	-24.949	16.008
1.5803	0.52347	1.7204	-0.92975	-24.948	16.008
1.5811	0.52293	1.7216	-0.9301	-24.946	16.008
1.5819	0.52254	1.7228	-0.92882	-24.944	16.007
1.5828	0.52186	1.7239	-0.92964	-24.943	16.005
1.5836	0.5212	1.7251	-0.92786	-24.941	16.006
1.5844	0.52122	1.7263	-0.92781	-24.939	16.005
1.5853	0.52126	1.7274	-0.92834	-24.938	16.004
1.5861	0.52089	1.7286	-0.92817	-24.936	16.006
1.5869	0.52069	1.7298	-0.9288	-24.934	16.006
1.5878	0.52059	1.7309	-0.92695	-24.933	16.006
1.5886	0.51981	1.7321	-0.92495	-24.931	16.005
1.5894	0.51913	1.7333	-0.92499	-24.929	16.005
1.5903	0.51987	1.7344	-0.92521	-24.928	16.005
1.5911	0.5196	1.7356	-0.92408	-24.926	16.004
1.5919	0.51914	1.7368	-0.92355	-24.924	16.003
1.5928	0.51942	1.7379	-0.92328	-24.923	16.002
1.5936	0.51949	1.7391	-0.9243	-24.921	16.002
1.5944	0.51938	1.7403	-0.92537	-24.919	16.001
1.5953	0.51912	1.7414	-0.92618	-24.918	15.999
1.5961	0.51926	1.7426	-0.928	-24.916	15.999
1.5969	0.5194	1.7438	-0.92854	-24.914	16
1.5977	0.51977	1.745	-0.93013	-24.913	15.999
1.5986	0.51956	1.7461	-0.92919	-24.911	15.999
1.5994	0.51976	1.7473	-0.92963	-24.909	16
1.6002	0.51992	1.7485	-0.92925	-24.908	16.001
1.6011	0.51936	1.7496	-0.92987	-24.906	16
1.6019	0.51956	1.7508	-0.92946	-24.904	16
1.6027	0.51924	1.752	-0.93031	-24.903	16
1.6036	0.51923	1.7531	-0.93042	-24.901	16
1.6044	0.51977	1.7543	-0.9295	-24.899	16
1.6052	0.51941	1.7555	-0.93161	-24.898	16
1.6061	0.51853	1.7566	-0.9294	-24.896	15.999
1.6069	0.51761	1.7578	-0.92987	-24.894	15.997
1.6077	0.51704	1.759	-0.92927	-24.893	15.996
1.6086	0.51708	1.7601	-0.93002	-24.891	15.995
1.6094	0.51729	1.7613	-0.93164	-24.889	15.994
1.6102	0.51694	1.7625	-0.93119	-24.888	15.993
1.6111	0.51692	1.7636	-0.93299	-24.886	15.994
1.6119	0.5162	1.7648	-0.93172	-24.884	15.994
1.6127	0.51593	1.766	-0.93043	-24.883	15.993
1.6136	0.51535	1.7671	-0.92852	-24.881	15.992
1.6144	0.5164	1.7683	-0.92743	-24.879	15.992
1.6152	0.51667	1.7695	-0.92653	-24.878	15.993
1.6161	0.51708	1.7707	-0.92703	-24.876	15.994
1.6169	0.51736	1.7718	-0.92957	-24.874	15.996
1.6177	0.5162	1.773	-0.93086	-24.873	15.996
1.6186	0.51545	1.7742	-0.93372	-24.871	15.995
1.6194	0.51422	1.7753	-0.93366	-24.869	15.995
1.6202	0.5148	1.7765	-0.93363	-24.868	15.994
1.6211	0.51503	1.7777	-0.93348	-24.866	15.993
1.6219	0.51547	1.7788	-0.93153	-24.864	15.993
1.6227	0.51572	1.78	-0.93104	-24.863	15.993
1.6236	0.51638	1.7812	-0.93307	-24.861	15.994
1.6244	0.51687	1.7823	-0.93317	-24.859	15.992
1.6252	0.51732	1.7835	-0.93449	-24.858	15.993
1.626	0.51819	1.7847	-0.93531	-24.856	15.995
1.6269	0.51821	1.7858	-0.93514	-24.855	15.996
1.6277	0.51821	1.787	-0.9342	-24.853	15.998
1.6285	0.51861	1.7882	-0.93539	-24.851	16
1.6294	0.51881	1.7893	-0.93631	-24.85	16.003
1.6302	0.51996	1.7905	-0.93733	-24.848	16.005
1.631	0.52065	1.7917	-0.93726	-24.846	16.007
1.6319	0.51987	1.7928	-0.93629	-24.845	16.009
1.6327	0.51991	1.794	-0.9358	-24.843	16.012
1.6335	0.51944	1.7952	-0.93719	-24.841	16.014
1.6344	0.51898	1.7964	-0.93663	-24.84	16.017
1.6352	0.51931	1.7975	-0.93614	-24.838	16.019
1.636	0.51975	1.7987	-0.93715	-24.836	16.02
1.6369	0.5209	1.7999	-0.93687	-24.835	16.023
1.6377	0.52171	1.801	-0.93614	-24.833	16.024
1.6385	0.52195	1.8022	-0.93774	-24.831	16.025
1.6394	0.52259	1.8034	-0.93818	-24.83	16.028
1.6402	0.52228	1.8045	-0.94106	-24.828	16.029
1.641	0.52266	1.8057	-0.94116	-24.826	16.031
1.6419	0.52296	1.8069	-0.94282	-24.825	16.035
1.6427	0.5237	1.808	-0.94228	-24.823	16.037
1.6435	0.52373	1.8092	-0.94131	-24.821	16.039
1.6444	0.52421	1.8104	-0.94177	-24.82	16.041
1.6452	0.52472	1.8115	-0.94235	-24.818	16.042
1.646	0.5237	1.8127	-0.94262	-24.816	16.043
1.6469	0.52447	1.8139	-0.9426	-24.815	16.044
1.6477	0.52551	1.815	-0.94237	-24.813	16.046
1.6485	0.52466	1.8162	-0.94269	-24.811	16.048
1.6494	0.52537	1.8174	-0.94312	-24.81	16.049
1.6502	0.52515	1.8185	-0.94156	-24.808	16.05
1.651	0.52427	1.8197	-0.94204	-24.806	16.052
1.6519	0.52381	1.8209	-0.94313	-24.805	16.053
1.6527	0.52405	1.8221	-0.94349	-24.803	16.055
1.6535	0.52483	1.8232	-0.9433	-24.801	16.057
1.6544	0.52498	1.8244	-0.94425	-24.8	16.058
[truncated: 40,788 more rows]

## Sheet: Figure S2d
Figure S2d) SEC for RPA-Rtt105 Cys Mutations interaction
Buffer	30 mM HEPES, pH 7.8, 100 mM KCl, 1 mM TCEP-HCl, and 10% v/v glycerol
Elution Volume (ml)	RPA	Elution Volume (ml)	Rtt105-WT	Elution Volume (ml)	RPA+Rtt105-WT	Elution Volume (ml)	Rtt105-C12S	Elution Volume (ml)	RPA+Rtt105-C12S	Elution Volume (ml)	Rtt105-C13S	Elution Volume (ml)	RPA+Rtt105-C13S	O
-0.007323	-0.36676	-0.007097	-2.013	-0.00709	-0.48678	-0.50731	-1.0004	-51.116	0	-28.115	-3.4663	-101.15	0
-0.00649	-0.36589	-0.006265	0.46792	-0.006257	-0.43898	-0.50614	-0.97898	-51.113	0.22075	-28.113	-3.466	-101.15	0.95066
-0.005658	-0.36466	-0.005433	0.46628	-0.005425	-0.44059	-0.50498	-0.97511	-51.11	0.22018	-28.111	-3.4644	-101.15	0.000603
-0.004826	-0.36336	-0.0046	0.46588	-0.004592	-0.44102	-0.50381	-0.97301	-51.108	0.21845	-28.11	-3.4648	-101.14	0.009696
-0.003993	-0.36185	-0.003768	0.46531	-0.00376	-0.44241	-0.50264	-0.97096	-51.105	0.21889	-28.108	-3.4641	-101.14	0.000126
-0.003161	-0.36102	-0.002935	0.46462	-0.002928	-0.44257	-0.50147	-0.96988	-51.102	0.10842	-28.106	-3.4628	-101.14	-0.044972
-0.002328	-0.36033	-0.002103	0.46429	-0.002095	-0.44317	-0.5003	-0.96947	-51.1	0.000373	-28.105	-3.4732	-101.13	-0.12631
-0.001496	-0.35972	-0.001271	0.46398	-0.001263	-0.44344	-0.49913	-0.96647	-51.097	0.001215	-28.103	-3.4754	-101.13	-0.18834
-0.000664	-0.3586	-0.000438	0.4635	-0.00043	-0.44333	-0.49797	-0.96411	-51.094	0.010587	-28.102	-3.4757	-101.13	-0.22094
0.000169	-0.35794	0.000394	0.46279	0.000402	-0.44347	-0.4968	-0.96398	-51.092	0.037935	-28.1	-3.4741	-101.12	-0.27098
0.001001	-0.3572	0.001226	0.46245	0.001234	-0.44418	-0.49563	-0.96345	-51.089	0.088149	-28.098	-3.4743	-101.12	-0.38137
0.001834	-0.35708	0.002059	0.46229	0.002067	-0.44488	-0.49446	-0.96234	-51.086	0.13948	-28.097	-3.4759	-101.12	-0.4574
0.002666	-0.35644	0.002891	0.46184	0.002899	-0.44529	-0.49329	-0.96071	-51.084	0.17661	-28.095	-3.4768	-101.11	-0.45574
0.003498	-0.35559	0.003724	0.46159	0.003731	-0.44557	-0.49213	-0.95783	-51.081	0.20519	-28.093	-3.4764	-101.11	-0.36815
0.004331	-0.35536	0.004556	0.46145	0.004564	-0.44635	-0.49096	-0.95571	-51.078	0.21989	-28.092	-3.4773	-101.1	-0.27139
0.005163	-0.35515	0.005388	0.46119	0.005396	-0.44728	-0.48979	-0.9546	-51.076	0.21224	-28.09	-3.4778	-101.1	-0.20323
0.005996	-0.35431	0.006221	0.46111	0.006229	-0.44755	-0.48862	-0.95371	-51.073	0.179	-28.088	-3.4778	-101.1	-0.18125
0.006828	-0.35406	0.007053	0.46093	0.007061	-0.44793	-0.48745	-0.95258	-51.07	0.13941	-28.087	-3.4775	-101.09	-0.18117
0.00766	-0.35366	0.007886	0.46065	0.007893	-0.44853	-0.48628	-0.95124	-51.068	0.11272	-28.085	-3.4773	-101.09	-0.18093
0.008493	-0.3533	0.008718	0.4602	0.008726	-0.44886	-0.48511	-0.95067	-51.065	0.097128	-28.083	-3.281	-101.09	-0.18837
0.009325	-0.35299	0.00955	0.45987	0.009558	-0.44936	-0.48395	-0.94935	-51.062	0.089129	-28.082	-0.96632	-101.08	-0.21182
0.010157	-0.35334	0.010383	0.45993	0.010391	-0.45006	-0.48278	-0.9472	-51.06	0.0845	-28.08	5.9e-05	-101.08	-0.24648
0.01099	-0.35282	0.011215	0.46053	0.011223	-0.45034	-0.48161	-0.94518	-51.057	0.083261	-28.078	0.000213	-101.08	-0.28274
0.011822	-0.35263	0.012048	0.46026	0.012055	-0.45041	-0.48044	-0.94477	-51.054	0.087001	-28.077	0.00155	-101.07	-0.32916
0.012655	-0.35168	0.01288	0.46003	0.012888	-0.45075	-0.47927	-0.94509	-51.052	0.091748	-28.075	0.001922	-101.07	-0.37757
0.013487	-0.35092	0.013712	0.4594	0.01372	-0.45132	-0.47811	-0.94438	-51.049	0.09342	-28.073	0.001617	-101.07	-0.40828
0.014319	-0.35017	0.014545	0.45861	0.014553	-0.45201	-0.47694	-0.94357	-51.046	0.090329	-28.072	0.001726	-101.06	-0.429
0.015152	-0.34894	0.015377	0.45885	0.015385	-0.4519	-0.47577	-0.94415	-51.044	0.084796	-28.07	0.002248	-101.06	-0.44603
0.015984	-0.34868	0.016209	0.45923	0.016217	-0.45189	-0.4746	-0.94387	-51.041	0.075204	-28.068	0.003158	-101.06	-0.46191
0.016817	-0.34876	0.017042	0.45952	0.01705	-0.45229	-0.47343	-0.94427	-51.038	0.058422	-28.067	0.005124	-101.05	-0.47326
0.017649	-0.34909	0.017874	0.46018	0.017882	-0.45195	-0.47227	-0.94545	-51.036	0.036556	-28.065	0.007103	-101.05	-0.48468
0.018481	-0.3489	0.018707	0.4606	0.018714	-0.45181	-0.4711	-0.94506	-51.033	0.015085	-28.063	0.009255	-101.05	-0.49692
0.019314	-0.34947	0.019539	0.46147	0.019547	-0.45204	-0.46993	-0.94399	-51.03	-0.004304	-28.062	0.013898	-101.04	-0.50625
0.020146	-0.34904	0.020371	0.46154	0.020379	-0.4515	-0.46876	-0.94254	-51.028	-0.021487	-28.06	0.022176	-101.04	-0.50531
0.020979	-0.34945	0.021204	0.46178	0.021212	-0.45088	-0.46759	-0.93965	-51.025	-0.034989	-28.058	0.033687	-101.04	-0.50352
0.021811	-0.34905	0.022036	0.46194	0.022044	-0.45057	-0.46642	-0.93542	-51.022	-0.042982	-28.057	0.051894	-101.03	-0.49395
0.022643	-0.34835	0.022869	0.4628	0.022876	-0.451	-0.46526	-0.93218	-51.02	-0.047815	-28.055	0.075536	-101.03	-0.48429
0.023476	-0.34838	0.023701	0.46356	0.023709	-0.45123	-0.46409	-0.92812	-51.017	-0.052372	-28.053	0.10389	-101.03	-0.48009
0.024308	-0.34786	0.024533	0.46438	0.024541	-0.4513	-0.46292	-0.92549	-51.014	-0.054372	-28.052	0.13737	-101.02	-0.48047
0.025141	-0.34748	0.025366	0.46398	0.025374	-0.45215	-0.46175	-0.92172	-51.012	-0.054645	-28.05	0.17051	-101.02	-0.48178
0.025973	-0.34703	0.026198	0.46357	0.026206	-0.45237	-0.46058	-0.91934	-51.009	-0.051806	-28.048	0.20331	-101.02	-0.4819
0.026805	-0.34603	0.027031	0.46277	0.027038	-0.45245	-0.45941	-0.91747	-51.006	-0.046636	-28.047	0.23643	-101.01	-0.47871
0.027638	-0.34482	0.027863	0.46319	0.027871	-0.45207	-0.45825	-0.9152	-51.004	-0.040839	-28.045	0.27011	-101.01	-0.47159
0.02847	-0.34452	0.028695	0.46351	0.028703	-0.45103	-0.45708	-0.91319	-51.001	-0.033968	-28.043	0.30435	-101.01	-0.45115
0.029302	-0.34474	0.029528	0.46389	0.029535	-0.45075	-0.45591	-0.91083	-50.998	-0.025482	-28.042	0.33717	-101	-0.41895
0.030135	-0.34521	0.03036	0.46377	0.030368	-0.45107	-0.45474	-0.90769	-50.996	-0.014752	-28.04	0.36924	-101	-0.38465
0.030967	-0.34553	0.031192	0.46361	0.0312	-0.45027	-0.45357	-0.90447	-50.993	-0.001949	-28.038	0.40052	-101	-0.32406
0.0318	-0.34625	0.032025	0.46397	0.032033	-0.44977	-0.45241	-0.90165	-50.99	0.010598	-28.037	0.43126	-100.99	-0.25401
0.032632	-0.34646	0.032857	0.46405	0.032865	-0.44903	-0.45124	-0.89928	-50.988	0.020347	-28.035	0.46155	-100.99	-0.18807
0.033464	-0.3467	0.03369	0.46416	0.033697	-0.4489	-0.45007	-0.89744	-50.985	0.031216	-28.033	0.49138	-100.99	-0.11532
0.034297	-0.34692	0.034522	0.465	0.03453	-0.44873	-0.4489	-0.89596	-50.982	0.042039	-28.032	0.51886	-100.98	-0.043062
0.035129	-0.34701	0.035354	0.46635	0.035362	-0.44891	-0.44773	-0.89533	-50.98	0.052858	-28.03	0.54412	-100.98	0.048177
0.035962	-0.34738	0.036187	0.46701	0.036195	-0.44869	-0.44657	-0.89575	-50.977	0.064522	-28.028	0.56703	-100.98	0.21875
0.036794	-0.34821	0.037019	0.46614	0.037027	-0.44792	-0.4454	-0.89502	-50.974	0.074396	-28.027	0.58686	-100.97	0.47459
0.037626	-0.34886	0.037852	0.46646	0.037859	-0.44805	-0.44423	-0.8949	-50.972	0.08538	-28.025	0.60457	-100.97	0.77715
0.038459	-0.34873	0.038684	0.4669	0.038692	-0.44847	-0.44306	-0.89403	-50.969	0.097329	-28.023	0.62001	-100.97	1.0823
0.039291	-0.34863	0.039516	0.46739	0.039524	-0.44834	-0.44189	-0.89411	-50.966	0.10949	-28.022	0.63179	-100.96	1.3455
0.040124	-0.34867	0.040349	0.46723	0.040357	-0.44861	-0.44072	-0.89424	-50.964	0.12154	-28.02	0.64152	-100.96	1.5314
0.040956	-0.34939	0.041181	0.4669	0.041189	-0.44943	-0.43956	-0.89335	-50.961	0.13441	-28.018	0.64888	-100.96	1.6655
0.041788	-0.35014	0.042014	0.46814	0.042021	-0.45036	-0.43839	-0.8928	-50.958	0.15081	-28.017	0.65253	-100.95	1.7626
0.042621	-0.35018	0.042846	0.46855	0.042854	-0.45067	-0.43722	-0.89448	-50.956	0.17156	-28.015	0.64931	-100.95	1.8296
0.043453	-0.34925	0.043678	0.46852	0.043686	-0.45044	-0.43605	-0.89637	-50.953	0.19337	-28.013	0.64149	-100.94	1.8745
0.044286	-0.34948	0.044511	0.46892	0.044518	-0.45059	-0.43488	-0.89609	-50.95	0.21644	-28.012	0.62784	-100.94	1.9084
0.045118	-0.35032	0.045343	0.4692	0.045351	-0.45087	-0.43371	-0.89504	-50.948	0.23681	-28.01	0.60634	-100.94	1.9452
0.04595	-0.35024	0.046175	0.46859	0.046183	-0.45077	-0.43255	-0.89395	-50.945	0.25306	-28.009	0.57967	-100.93	1.9706
0.046783	-0.35059	0.047008	0.46826	0.047016	-0.4505	-0.43138	-0.89322	-50.942	0.27022	-28.007	0.55316	-100.93	1.9655
0.047615	-0.35074	0.04784	0.46793	0.047848	-0.45042	-0.43021	-0.89471	-50.94	0.29145	-28.005	0.53859	-100.93	1.9397
0.048447	-0.35101	0.048673	0.4678	0.04868	-0.45064	-0.42904	-0.89757	-50.937	0.32558	-28.004	0.55954	-100.92	1.9073
0.04928	-0.35162	0.049505	0.4677	0.049513	-0.45076	-0.42787	-0.89588	-50.934	0.38126	-28.002	0.63517	-100.92	1.8551
0.050112	-0.35185	0.050337	0.46754	0.050345	-0.45098	-0.42671	-0.89602	-50.932	0.46424	-28	0.77205	-100.92	1.7874
0.050945	-0.35188	0.05117	0.46794	0.051178	-0.45147	-0.42554	-0.89622	-50.929	0.57242	-27.999	0.97891	-100.91	1.7312
0.051777	-0.35046	0.052002	0.46721	0.05201	-0.45169	-0.42437	-0.89575	-50.926	0.69713	-27.997	1.2545	-100.91	1.6899
0.052609	-0.34975	0.052835	0.46576	0.052842	-0.45226	-0.4232	-0.89391	-50.924	0.83006	-27.995	1.5987	-100.91	1.6596
0.053442	-0.35008	0.053667	0.46513	0.053675	-0.45345	-0.42203	-0.8933	-50.921	0.95684	-27.994	2.0173	-100.9	1.6191
0.054274	-0.35034	0.054499	0.46457	0.054507	-0.45381	-0.42086	-0.89421	-50.918	1.0639	-27.992	2.5154	-100.9	1.5733
0.055107	-0.34998	0.055332	0.46476	0.05534	-0.45415	-0.4197	-0.89516	-50.916	1.1491	-27.99	3.0939	-100.9	1.517
0.055939	-0.35034	0.056164	0.46517	0.056172	-0.45419	-0.41853	-0.89574	-50.913	1.2152	-27.989	3.7517	-100.89	1.4381
0.056771	-0.3509	0.056997	0.46434	0.057004	-0.4541	-0.41736	-0.89677	-50.91	1.2657	-27.987	4.4883	-100.89	1.355
0.057604	-0.35128	0.057829	0.46361	0.057837	-0.45386	-0.41619	-0.89782	-50.908	1.2997	-27.985	5.3082	-100.89	1.2821
0.058436	-0.35176	0.058661	0.46348	0.058669	-0.45336	-0.41502	-0.89667	-50.905	1.3208	-27.984	6.2157	-100.88	1.2284
0.059269	-0.35261	0.059494	0.46389	0.059501	-0.4535	-0.41386	-0.89743	-50.902	1.3382	-27.982	7.2021	-100.88	1.179
0.060101	-0.35339	0.060326	0.46256	0.060334	-0.45366	-0.41269	-0.89705	-50.9	1.3508	-27.98	8.2759	-100.88	1.1394
0.060933	-0.35312	0.061158	0.46166	0.061166	-0.45332	-0.41152	-0.8971	-50.897	1.3535	-27.979	9.4269	-100.87	1.1097
0.061766	-0.35333	0.061991	0.4612	0.061999	-0.45345	-0.41035	-0.8951	-50.894	1.3494	-27.977	10.66	-100.87	1.0719
0.062598	-0.35282	0.062823	0.46086	0.062831	-0.45339	-0.40918	-0.89531	-50.892	1.342	-27.975	11.975	-100.87	1.0224
0.063431	-0.35411	0.063656	0.46082	0.063663	-0.45286	-0.40802	-0.89588	-50.889	1.3286	-27.974	13.358	-100.86	0.96716
0.064263	-0.35473	0.064488	0.46072	0.064496	-0.45277	-0.40685	-0.89768	-50.886	1.3073	-27.972	14.803	-100.86	0.91763
0.065095	-0.35441	0.06532	0.46007	0.065328	-0.4523	-0.40568	-0.90267	-50.884	1.2814	-27.97	16.29	-100.86	0.88285
0.065928	-0.35452	0.066153	0.45948	0.066161	-0.45252	-0.40451	-0.90776	-50.881	1.2557	-27.969	17.808	-100.85	0.86648
0.06676	-0.35486	0.066985	0.4594	0.066993	-0.45252	-0.40334	-0.9125	-50.878	1.2287	-27.967	19.349	-100.85	0.83923
0.067593	-0.35521	0.067818	0.45922	0.067825	-0.45209	-0.40217	-0.91755	-50.876	1.1965	-27.965	20.899	-100.85	0.80253
0.068425	-0.35562	0.06865	0.45926	0.068658	-0.45224	-0.40101	-0.92292	-50.873	1.1652	-27.964	22.44	-100.84	0.77663
0.069257	-0.35598	0.069482	0.45946	0.06949	-0.45209	-0.39984	-0.92925	-50.87	1.1357	-27.962	23.965	-100.84	0.75018
0.07009	-0.35598	0.070315	0.45975	0.070322	-0.45229	-0.39867	-0.93618	-50.868	1.1045	-27.96	25.452	-100.84	0.72676
0.070922	-0.35597	0.071147	0.45937	0.071155	-0.45265	-0.3975	-0.94189	-50.865	1.0717	-27.959	26.897	-100.83	0.70152
0.071754	-0.35558	0.07198	0.45915	0.071987	-0.45262	-0.39633	-0.94844	-50.862	1.0377	-27.957	28.295	-100.83	0.67919
0.072587	-0.35607	0.072812	0.45994	0.07282	-0.45298	-0.39516	-0.9559	-50.86	1.0073	-27.955	29.649	-100.83	0.66494
0.073419	-0.35544	0.073644	0.45946	0.073652	-0.45402	-0.394	-0.96187	-50.857	0.97799	-27.954	30.949	-100.82	0.65097
0.074252	-0.35515	0.074477	0.45949	0.074484	-0.45442	-0.39283	-0.96979	-50.854	0.94916	-27.952	32.19	-100.82	0.63569
0.075084	-0.35547	0.075309	0.45866	0.075317	-0.45402	-0.39166	-0.97775	-50.852	0.92423	-27.95	33.359	-100.82	0.623
0.075916	-0.35492	0.076141	0.45772	0.076149	-0.45351	-0.39049	-0.98379	-50.849	0.90064	-27.949	34.46	-100.81	0.61275
0.076749	-0.35566	0.076974	0.45681	0.076982	-0.45391	-0.38932	-0.99082	-50.846	0.87948	-27.947	35.498	-100.81	0.59523
0.077581	-0.35552	0.077806	0.45577	0.077814	-0.45449	-0.38816	-0.99842	-50.844	0.86033	-27.945	36.459	-100.81	0.56893
0.078414	-0.3559	0.078639	0.45577	0.078646	-0.45472	-0.38699	-1.0037	-50.841	0.83987	-27.944	37.32	-100.8	0.54323
0.079246	-0.35615	0.079471	0.45561	0.079479	-0.45432	-0.38582	-1.0092	-50.838	0.81971	-27.942	38.106	-100.8	0.52648
0.080078	-0.35661	0.080303	0.4552	0.080311	-0.45467	-0.38465	-1.0158	-50.836	0.80078	-27.94	38.875	-100.79	0.51244
0.080911	-0.35764	0.081136	0.45441	0.081144	-0.45457	-0.38348	-1.0223	-50.833	0.78357	-27.939	39.576	-100.79	0.50299
0.081743	-0.35829	0.081968	0.45427	0.081976	-0.45417	-0.38232	-1.0274	-50.83	0.76606	-27.937	40.189	-100.79	0.49059
0.082576	-0.35857	0.082801	0.4552	0.082808	-0.4538	-0.38115	-1.0321	-50.828	0.7465	-27.935	40.682	-100.78	0.48018
0.083408	-0.35809	0.083633	0.45415	0.083641	-0.45336	-0.37998	-1.0374	-50.825	0.72888	-27.934	41.059	-100.78	0.46962
0.08424	-0.35815	0.084465	0.4529	0.084473	-0.45302	-0.37881	-1.0408	-50.822	0.71167	-27.932	41.376	-100.78	0.46444
0.085073	-0.35897	0.085298	0.45214	0.085305	-0.4536	-0.37764	-1.0443	-50.82	0.69349	-27.93	41.739	-100.77	0.45578
0.085905	-0.3601	0.08613	0.45117	0.086138	-0.45373	-0.37647	-1.0495	-50.817	0.67716	-27.929	42.199	-100.77	0.4451
0.086738	-0.35988	0.086963	0.45044	0.08697	-0.45388	-0.37531	-1.0551	-50.814	0.66172	-27.927	42.552	-100.77	0.43315
0.08757	-0.35934	0.087795	0.45064	0.087803	-0.45408	-0.37414	-1.0589	-50.812	0.64703	-27.925	42.789	-100.76	0.42926
0.088402	-0.3585	0.088627	0.45023	0.088635	-0.45434	-0.37297	-1.0639	-50.809	0.63227	-27.924	42.918	-100.76	0.42344
0.089235	-0.35908	0.08946	0.44927	0.089467	-0.45518	-0.3718	-1.0676	-50.806	0.61972	-27.922	42.97	-100.76	0.41489
0.090067	-0.35935	0.090292	0.44904	0.0903	-0.45568	-0.37063	-1.072	-50.804	0.60714	-27.92	42.962	-100.75	0.40067
0.090899	-0.35847	0.091125	0.44918	0.091132	-0.45573	-0.36946	-1.0791	-50.801	0.59387	-27.919	42.947	-100.75	0.39606
0.091732	-0.35824	0.091957	0.44909	0.091965	-0.45591	-0.3683	-1.0838	-50.798	0.58263	-27.917	43.022	-100.75	0.38899
0.092564	-0.35851	0.092789	0.44838	0.092797	-0.45593	-0.36713	-1.0864	-50.796	0.57172	-27.915	43.146	-100.74	0.37876
0.093397	-0.35978	0.093622	0.44897	0.093629	-0.45551	-0.36596	-1.0906	-50.793	0.56082	-27.914	43.317	-100.74	0.36808
0.094229	-0.3613	0.094454	0.44918	0.094462	-0.45517	-0.36479	-1.0948	-50.79	0.55006	-27.912	43.562	-100.74	0.36573
0.095061	-0.36135	0.095286	0.4492	0.095294	-0.45447	-0.36362	-1.0979	-50.788	0.5406	-27.911	43.747	-100.73	0.36734
0.095894	-0.36178	0.096119	0.44986	0.096126	-0.45429	-0.36246	-1.1022	-50.785	0.53212	-27.909	43.796	-100.73	0.36536
0.096726	-0.36277	0.096951	0.4497	0.096959	-0.45437	-0.36129	-1.1071	-50.782	0.52466	-27.907	43.733	-100.73	0.36253
0.097559	-0.36209	0.097784	0.44944	0.097791	-0.45433	-0.36012	-1.112	-50.78	0.51606	-27.906	43.662	-100.72	0.36341
0.098391	-0.36243	0.098616	0.4494	0.098624	-0.45436	-0.35895	-1.1146	-50.777	0.50673	-27.904	43.647	-100.72	0.35639
0.099223	-0.36239	0.099448	0.44903	0.099456	-0.45534	-0.35778	-1.1174	-50.774	0.4982	-27.902	43.607	-100.72	0.35194
0.10006	-0.36238	0.10028	0.44846	0.10029	-0.45612	-0.35662	-1.1205	-50.772	0.48917	-27.901	43.521	-100.71	0.34902
0.10089	-0.36125	0.10111	0.44785	0.10112	-0.45584	-0.35545	-1.1217	-50.769	0.47843	-27.899	43.412	-100.71	0.35182
0.10172	-0.36018	0.10195	0.44778	0.10195	-0.45606	-0.35428	-1.1228	-50.766	0.46962	-27.897	43.269	-100.71	0.35069
0.10255	-0.35947	0.10278	0.44683	0.10279	-0.45689	-0.35311	-1.1255	-50.764	0.46228	-27.896	43.138	-100.7	0.34402
0.10339	-0.35952	0.10361	0.44547	0.10362	-0.45658	-0.35194	-1.1293	-50.761	0.45519	-27.894	43.072	-100.7	0.34067
0.10422	-0.35971	0.10444	0.44353	0.10445	-0.4565	-0.35077	-1.1326	-50.758	0.44931	-27.892	43.062	-100.7	0.33702
0.10505	-0.35959	0.10527	0.44125	0.10528	-0.45752	-0.34961	-1.1349	-50.756	0.4427	-27.891	43.031	-100.69	0.34354
0.10588	-0.35997	0.10611	0.4386	0.10611	-0.45829	-0.34844	-1.1376	-50.753	0.43816	-27.889	42.847	-100.69	0.34718
0.10672	-0.36117	0.10694	0.43688	0.10695	-0.4583	-0.34727	-1.1407	-50.75	0.43183	-27.887	42.558	-100.69	0.34272
0.10755	-0.36276	0.10777	0.43451	0.10778	-0.45788	-0.3461	-1.1431	-50.748	0.42417	-27.886	42.304	-100.68	0.33288
0.10838	-0.36274	0.1086	0.43243	0.10861	-0.45746	-0.34493	-1.1445	-50.745	0.41743	-27.884	42.109	-100.68	0.32647
0.10921	-0.3635	0.10944	0.42998	0.10944	-0.45696	-0.34377	-1.1443	-50.742	0.40963	-27.882	41.963	-100.68	0.32504
0.11005	-0.3645	0.11027	0.42733	0.11028	-0.45627	-0.3426	-1.1416	-50.74	0.40151	-27.881	41.845	-100.67	0.32179
0.11088	-0.36532	0.1111	0.42405	0.11111	-0.45671	-0.34143	-1.1399	-50.737	0.39495	-27.879	41.744	-100.67	0.32761
0.11171	-0.36531	0.11193	0.42092	0.11194	-0.45773	-0.34026	-1.1373	-50.734	0.38862	-27.877	41.572	-100.67	0.32676
0.11254	-0.36533	0.11277	0.4224	0.11277	-0.4582	-0.33909	-1.1364	-50.732	0.3817	-27.876	41.277	-100.66	0.32738
0.11337	-0.36603	0.1136	0.43145	0.11361	-0.45931	-0.33792	-1.1326	-50.729	0.37642	-27.874	40.913	-100.66	0.32572
0.11421	-0.36652	0.11443	0.4424	0.11444	-0.45968	-0.33676	-1.1294	-50.726	0.37149	-27.872	40.423	-100.66	0.32279
0.11504	-0.36691	0.11526	0.45152	0.11527	-0.45928	-0.33559	-1.1279	-50.724	0.36642	-27.871	39.838	-100.65	0.31934
0.11587	-0.36768	0.1161	0.45284	0.1161	-0.45963	-0.33442	-1.1231	-50.721	0.36053	-27.869	39.292	-100.65	0.32218
0.1167	-0.36752	0.11693	0.45004	0.11694	-0.4607	-0.33325	-1.1189	-50.718	0.35472	-27.867	38.842	-100.64	0.32408
0.11754	-0.36851	0.11776	0.44645	0.11777	-0.46197	-0.33208	-1.1138	-50.716	0.35124	-27.866	38.456	-100.64	0.32608
0.11837	-0.36849	0.11859	0.44398	0.1186	-0.4629	-0.33092	-1.1093	-50.713	0.34621	-27.864	38.006	-100.64	0.32805
0.1192	-0.36926	0.11943	0.44118	0.11943	-0.46283	-0.32975	-1.1032	-50.71	0.33864	-27.862	37.476	-100.63	0.3306
0.12003	-0.36891	0.12026	0.43786	0.12027	-0.4634	-0.32858	-1.0967	-50.708	0.33265	-27.861	36.971	-100.63	0.32679
0.12087	-0.36871	0.12109	0.43388	0.1211	-0.46492	-0.32741	-1.0922	-50.705	0.32833	-27.859	36.494	-100.63	0.31325
0.1217	-0.36924	0.12192	0.43113	0.12193	-0.46536	-0.32624	-1.0879	-50.702	0.32489	-27.857	36.034	-100.62	0.31271
0.12253	-0.3693	0.12275	0.42766	0.12276	-0.46594	-0.32507	-1.0829	-50.7	0.32	-27.856	35.612	-100.62	0.31926
0.12336	-0.37027	0.12359	0.42488	0.12359	-0.46679	-0.32391	-1.0764	-50.697	0.31385	-27.854	35.203	-100.62	0.32304
0.1242	-0.37042	0.12442	0.42132	0.12443	-0.46764	-0.32274	-1.0672	-50.694	0.31172	-27.852	34.783	-100.61	0.32536
0.12503	-0.37055	0.12525	0.41766	0.12526	-0.46871	-0.32157	-1.0579	-50.692	0.31007	-27.851	34.345	-100.61	0.32209
0.12586	-0.37073	0.12608	0.41432	0.12609	-0.46912	-0.3204	-1.0519	-50.689	0.30582	-27.849	33.911	-100.61	0.31534
0.12669	-0.37174	0.12692	0.41125	0.12693	-0.46902	-0.31923	-1.0465	-50.686	0.30239	-27.847	33.5	-100.6	0.31376
0.12753	-0.37165	0.12775	0.40771	0.12776	-0.46981	-0.31806	-1.0412	-50.684	0.29866	-27.846	33.126	-100.6	0.31154
0.12836	-0.37105	0.12858	0.40452	0.12859	-0.47034	-0.3169	-1.0374	-50.681	0.2955	-27.844	32.779	-100.6	0.3097
0.12919	-0.3731	0.12941	0.4004	0.12942	-0.47081	-0.31573	-1.0318	-50.678	0.29254	-27.842	32.447	-100.59	0.31005
0.13002	-0.37361	0.13025	0.39741	0.13025	-0.47129	-0.31456	-1.0237	-50.676	0.29019	-27.841	32.122	-100.59	0.31622
0.13085	-0.37387	0.13108	0.39431	0.13109	-0.47156	-0.31339	-1.0153	-50.673	0.2884	-27.839	31.801	-100.59	0.32608
0.13169	-0.37388	0.13191	0.3905	0.13192	-0.47201	-0.31222	-1.0086	-50.67	0.28502	-27.837	31.502	-100.58	0.33314
0.13252	-0.37436	0.13274	0.38604	0.13275	-0.47278	-0.31106	-1.0024	-50.668	0.28146	-27.836	31.217	-100.58	0.33251
0.13335	-0.37477	0.13358	0.38256	0.13358	-0.47357	-0.30989	-0.99642	-50.665	0.27886	-27.834	30.911	-100.58	0.3353
0.13418	-0.3756	0.13441	0.37908	0.13442	-0.47408	-0.30872	-0.98925	-50.662	0.27764	-27.832	30.611	-100.57	0.33972
0.13502	-0.376	0.13524	0.37371	0.13525	-0.47512	-0.30755	-0.9819	-50.66	0.2751	-27.831	30.321	-100.57	0.34009
0.13585	-0.37595	0.13607	0.36924	0.13608	-0.47661	-0.30638	-0.97713	-50.657	0.27234	-27.829	30.045	-100.57	0.33802
0.13668	-0.37652	0.13691	0.36548	0.13691	-0.47827	-0.30522	-0.97242	-50.654	0.27096	-27.827	29.783	-100.56	0.33567
0.13751	-0.37744	0.13774	0.36151	0.13775	-0.47995	-0.30405	-0.96606	-50.652	0.26798	-27.826	29.523	-100.56	0.33678
0.13835	-0.37868	0.13857	0.35721	0.13858	-0.48065	-0.30288	-0.95777	-50.649	0.26374	-27.824	29.262	-100.56	0.34543
0.13918	-0.38063	0.1394	0.35334	0.13941	-0.48208	-0.30171	-0.94992	-50.646	0.2585	-27.822	29.008	-100.55	0.34644
0.14001	-0.38121	0.14024	0.34968	0.14024	-0.48369	-0.30054	-0.94321	-50.644	0.25519	-27.821	28.757	-100.55	0.34437
0.14084	-0.38172	0.14107	0.34593	0.14108	-0.48482	-0.29937	-0.9369	-50.641	0.25275	-27.819	28.513	-100.55	0.34284
0.14167	-0.38315	0.1419	0.34135	0.14191	-0.48622	-0.29821	-0.93062	-50.638	0.25092	-27.818	28.271	-100.54	0.35183
0.14251	-0.38422	0.14273	0.33718	0.14274	-0.48803	-0.29704	-0.92307	-50.636	0.25053	-27.816	28.04	-100.54	0.36288
0.14334	-0.38614	0.14356	0.33436	0.14357	-0.4892	-0.29587	-0.91653	-50.633	0.24927	-27.814	27.815	-100.54	0.37252
0.14417	-0.38749	0.1444	0.33235	0.14441	-0.48905	-0.2947	-0.90867	-50.63	0.24732	-27.813	27.599	-100.53	0.38392
0.14501	-0.38864	0.14523	0.33072	0.14524	-0.4898	-0.29353	-0.89994	-50.628	0.24412	-27.811	27.385	-100.53	0.39102
0.14584	-0.38964	0.14606	0.32851	0.14607	-0.49162	-0.29237	-0.8929	-50.625	0.23947	-27.809	27.177	-100.53	0.39416
0.14667	-0.38996	0.1469	0.3269	0.1469	-0.49225	-0.2912	-0.88215	-50.622	0.23621	-27.808	26.976	-100.52	0.39673
0.1475	-0.39006	0.14773	0.32562	0.14773	-0.49277	-0.29003	-0.87286	-50.62	0.23546	-27.806	26.784	-100.52	0.39538
0.14833	-0.39033	0.14856	0.32403	0.14857	-0.49375	-0.28886	-0.8619	-50.617	0.23214	-27.804	26.598	-100.52	0.3919
0.14917	-0.39019	0.14939	0.3227	0.1494	-0.49541	-0.28769	-0.84926	-50.614	0.22974	-27.803	26.42	-100.51	0.39365
0.15	-0.39025	0.15022	0.32151	0.15023	-0.49685	-0.28652	-0.83224	-50.612	0.22825	-27.801	26.247	-100.51	0.39767
0.15083	-0.39028	0.15106	0.32142	0.15106	-0.49863	-0.28536	-0.81348	-50.609	0.22588	-27.799	26.078	-100.51	0.39739
0.15166	-0.39079	0.15189	0.32086	0.1519	-0.50115	-0.28419	-0.79276	-50.606	0.22511	-27.798	25.912	-100.5	0.39881
0.1525	-0.39099	0.15272	0.32025	0.15273	-0.50238	-0.28302	-0.7705	-50.604	0.22237	-27.796	25.748	-100.5	0.40003
0.15333	-0.39211	0.15355	0.3197	0.15356	-0.50351	-0.28185	-0.74639	-50.601	0.22019	-27.794	25.589	-100.49	0.40049
0.15416	-0.39304	0.15439	0.31533	0.15439	-0.50442	-0.28068	-0.71963	-50.598	0.21894	-27.793	25.436	-100.49	0.40528
0.15499	-0.39263	0.15522	0.30384	0.15523	-0.50428	-0.27951	-0.68838	-50.596	0.21678	-27.791	25.285	-100.49	0.4083
0.15583	-0.39228	0.15605	0.28919	0.15606	-0.50511	-0.27835	-0.65728	-50.593	0.21445	-27.789	25.137	-100.48	0.41653
0.15666	-0.39267	0.15688	0.27699	0.15689	-0.50657	-0.27718	-0.6208	-50.59	0.21192	-27.788	24.993	-100.48	0.4336
0.15749	-0.39384	0.15772	0.27274	0.15772	-0.50752	-0.27601	-0.58325	-50.588	0.20875	-27.786	24.851	-100.48	0.44996
0.15832	-0.39466	0.15855	0.27393	0.15856	-0.50841	-0.27484	-0.54445	-50.585	0.20507	-27.784	24.72	-100.47	0.45688
0.15916	-0.3949	0.15938	0.27503	0.15939	-0.50928	-0.27367	-0.50838	-50.582	0.20161	-27.783	24.598	-100.47	0.46382
0.15999	-0.39476	0.16021	0.27504	0.16022	-0.50918	-0.27251	-0.46746	-50.58	0.19827	-27.781	24.47	-100.47	0.46799
0.16082	-0.39494	0.16104	0.27588	0.16105	-0.51012	-0.27134	-0.42561	-50.577	0.19481	-27.779	24.344	-100.46	0.46693
0.16165	-0.39515	0.16188	0.27744	0.16188	-0.51131	-0.27017	-0.38184	-50.574	0.19115	-27.778	24.222	-100.46	0.47636
0.16249	-0.39501	0.16271	0.2791	0.16272	-0.51173	-0.269	-0.33698	-50.572	0.18803	-27.776	24.102	-100.46	0.48487
0.16332	-0.39655	0.16354	0.27922	0.16355	-0.51192	-0.26783	-0.28957	-50.569	0.18516	-27.774	23.984	-100.45	0.49417
0.16415	-0.39649	0.16438	0.27938	0.16438	-0.51233	-0.26666	-0.24127	-50.566	0.1815	-27.773	23.87	-100.45	0.49856
0.16498	-0.39618	0.16521	0.2799	0.16522	-0.51323	-0.2655	-0.19205	-50.564	0.17704	-27.771	23.759	-100.45	0.507
0.16581	-0.39681	0.16604	0.28029	0.16605	-0.51393	-0.26433	-0.14456	-50.561	0.1747	-27.769	23.649	-100.44	0.51857
0.16665	-0.39745	0.16687	0.28143	0.16688	-0.51324	-0.26316	-0.097116	-50.558	0.17524	-27.768	23.541	-100.44	0.53017
0.16748	-0.39845	0.1677	0.28288	0.16771	-0.5132	-0.26199	-0.047159	-50.556	0.17532	-27.766	23.435	-100.44	0.53608
0.16831	-0.3984	0.16854	0.28434	0.16854	-0.51404	-0.26082	0.0059694	-50.553	0.17332	-27.764	23.33	-100.43	0.54226
0.16914	-0.39893	0.16937	0.28611	0.16938	-0.51423	-0.25966	0.058323	-50.55	0.17136	-27.763	23.228	-100.43	0.54638
0.16998	-0.39979	0.1702	0.28768	0.17021	-0.51433	-0.25849	0.11233	-50.548	0.17115	-27.761	23.128	-100.43	0.55109
0.17081	-0.39924	0.17103	0.2895	0.17104	-0.51481	-0.25732	0.16592	-50.545	0.16995	-27.759	23.029	-100.42	0.55131
0.17164	-0.40052	0.17187	0.29151	0.17187	-0.51513	-0.25615	0.21861	-50.542	0.16624	-27.758	22.932	-100.42	0.56109
0.17247	-0.40131	0.1727	0.29357	0.17271	-0.51507	-0.25498	0.27125	-50.54	0.16426	-27.756	22.839	-100.42	0.56787
0.17331	-0.4017	0.17353	0.29591	0.17354	-0.51528	-0.25381	0.32472	-50.537	0.16278	-27.754	22.746	-100.41	0.5781
0.17414	-0.40293	0.17436	0.29833	0.17437	-0.51453	-0.25265	0.37986	-50.534	0.16207	-27.753	22.655	-100.41	0.59137
0.17497	-0.40358	0.1752	0.30051	0.1752	-0.51436	-0.25148	0.43468	-50.532	0.16339	-27.751	22.566	-100.41	0.5993
0.1758	-0.40349	0.17603	0.30286	0.17604	-0.51442	-0.25031	0.48763	-50.529	0.16295	-27.749	22.48	-100.4	0.60404
0.17664	-0.40381	0.17686	0.30684	0.17687	-0.51442	-0.24914	0.54192	-50.526	0.16116	-27.748	22.395	-100.4	0.61434
0.17747	-0.40436	0.17769	0.31008	0.1777	-0.51374	-0.24797	0.59811	-50.524	0.16036	-27.746	22.312	-100.4	0.62827
0.1783	-0.40407	0.17853	0.31205	0.17853	-0.5135	-0.24681	0.65473	-50.521	0.16073	-27.744	22.229	-100.39	0.6325
0.17913	-0.4044	0.17936	0.31369	0.17936	-0.5126	-0.24564	0.71091	-50.518	0.15808	-27.743	22.149	-100.39	0.63259
0.17997	-0.40458	0.18019	0.31659	0.1802	-0.51254	-0.24447	0.76294	-50.516	0.15341	-27.741	22.067	-100.39	0.63785
0.1808	-0.40458	0.18102	0.31944	0.18103	-0.5114	-0.2433	0.81423	-50.513	0.15122	-27.739	21.987	-100.38	0.64634
0.18163	-0.40538	0.18185	0.32246	0.18186	-0.51103	-0.24213	0.86842	-50.51	0.15142	-27.738	21.906	-100.38	0.66195
0.18246	-0.40606	0.18269	0.32469	0.1827	-0.51048	-0.24097	0.92135	-50.508	0.1522	-27.736	21.824	-100.38	0.67108
0.18329	-0.40576	0.18352	0.32922	0.18353	-0.50927	-0.2398	0.97253	-50.505	0.14897	-27.734	21.745	-100.37	0.67936
0.18413	-0.40517	0.18435	0.33232	0.18436	-0.50796	-0.23863	1.0231	-50.502	0.14661	-27.733	21.668	-100.37	0.68497
0.18496	-0.40461	0.18518	0.33588	0.18519	-0.50693	-0.23746	1.0733	-50.5	0.14796	-27.731	21.593	-100.37	0.68686
0.18579	-0.40496	0.18602	0.33934	0.18602	-0.50789	-0.23629	1.1233	-50.497	0.14754	-27.729	21.523	-100.36	0.69117
0.18663	-0.40465	0.18685	0.3419	0.18686	-0.50779	-0.23512	1.1708	-50.494	0.14397	-27.728	21.451	-100.36	0.70225
0.18746	-0.40523	0.18768	0.34622	0.18769	-0.5062	-0.23395	1.216	-50.492	0.14041	-27.726	21.378	-100.36	0.71632
0.18829	-0.40513	0.18851	0.34921	0.18852	-0.50532	-0.23279	1.2595	-50.489	0.1406	-27.724	21.306	-100.35	0.72816
0.18912	-0.40473	0.18935	0.35236	0.18935	-0.50451	-0.23162	1.3012	-50.486	0.13849	-27.723	21.236	-100.35	0.73893
0.18995	-0.40452	0.19018	0.35547	0.19019	-0.50395	-0.23045	1.34	-50.484	0.13508	-27.721	21.166	-100.34	0.75039
0.19079	-0.40439	0.19101	0.35797	0.19102	-0.50275	-0.22928	1.3775	-50.481	0.13492	-27.72	21.092	-100.34	0.75531
0.19162	-0.40459	0.19184	0.36189	0.19185	-0.50141	-0.22811	1.4127	-50.478	0.13541	-27.718	21.02	-100.34	0.76513
0.19245	-0.4052	0.19268	0.36448	0.19268	-0.50041	-0.22695	1.4433	-50.476	0.13679	-27.716	20.949	-100.33	0.77263
0.19328	-0.40523	0.19351	0.36771	0.19352	-0.49839	-0.22578	1.4709	-50.473	0.13675	-27.715	20.878	-100.33	0.77618
0.19412	-0.40521	0.19434	0.37101	0.19435	-0.49688	-0.22461	1.4956	-50.47	0.13436	-27.713	20.807	-100.33	0.77429
0.19495	-0.40433	0.19517	0.37444	0.19518	-0.495	-0.22344	1.5169	-50.468	0.13254	-27.711	20.737	-100.32	0.77913
0.19578	-0.40347	0.19601	0.37694	0.19601	-0.4937	-0.22227	1.5342	-50.465	0.13173	-27.71	20.667	-100.32	0.79385
0.19661	-0.4047	0.19684	0.37956	0.19684	-0.49256	-0.22111	1.5475	-50.462	0.13087	-27.708	20.597	-100.32	0.80712
0.19745	-0.40446	0.19767	0.38277	0.19768	-0.49108	-0.21994	1.5575	-50.46	0.12889	-27.706	20.525	-100.31	0.81184
0.19828	-0.40424	0.1985	0.38683	0.19851	-0.48959	-0.21877	1.5654	-50.457	0.12697	-27.705	20.458	-100.31	0.81707
0.19911	-0.40327	0.19933	0.38998	0.19934	-0.48839	-0.2176	1.5698	-50.454	0.12532	-27.703	20.391	-100.31	0.82361
0.19994	-0.40336	0.20017	0.3926	0.20018	-0.48682	-0.21643	1.5709	-50.452	0.12465	-27.701	20.325	-100.3	0.82944
0.20077	-0.40329	0.201	0.39608	0.20101	-0.48493	-0.21526	1.569	-50.449	0.12418	-27.7	20.26	-100.3	0.8331
0.20161	-0.4033	0.20183	0.39959	0.20184	-0.48377	-0.2141	1.566	-50.446	0.12229	-27.698	20.196	-100.3	0.83204
0.20244	-0.40311	0.20267	0.40379	0.20267	-0.48273	-0.21293	1.5591	-50.444	0.12015	-27.696	20.132	-100.29	0.8299
0.20327	-0.40277	0.2035	0.40753	0.2035	-0.48095	-0.21176	1.5517	-50.441	0.11957	-27.695	20.07	-100.29	0.83317
0.20411	-0.40203	0.20433	0.41128	0.20434	-0.4791	-0.21059	1.542	-50.438	0.12012	-27.693	20.007	-100.29	0.8417
0.20494	-0.4007	0.20516	0.41605	0.20517	-0.47741	-0.20942	1.5286	-50.436	0.11918	-27.691	19.944	-100.28	0.85585
0.20577	-0.40035	0.20599	0.42077	0.206	-0.47673	-0.20825	1.513	-50.433	0.11776	-27.69	19.882	-100.28	0.86688
0.2066	-0.40023	0.20683	0.4243	0.20683	-0.47484	-0.20709	1.4951	-50.43	0.11578	-27.688	19.82	-100.28	0.87139
0.20743	-0.39943	0.20766	0.42835	0.20767	-0.47328	-0.20592	1.4744	-50.428	0.11268	-27.686	19.759	-100.27	0.86749
0.20827	-0.39915	0.20849	0.43297	0.2085	-0.4724	-0.20475	1.4554	-50.425	0.11048	-27.685	19.7	-100.27	0.87002
0.2091	-0.39816	0.20932	0.43791	0.20933	-0.47172	-0.20358	1.4318	-50.422	0.11022	-27.683	19.64	-100.27	0.8716
0.20993	-0.39746	0.21016	0.44213	0.21016	-0.46966	-0.20241	1.407	-50.42	0.11061	-27.681	19.581	-100.26	0.87248
0.21076	-0.3963	0.21099	0.44602	0.211	-0.46657	-0.20125	1.3804	-50.417	0.11007	-27.68	19.525	-100.26	0.87328
0.2116	-0.39596	0.21182	0.45026	0.21183	-0.46475	-0.20008	1.3545	-50.414	0.11183	-27.678	19.473	-100.26	0.8743
0.21243	-0.39584	0.21265	0.45546	0.21266	-0.46152	-0.19891	1.3247	-50.412	0.11382	-27.676	19.424	-100.25	0.87537
0.21326	-0.39453	0.21349	0.46038	0.21349	-0.45844	-0.19774	1.2937	-50.409	0.1125	-27.675	19.371	-100.25	0.89056
0.21409	-0.39344	0.21432	0.46589	0.21433	-0.45558	-0.19657	1.263	-50.406	0.11185	-27.673	19.317	-100.25	0.90185
0.21493	-0.39252	0.21515	0.47118	0.21516	-0.45172	-0.19541	1.2314	-50.404	0.11148	-27.671	19.262	-100.24	0.90374
0.21576	-0.39085	0.21598	0.47647	0.21599	-0.44872	-0.19424	1.1998	-50.401	0.11117	-27.67	19.206	-100.24	0.89756
0.21659	-0.39035	0.21681	0.48196	0.21682	-0.44543	-0.19307	1.1666	-50.398	0.10934	-27.668	19.151	-100.24	0.89322
0.21742	-0.39	0.21765	0.48751	0.21766	-0.44177	-0.1919	1.1342	-50.396	0.10738	-27.666	19.097	-100.23	0.8941
0.21825	-0.38906	0.21848	0.4933	0.21849	-0.43796	-0.19073	1.1025	-50.393	0.10726	-27.665	19.043	-100.23	0.90068
0.21909	-0.38897	0.21931	0.49999	0.21932	-0.43379	-0.18956	1.0666	-50.39	0.10729	-27.663	18.988	-100.23	0.90456
0.21992	-0.38889	0.22015	0.5079	0.22015	-0.42826	-0.1884	1.0298	-50.388	0.1071	-27.661	18.932	-100.22	0.90057
0.22075	-0.38824	0.22098	0.51621	0.22098	-0.42327	-0.18723	0.99293	-50.385	0.10534	-27.66	18.877	-100.22	0.8959
0.22159	-0.38701	0.22181	0.52451	0.22182	-0.41756	-0.18606	0.95656	-50.382	0.10556	-27.658	18.823	-100.22	0.89507
0.22242	-0.38643	0.22264	0.53223	0.22265	-0.4133	-0.18489	0.92117	-50.38	0.10528	-27.656	18.771	-100.21	0.89247
0.22325	-0.38551	0.22347	0.53969	0.22348	-0.40773	-0.18372	0.88683	-50.377	0.10406	-27.655	18.719	-100.21	0.88731
0.22408	-0.38382	0.22431	0.54897	0.22431	-0.4018	-0.18255	0.84752	-50.374	0.10393	-27.653	18.667	-100.21	0.8833
0.22491	-0.38205	0.22514	0.55817	0.22515	-0.39659	-0.18139	0.81182	-50.372	0.10274	-27.651	18.614	-100.2	0.88344
0.22575	-0.38178	0.22597	0.56931	0.22598	-0.39041	-0.18022	0.77722	-50.369	0.10137	-27.65	18.564	-100.2	0.87835
0.22658	-0.38161	0.2268	0.57999	0.22681	-0.38422	-0.17905	0.74074	-50.366	0.099774	-27.648	18.516	-100.2	0.86911
0.22741	-0.38004	0.22764	0.59074	0.22764	-0.37612	-0.17788	0.7036	-50.364	0.099572	-27.646	18.472	-100.19	0.86334
0.22824	-0.37915	0.22847	0.60267	0.22848	-0.36774	-0.17671	0.66806	-50.361	0.10043	-27.645	18.432	-100.19	0.85441
0.22908	-0.37809	0.2293	0.61424	0.22931	-0.35912	-0.17555	0.63374	-50.358	0.097801	-27.643	18.391	-100.18	0.84079
0.22991	-0.37675	0.23013	0.62742	0.23014	-0.34998	-0.17438	0.60028	-50.356	0.094783	-27.641	18.345	-100.18	0.83113
0.23074	-0.37537	0.23097	0.64201	0.23097	-0.33952	-0.17321	0.56809	-50.353	0.09482	-27.64	18.296	-100.18	0.82406
0.23157	-0.37346	0.2318	0.65753	0.23181	-0.32802	-0.17204	0.53665	-50.35	0.096056	-27.638	18.245	-100.17	0.81164
0.23241	-0.37177	0.23263	0.67283	0.23264	-0.31608	-0.17087	0.50523	-50.348	0.094655	-27.636	18.194	-100.17	0.80391
0.23324	-0.3705	0.23346	0.6872	0.23347	-0.30349	-0.16971	0.47242	-50.345	0.092137	-27.635	18.144	-100.17	0.7966
0.23407	-0.3678	0.23429	0.70316	0.2343	-0.28967	-0.16854	0.44271	-50.342	0.093327	-27.633	18.096	-100.16	0.78088
0.2349	-0.36577	0.23513	0.71895	0.23514	-0.2763	-0.16737	0.41622	-50.34	0.095659	-27.631	18.05	-100.16	0.77492
0.23574	-0.36323	0.23596	0.73666	0.23597	-0.2617	-0.1662	0.38942	-50.337	0.096892	-27.63	18.007	-100.16	0.77465
0.23657	-0.36181	0.23679	0.75425	0.2368	-0.24677	-0.16503	0.3609	-50.334	0.096929	-27.628	17.968	-100.15	0.77327
0.2374	-0.3603	0.23763	0.77399	0.23763	-0.23057	-0.16386	0.33282	-50.332	0.097091	-27.627	17.932	-100.15	0.76816
0.23823	-0.35729	0.23846	0.79469	0.23846	-0.21366	-0.1627	0.30619	-50.329	0.098636	-27.625	17.898	-100.15	0.76181
0.23907	-0.35549	0.23929	0.81515	0.2393	-0.19585	-0.16153	0.27906	-50.326	0.099112	-27.623	17.866	-100.14	0.75758
0.2399	-0.3528	0.24012	0.83708	0.24013	-0.17701	-0.16036	0.25247	-50.324	0.098838	-27.622	17.83	-100.14	0.75541
0.24073	-0.35072	0.24095	0.86041	0.24096	-0.15745	-0.15919	0.22643	-50.321	0.097124	-27.62	17.792	-100.14	0.74976
0.24156	-0.34871	0.24179	0.88377	0.24179	-0.13695	-0.15802	0.20182	-50.318	0.094877	-27.618	17.754	-100.13	0.73977
0.24239	-0.34648	0.24262	0.90844	0.24263	-0.11525	-0.15685	0.178	-50.316	0.092222	-27.617	17.716	-100.13	0.73087
0.24323	-0.34428	0.24345	0.93311	0.24346	-0.093671	-0.15569	0.15344	-50.313	0.089752	-27.615	17.678	-100.13	0.71683
0.24406	-0.34098	0.24428	0.95852	0.24429	-0.070743	-0.15452	0.12918	-50.31	0.087505	-27.613	17.642	-100.12	0.70458
0.24489	-0.33864	0.24512	0.98598	0.24512	-0.047475	-0.15335	0.10654	-50.308	0.085347	-27.612	17.606	-100.12	0.69489
0.24572	-0.33538	0.24595	1.0133	0.24596	-0.023314	-0.15218	0.08588	-50.305	0.085302	-27.61	17.568	-100.12	0.68128
0.24656	-0.33183	0.24678	1.0395	0.24679	0.002221	-0.15101	0.064994	-50.302	0.086747	-27.608	17.529	-100.11	0.66289
0.24739	-0.32801	0.24761	1.0685	0.24762	0.029032	-0.14985	0.044834	-50.3	0.088075	-27.607	17.488	-100.11	0.64181
0.24822	-0.32297	0.24845	1.0982	0.24845	0.055896	-0.14868	0.025702	-50.297	0.088778	-27.605	17.443	-100.11	0.62512
0.24905	-0.31824	0.24928	1.1276	0.24929	0.084594	-0.14751	0.0068094	-50.294	0.08966	-27.603	17.396	-100.1	0.6152
0.24989	-0.31141	0.25011	1.1576	0.25012	0.11495	-0.14634	-0.011764	-50.292	0.090263	-27.602	17.351	-100.1	0.61007
0.25072	-0.30432	0.25094	1.1871	0.25095	0.14723	-0.14517	-0.029911	-50.289	0.091585	-27.6	17.313	-100.1	0.59716
0.25155	-0.29724	0.25178	1.218	0.25178	0.17977	-0.14401	-0.048192	-50.286	0.092435	-27.598	17.276	-100.09	0.58153
0.25238	-0.28938	0.25261	1.2501	0.25262	0.21214	-0.14284	-0.065732	-50.284	0.091414	-27.597	17.241	-100.09	0.56954
0.25322	-0.28004	0.25344	1.281	0.25345	0.24662	-0.14167	-0.081629	-50.281	0.090071	-27.595	17.204	-100.09	0.56141
0.25405	-0.26983	0.25427	1.3108	0.25428	0.28181	-0.1405	-0.096432	-50.278	0.089442	-27.593	17.165	-100.08	0.55809
0.25488	-0.25877	0.2551	1.3425	0.25511	0.3168	-0.13933	-0.11151	-50.276	0.088804	-27.592	17.127	-100.08	0.55113
0.25571	-0.24731	0.25594	1.3733	0.25594	0.35004	-0.13816	-0.12539	-50.273	0.086564	-27.59	17.09	-100.08	0.53514
0.25655	-0.23506	0.25677	1.4035	0.25678	0.38281	-0.137	-0.13959	-50.27	0.086163	-27.588	17.052	-100.07	0.51817
0.25738	-0.22254	0.2576	1.4344	0.25761	0.41905	-0.13583	-0.15434	-50.268	0.086304	-27.587	17.012	-100.07	0.50499
0.25821	-0.2086	0.25844	1.4647	0.25844	0.45771	-0.13466	-0.17008	-50.265	0.085441	-27.585	16.969	-100.07	0.50067
0.25904	-0.19387	0.25927	1.495	0.25927	0.49663	-0.13349	-0.18518	-50.262	0.083951	-27.583	16.928	-100.06	0.49386
0.25987	-0.17858	0.2601	1.5248	0.26011	0.53662	-0.13232	-0.19965	-50.26	0.085528	-27.582	16.889	-100.06	0.4887
0.26071	-0.16267	0.26093	1.5551	0.26094	0.57637	-0.13116	-0.21299	-50.257	0.088548	-27.58	16.854	-100.06	0.4787
0.26154	-0.14764	0.26176	1.5846	0.26177	0.61613	-0.12999	-0.22553	-50.254	0.087864	-27.578	16.82	-100.05	0.47169
0.26237	-0.13125	0.2626	1.6128	0.2626	0.65542	-0.12882	-0.23787	-50.252	0.086249	-27.577	16.788	-100.05	0.46226
0.2632	-0.11338	0.26343	1.6411	0.26344	0.69483	-0.12765	-0.25043	-50.249	0.08588	-27.575	16.756	-100.05	0.44469
0.26404	-0.093685	0.26426	1.6698	0.26427	0.73496	-0.12648	-0.26213	-50.246	0.087582	-27.573	16.722	-100.04	0.43208
0.26487	-0.07376	0.26509	1.697	0.2651	0.77487	-0.12531	-0.27396	-50.244	0.08677	-27.572	16.69	-100.04	0.42398
0.2657	-0.053719	0.26593	1.7232	0.26593	0.81507	-0.12415	-0.28584	-50.241	0.083663	-27.57	16.662	-100.03	0.41697
0.26653	-0.032457	0.26676	1.7495	0.26677	0.85568	-0.12298	-0.29523	-50.238	0.083645	-27.568	16.634	-100.03	0.40643
0.26737	-0.010416	0.26759	1.7754	0.2676	0.89485	-0.12181	-0.30512	-50.236	0.085161	-27.567	16.605	-100.03	0.39725
0.2682	0.013495	0.26842	1.8	0.26843	0.93474	-0.12064	-0.3155	-50.233	0.084232	-27.565	16.576	-100.02	0.38725
0.26903	0.038402	0.26926	1.8245	0.26926	0.97357	-0.11947	-0.32574	-50.23	0.082957	-27.563	16.547	-100.02	0.37429
0.26986	0.065153	0.27009	1.8486	0.27009	1.0121	-0.1183	-0.33576	-50.228	0.083874	-27.562	16.519	-100.02	0.36552
0.2707	0.093464	0.27092	1.8711	0.27093	1.0503	-0.11714	-0.34664	-50.225	0.085299	-27.56	16.491	-100.01	0.35657
0.27153	0.1217	0.27175	1.8928	0.27176	1.0859	-0.11597	-0.35719	-50.222	0.086655	-27.558	16.462	-100.01	0.35237
0.27236	0.15137	0.27259	1.9142	0.27259	1.1216	-0.1148	-0.36552	-50.22	0.085198	-27.557	16.433	-100.01	0.33977
0.27319	0.18256	0.27342	1.9347	0.27343	1.1564	-0.11363	-0.37381	-50.217	0.084088	-27.555	16.405	-100	0.33373
0.27403	0.21429	0.27425	1.9563	0.27426	1.1915	-0.11246	-0.38073	-50.214	0.082995	-27.553	16.378	-100	0.32856
0.27486	0.24683	0.27508	1.977	0.27509	1.2248	-0.1113	-0.38941	-50.212	0.082313	-27.552	16.353	-99.997	0.32218
0.27569	0.28068	0.27591	1.9971	0.27592	1.2574	-0.11013	-0.39718	-50.209	0.082554	-27.55	16.328	-99.994	0.3083
0.27652	0.3163	0.27675	2.0151	0.27676	1.2897	-0.10896	-0.40592	-50.206	0.081378	-27.548	16.302	-99.991	0.29349
0.27735	0.35223	0.27758	2.0315	0.27759	1.3209	-0.10779	-0.41388	-50.204	0.08208	-27.547	16.278	-99.987	0.28064
0.27819	0.38903	0.27841	2.0487	0.27842	1.3517	-0.10662	-0.421	-50.201	0.083436	-27.545	16.255	-99.984	0.26906
0.27902	0.42687	0.27924	2.0648	0.27925	1.381	-0.10546	-0.42852	-50.198	0.084376	-27.543	16.232	-99.98	0.2597
0.27985	0.4655	0.28008	2.08	0.28008	1.41	-0.10429	-0.4362	-50.196	0.085015	-27.542	16.209	-99.977	0.25148
0.28069	0.50516	0.28091	2.095	0.28092	1.4383	-0.10312	-0.44502	-50.193	0.085258	-27.54	16.188	-99.973	0.24831
0.28152	0.54356	0.28174	2.1081	0.28175	1.4659	-0.10195	-0.45336	-50.19	0.084186	-27.538	16.166	-99.97	0.24148
0.28235	0.58326	0.28257	2.1203	0.28258	1.4919	-0.10078	-0.45915	-50.188	0.081951	-27.537	16.144	-99.967	0.23
0.28318	0.62436	0.28341	2.1321	0.28341	1.518	-0.099614	-0.46703	-50.185	0.079292	-27.535	16.122	-99.963	0.21861
0.28401	0.66451	0.28424	2.1413	0.28425	1.5431	-0.098446	-0.47394	-50.182	0.07786	-27.533	16.1	-99.96	0.20837
0.28485	0.7045	0.28507	2.1503	0.28508	1.5682	-0.097278	-0.47849	-50.18	0.07904	-27.532	16.08	-99.956	0.19992
0.28568	0.74507	0.2859	2.1579	0.28591	1.5919	-0.09611	-0.48404	-50.177	0.079846	-27.53	16.059	-99.953	0.19282
0.28651	0.78559	0.28674	2.1634	0.28674	1.6152	-0.094941	-0.49071	-50.174	0.078585	-27.529	16.037	-99.95	0.1889
0.28734	0.82474	0.28757	2.168	0.28758	1.6366	-0.093773	-0.49812	-50.172	0.077028	-27.527	16.016	-99.946	0.17708
0.28818	0.86463	0.2884	2.1734	0.28841	1.6568	-0.092605	-0.50756	-50.169	0.077605	-27.525	15.995	-99.943	0.16369
0.28901	0.90403	0.28923	2.177	0.28924	1.6761	-0.091437	-0.51473	-50.166	0.078578	-27.524	15.976	-99.939	0.15398
0.28984	0.94244	0.29006	2.1791	0.29007	1.6945	-0.090269	-0.52008	-50.164	0.077015	-27.522	15.956	-99.936	0.15024
0.29067	0.98198	0.2909	2.1819	0.2909	1.7116	-0.0891	-0.52343	-50.161	0.075481	-27.52	15.936	-99.933	0.1469
0.29151	1.0186	0.29173	2.1835	0.29174	1.7273	-0.087932	-0.52823	-50.158	0.075842	-27.519	15.918	-99.929	0.13996
0.29234	1.0546	0.29256	2.1856	0.29257	1.7409	-0.086764	-0.53445	-50.156	0.075724	-27.517	15.903	-99.926	0.13093
0.29317	1.0909	0.2934	2.1854	0.2934	1.7532	-0.085596	-0.54078	-50.153	0.075374	-27.515	15.886	-99.922	0.12538
0.294	1.1279	0.29423	2.1836	0.29423	1.7651	-0.084428	-0.54585	-50.15	0.076014	-27.514	15.867	-99.919	0.1229
0.29484	1.1632	0.29506	2.1837	0.29507	1.7754	-0.083259	-0.55119	-50.148	0.075446	-27.512	15.849	-99.916	0.12157
0.29567	1.1978	0.29589	2.1822	0.2959	1.7831	-0.082091	-0.55847	-50.145	0.075128	-27.51	15.831	-99.912	0.11469
0.2965	1.2312	0.29673	2.1792	0.29673	1.7899	-0.080923	-0.56393	-50.143	0.076839	-27.509	15.814	-99.909	0.10393
0.29733	1.264	0.29756	2.1768	0.29756	1.7955	-0.079755	-0.56773	-50.14	0.078086	-27.507	15.799	-99.905	0.09282
0.29816	1.2946	0.29839	2.1744	0.2984	1.8001	-0.078587	-0.57224	-50.137	0.07689	-27.505	15.782	-99.902	0.078853
0.299	1.3249	0.29922	2.1712	0.29923	1.8038	-0.077419	-0.57682	-50.135	0.075483	-27.504	15.766	-99.898	0.071298
0.29983	1.3552	0.30005	2.1677	0.30006	1.8061	-0.07625	-0.58159	-50.132	0.073958	-27.502	15.749	-99.895	0.068184
0.30066	1.3851	0.30089	2.1636	0.30089	1.8077	-0.075082	-0.58646	-50.129	0.072306	-27.5	15.731	-99.892	0.068782
0.30149	1.4147	0.30172	2.1589	0.30173	1.808	-0.073914	-0.59164	-50.127	0.07227	-27.499	15.712	-99.888	0.069613
0.30233	1.4431	0.30255	2.1542	0.30256	1.8082	-0.072746	-0.59593	-50.124	0.073403	-27.497	15.695	-99.885	0.069675
0.30316	1.4711	0.30338	2.149	0.30339	1.8073	-0.071578	-0.60066	-50.121	0.076074	-27.495	15.677	-99.881	0.060737
0.30399	1.4977	0.30422	2.1444	0.30422	1.8054	-0.070409	-0.60302	-50.119	0.076813	-27.494	15.66	-99.878	0.052031
0.30482	1.5244	0.30505	2.1381	0.30506	1.8036	-0.069241	-0.60631	-50.116	0.076139	-27.492	15.644	-99.875	0.047511
0.30566	1.5495	0.30588	2.1315	0.30589	1.8016	-0.068073	-0.61022	-50.113	0.076115	-27.49	15.628	-99.871	0.044875
0.30649	1.5756	0.30671	2.1257	0.30672	1.7985	-0.066905	-0.61403	-50.111	0.076722	-27.489	15.613	-99.868	0.035732
0.30732	1.6	0.30755	2.1192	0.30755	1.795	-0.065737	-0.61791	-50.108	0.075738	-27.487	15.599	-99.864	0.026786
0.30815	1.6223	0.30838	2.1122	0.30839	1.7912	-0.064568	-0.62222	-50.105	0.074956	-27.485	15.584	-99.861	0.022196
0.30899	1.6457	0.30921	2.1059	0.30922	1.7868	-0.0634	-0.624	-50.103	0.076901	-27.484	15.569	-99.858	0.017822
0.30982	1.6661	0.31004	2.0999	0.31005	1.7818	-0.062232	-0.62809	-50.1	0.07914	-27.482	15.554	-99.854	0.015271
0.31065	1.6854	0.31087	2.0919	0.31088	1.7775	-0.061064	-0.62999	-50.097	0.082061	-27.48	15.538	-99.851	0.00675
0.31148	1.7025	0.31171	2.0843	0.31172	1.771	-0.059896	-0.632	-50.095	0.081882	-27.479	15.523	-99.847	0.000123
0.31232	1.7183	0.31254	2.0776	0.31255	1.7636	-0.058728	-0.63536	-50.092	0.080596	-27.477	15.509	-99.844	-0.009548
0.31315	1.7336	0.31337	2.0708	0.31338	1.7588	-0.057559	-0.63796	-50.089	0.079167	-27.475	15.495	-99.841	-0.019634
0.31398	1.7473	0.3142	2.0626	0.31421	1.7522	-0.056391	-0.64091	-50.087	0.07597	-27.474	15.481	-99.837	-0.02468
0.31481	1.7581	0.31504	2.054	0.31504	1.7452	-0.055223	-0.64333	-50.084	0.073984	-27.472	15.468	-99.834	-0.029327
0.31565	1.7688	0.31587	2.0439	0.31588	1.7371	-0.054055	-0.64601	-50.081	0.073018	-27.47	15.454	-99.83	-0.029031
0.31648	1.7795	0.3167	2.0345	0.31671	1.7299	-0.052887	-0.64926	-50.079	0.074837	-27.469	15.44	-99.827	-0.028492
0.31731	1.7883	0.31753	2.0251	0.31754	1.7222	-0.051718	-0.65237	-50.076	0.076481	-27.467	15.426	-99.824	-0.027319
0.31814	1.7953	0.31837	2.017	0.31837	1.7135	-0.05055	-0.65546	-50.073	0.075489	-27.465	15.412	-99.82	-0.029839
0.31898	1.8018	0.3192	2.0062	0.31921	1.7055	-0.049382	-0.65876	-50.071	0.074342	-27.464	15.399	-99.817	-0.036468
0.31981	1.8066	0.32003	1.9963	0.32004	1.6964	-0.048214	-0.66268	-50.068	0.073064	-27.462	15.386	-99.813	-0.047958
0.32064	1.81	0.32086	1.9866	0.32087	1.6876	-0.047046	-0.66615	-50.065	0.073754	-27.46	15.375	-99.81	-0.057645
0.32147	1.8126	0.3217	1.9766	0.3217	1.6778	-0.045878	-0.66916	-50.063	0.07446	-27.459	15.365	-99.806	-0.063485
0.3223	1.8139	0.32253	1.9657	0.32254	1.6676	-0.044709	-0.67138	-50.06	0.074994	-27.457	15.354	-99.803	-0.069184
0.32314	1.8153	0.32336	1.9562	0.32337	1.6577	-0.043541	-0.67297	-50.057	0.075912	-27.455	15.342	-99.8	-0.079462
0.32397	1.815	0.32419	1.9463	0.3242	1.6485	-0.042373	-0.67458	-50.055	0.075003	-27.454	15.331	-99.796	-0.088474
0.3248	1.8145	0.32503	1.9362	0.32503	1.6384	-0.041205	-0.67789	-50.052	0.075178	-27.452	15.321	-99.793	-0.094908
0.32563	1.8146	0.32586	1.9275	0.32587	1.6271	-0.040037	-0.68012	-50.049	0.074358	-27.45	15.311	-99.789	-0.094912
0.32647	1.8134	0.32669	1.9181	0.3267	1.6157	-0.038868	-0.68316	-50.047	0.072403	-27.449	15.301	-99.786	-0.098096
0.3273	1.8111	0.32752	1.9085	0.32753	1.604	-0.0377	-0.68734	-50.044	0.070468	-27.447	15.291	-99.783	-0.099176
0.32813	1.808	0.32836	1.8989	0.32836	1.5916	-0.036532	-0.69032	-50.041	0.069378	-27.445	15.281	-99.779	-0.10008
0.32896	1.8044	0.32919	1.8899	0.32919	1.5802	-0.035364	-0.69023	-50.039	0.070487	-27.444	15.271	-99.776	-0.099095
0.3298	1.8014	0.33002	1.8803	0.33003	1.5677	-0.034196	-0.69181	-50.036	0.070698	-27.442	15.262	-99.772	-0.1096
0.33063	1.7976	0.33085	1.8716	0.33086	1.5558	-0.033027	-0.69406	-50.033	0.071985	-27.44	15.254	-99.769	-0.11749
0.33146	1.7935	0.33169	1.8636	0.33169	1.543	-0.031859	-0.69824	-50.031	0.07514	-27.439	15.245	-99.766	-0.11901
0.33229	1.7889	0.33252	1.8534	0.33252	1.5318	-0.030691	-0.70177	-50.028	0.077341	-27.437	15.237	-99.762	-0.11756
0.33313	1.7843	0.33335	1.8431	0.33336	1.5196	-0.029523	-0.70714	-50.025	0.078625	-27.436	15.227	-99.759	-0.12083
0.33396	1.7796	0.33418	1.832	0.33419	1.5075	-0.028355	-0.71119	-50.023	0.080259	-27.434	15.217	-99.755	-0.12509
0.33479	1.7748	0.33501	1.8229	0.33502	1.4945	-0.027187	-0.7138	-50.02	0.081447	-27.432	15.209	-99.752	-0.12779
0.33562	1.768	0.33585	1.8147	0.33585	1.4807	-0.026018	-0.7134	-50.017	0.081003	-27.431	15.2	-99.749	-0.13472
0.33645	1.7609	0.33668	1.805	0.33669	1.4678	-0.02485	-0.71636	-50.015	0.0805	-27.429	15.192	-99.745	-0.13763
0.33729	1.7543	0.33751	1.7962	0.33752	1.4554	-0.023682	-0.72016	-50.012	0.080772	-27.427	15.183	-99.742	-0.14485
0.33812	1.7474	0.33834	1.7877	0.33835	1.4433	-0.022514	-0.72178	-50.009	0.081198	-27.426	15.174	-99.738	-0.14688
0.33895	1.741	0.33918	1.7784	0.33918	1.4311	-0.021346	-0.72344	-50.007	0.081256	-27.424	15.165	-99.735	-0.15051
0.33979	1.7337	0.34001	1.7694	0.34002	1.4196	-0.020177	-0.72683	-50.004	0.08191	-27.422	15.157	-99.732	-0.15365
0.34062	1.7268	0.34084	1.7598	0.34085	1.4075	-0.019009	-0.73095	-50.001	0.083788	-27.421	15.147	-99.728	-0.16701
0.34145	1.719	0.34167	1.7512	0.34168	1.3955	-0.017841	-0.73328	-49.999	0.084857	-27.419	15.138	-99.725	-0.17429
0.34228	1.7113	0.34251	1.7423	0.34251	1.3836	-0.016673	-0.73565	-49.996	0.083458	-27.417	15.129	-99.721	-0.17477
0.34311	1.703	0.34334	1.7339	0.34335	1.3718	-0.015505	-0.73763	-49.993	0.079012	-27.416	15.122	-99.718	-0.17386
0.34395	1.6942	0.34417	1.7248	0.34418	1.359	-0.014336	-0.73917	-49.991	0.074999	-27.414	15.114	-99.714	-0.17763
0.34478	1.685	0.345	1.7166	0.34501	1.3469	-0.013168	-0.74151	-49.988	0.072978	-27.412	15.105	-99.711	-0.18124
0.34561	1.6757	0.34584	1.7081	0.34584	1.3358	-0.012	-0.74404	-49.985	0.069711	-27.411	15.097	-99.708	-0.17753
0.34644	1.6658	0.34667	1.7007	0.34668	1.3234	-0.010832	-0.74727	-49.983	0.065993	-27.409	15.087	-99.704	-0.17834
0.34728	1.6559	0.3475	1.6934	0.34751	1.3111	-0.009664	-0.74936	-49.98	0.065117	-27.407	15.077	-99.701	-0.18729
0.34811	1.6436	0.34833	1.6854	0.34834	1.2995	-0.008496	-0.75042	-49.977	0.065327	-27.406	15.069	-99.697	-0.19219
0.34894	1.6323	0.34916	1.6772	0.34917	1.2872	-0.007327	-0.75146	-49.975	0.066547	-27.404	15.061	-99.694	-0.19395
0.34977	1.6217	0.35	1.6697	0.35001	1.2757	-0.006159	-0.75277	-49.972	0.06613	-27.402	15.053	-99.691	-0.19849
0.35061	1.6096	0.35083	1.6606	0.35084	1.2654	-0.004991	-0.75661	-49.969	0.064332	-27.401	15.045	-99.687	-0.20515
0.35144	1.5986	0.35166	1.6523	0.35167	1.2544	-0.003823	-0.75961	-49.967	0.065048	-27.399	15.037	-99.684	-0.2064
0.35227	1.5872	0.3525	1.6448	0.3525	1.2431	-0.002655	-0.7604	-49.964	0.068341	-27.397	15.03	-99.68	-0.20765
0.3531	1.5761	0.35333	1.637	0.35333	1.2327	-0.001486	-0.76256	-49.961	0.068829	-27.396	15.023	-99.677	-0.20663
0.35394	1.5645	0.35416	1.6284	0.35417	1.2223	-0.00031799	-0.7641	-49.959	0.066811	-27.394	15.016	-99.674	-0.20449
0.35477	1.5532	0.35499	1.6216	0.355	1.2116	0.00085002	-0.76444	-49.956	0.067989	-27.392	15.009	-99.67	-0.20409
0.3556	1.5412	0.35582	1.6144	0.35583	1.2007	0.002018	-0.76553	-49.953	0.070651	-27.391	15.001	-99.667	-0.20578
0.35643	1.5289	0.35666	1.6076	0.35666	1.1906	0.003186	-0.76628	-49.951	0.071672	-27.389	14.993	-99.663	-0.20989
0.35726	1.5161	0.35749	1.6013	0.3575	1.1803	0.004355	-0.77013	-49.948	0.070301	-27.387	14.986	-99.66	-0.21967
0.3581	1.503	0.35832	1.5942	0.35833	1.1713	0.005523	-0.76922	-49.945	0.070567	-27.386	14.98	-99.657	-0.22761
0.35893	1.4905	0.35915	1.587	0.35916	1.1629	0.006691	-0.77006	-49.943	0.070516	-27.384	14.973	-99.653	-0.22864
0.35976	1.479	0.35999	1.5795	0.35999	1.1541	0.007859	-0.77073	-49.94	0.068357	-27.382	14.967	-99.65	-0.22682
0.36059	1.4669	0.36082	1.5732	0.36083	1.1447	0.009027	-0.77086	-49.937	0.066086	-27.381	14.96	-99.646	-0.22298
0.36143	1.455	0.36165	1.5663	0.36166	1.1361	0.010195	-0.77241	-49.935	0.063709	-27.379	14.953	-99.643	-0.22497
0.36226	1.4426	0.36248	1.5597	0.36249	1.1275	0.011364	-0.77495	-49.932	0.063502	-27.377	14.948	-99.639	-0.23254
0.36309	1.431	0.36332	1.5528	0.36332	1.1203	0.012532	-0.77568	-49.929	0.062329	-27.376	14.941	-99.636	-0.2421
0.36392	1.4196	0.36415	1.5462	0.36415	1.1118	0.0137	-0.77889	-49.927	0.061114	-27.374	14.933	-99.633	-0.24739
0.36476	1.4075	0.36498	1.5392	0.36499	1.1022	0.014868	-0.78126	-49.924	0.062568	-27.372	14.927	-99.629	-0.25051
0.36559	1.3969	0.36581	1.533	0.36582	1.0921	0.016036	-0.78358	-49.921	0.062224	-27.371	14.922	-99.626	-0.2489
0.36642	1.3853	0.36665	1.5272	0.36665	1.0836	0.017205	-0.78528	-49.919	0.06126	-27.369	14.917	-99.622	-0.25204
0.36725	1.3737	0.36748	1.5204	0.36748	1.0753	0.018373	-0.78606	-49.916	0.0589	-27.367	14.911	-99.619	-0.25483
0.36809	1.3635	0.36831	1.5136	0.36832	1.0675	0.019541	-0.78815	-49.913	0.057269	-27.366	14.904	-99.616	-0.2542
0.36892	1.3528	0.36914	1.5075	0.36915	1.059	0.020709	-0.7895	-49.911	0.060081	-27.364	14.897	-99.612	-0.25957
0.36975	1.3431	0.36998	1.5016	0.36998	1.051	0.021877	-0.78928	-49.908	0.061969	-27.362	14.891	-99.609	-0.26161
0.37058	1.3329	0.37081	1.4952	0.37081	1.0428	0.023045	-0.7942	-49.905	0.061864	-27.361	14.884	-99.605	-0.26452
0.37142	1.3216	0.37164	1.4915	0.37165	1.0351	0.024214	-0.79639	-49.903	0.061543	-27.359	14.878	-99.602	-0.26799
0.37225	1.3113	0.37247	1.4859	0.37248	1.0271	0.025382	-0.79701	-49.9	0.061871	-27.357	14.872	-99.599	-0.2671
0.37308	1.3015	0.3733	1.4797	0.37331	1.0205	0.02655	-0.79515	-49.897	0.062901	-27.356	14.866	-99.595	-0.26539
0.37391	1.2911	0.37414	1.4747	0.37414	1.011	0.027718	-0.79748	-49.895	0.059078	-27.354	14.859	-99.592	-0.26564
0.37475	1.2803	0.37497	1.4696	0.37498	1.0027	0.028886	-0.79803	-49.892	0.055971	-27.352	14.853	-99.588	-0.26716
0.37558	1.2703	0.3758	1.4653	0.37581	0.99424	0.030055	-0.79748	-49.889	0.057258	-27.351	14.847	-99.585	-0.26787
0.37641	1.2597	0.37663	1.459	0.37664	0.98639	0.031223	-0.79807	-49.887	0.06038	-27.349	14.841	-99.582	-0.27202
0.37724	1.2495	0.37747	1.4534	0.37747	0.97924	0.032391	-0.80158	-49.884	0.062514	-27.347	14.836	-99.578	-0.27632
0.37808	1.2401	0.3783	1.448	0.37831	0.97146	0.033559	-0.80361	-49.881	0.062327	-27.346	14.831	-99.575	-0.2823
0.37891	1.2308	0.37913	1.4426	0.37914	0.96386	0.034727	-0.8008	-49.879	0.063536	-27.344	14.826	-99.571	-0.28345
0.37974	1.2208	0.37996	1.4371	0.37997	0.9563	0.035896	-0.8022	-49.876	0.064921	-27.342	14.821	-99.568	-0.28318
0.38057	1.2109	0.3808	1.4319	0.3808	0.9495	0.037064	-0.80376	-49.873	0.065133	-27.341	14.815	-99.565	-0.2829
0.3814	1.2021	0.38163	1.4275	0.38164	0.94215	0.038232	-0.80519	-49.871	0.064978	-27.339	14.81	-99.561	-0.2874
0.38224	1.1929	0.38246	1.423	0.38247	0.93444	0.0394	-0.80324	-49.868	0.065771	-27.338	14.804	-99.558	-0.29104
0.38307	1.1836	0.38329	1.4177	0.3833	0.92758	0.040568	-0.80549	-49.865	0.068089	-27.336	14.798	-99.554	-0.29177
0.3839	1.1742	0.38412	1.4137	0.38413	0.921	0.041736	-0.80758	-49.863	0.071004	-27.334	14.793	-99.551	-0.28921
0.38473	1.1646	0.38496	1.4095	0.38497	0.91434	0.042905	-0.8075	-49.86	0.072193	-27.333	14.788	-99.547	-0.29839
0.38557	1.1551	0.38579	1.4052	0.3858	0.9088	0.044073	-0.80783	-49.857	0.071677	-27.331	14.784	-99.544	-0.3084
0.3864	1.1471	0.38662	1.4002	0.38663	0.90232	0.045241	-0.80807	-49.855	0.071353	-27.329	14.78	-99.541	-0.30727
0.38723	1.1385	0.38745	1.3957	0.38746	0.89624	0.046409	-0.809	-49.852	0.068811	-27.328	14.775	-99.537	-0.30703
0.38806	1.1296	0.38829	1.3901	0.38829	0.89038	0.047577	-0.8112	-49.849	0.066906	-27.326	14.77	-99.534	-0.30623
0.3889	1.1207	0.38912	1.385	0.38913	0.88449	0.048746	-0.81143	-49.847	0.066546	-27.324	14.765	-99.53	-0.30589
0.38973	1.1123	0.38995	1.3803	0.38996	0.87918	0.049914	-0.81209	-49.844	0.065772	-27.323	14.76	-99.527	-0.31099
0.39056	1.1044	0.39079	1.3761	0.39079	0.87319	0.051082	-0.81365	-49.841	0.066188	-27.321	14.755	-99.524	-0.31845
0.39139	1.0966	0.39162	1.3718	0.39162	0.86712	0.05225	-0.81615	-49.839	0.067165	-27.319	14.75	-99.52	-0.32005
0.39222	1.089	0.39245	1.3685	0.39246	0.86104	0.053418	-0.81528	-49.836	0.067686	-27.318	14.745	-99.517	-0.32495
0.39306	1.0814	0.39328	1.3642	0.39329	0.85519	0.054587	-0.8148	-49.833	0.068676	-27.316	14.739	-99.513	-0.3203
0.39389	1.0736	0.39411	1.3603	0.39412	0.84971	0.055755	-0.81594	-49.831	0.065645	-27.314	14.735	-99.51	-0.31757
0.39472	1.0661	0.39495	1.3566	0.39495	0.84358	0.056923	-0.8172	-49.828	0.062962	-27.313	14.73	-99.507	-0.32256
0.39555	1.0586	0.39578	1.353	0.39579	0.83765	0.058091	-0.81895	-49.825	0.063508	-27.311	14.726	-99.503	-0.32555
0.39639	1.0516	0.39661	1.3482	0.39662	0.83178	0.059259	-0.82091	-49.823	0.063787	-27.309	14.723	-99.5	-0.32592
0.39722	1.0437	0.39744	1.3441	0.39745	0.82709	0.060427	-0.82243	-49.82	0.063026	-27.308	14.716	-99.496	-0.32544
0.39805	1.036	0.39828	1.3399	0.39828	0.82125	0.061596	-0.82464	-49.817	0.061588	-27.306	14.71	-99.493	-0.32636
0.39889	1.029	0.39911	1.3357	0.39911	0.81584	0.062764	-0.82697	-49.815	0.061541	-27.304	14.705	-99.49	-0.32568
0.39972	1.0229	0.39994	1.3325	0.39995	0.80898	0.063932	-0.83018	-49.812	0.063291	-27.303	14.699	-99.486	-0.33367
0.40055	1.0166	0.40077	1.3287	0.40078	0.80234	0.0651	-0.83352	-49.809	0.064815	-27.301	14.693	-99.483	-0.33804
0.40138	1.0093	0.40161	1.3241	0.40161	0.79656	0.066268	-0.83604	-49.807	0.064285	-27.299	14.688	-99.479	-0.33975
0.40221	1.0022	0.40244	1.3199	0.40244	0.79057	0.067437	-0.8388	-49.804	0.062522	-27.298	14.684	-99.476	-0.33632
0.40305	0.99549	0.40327	1.3161	0.40328	0.78457	0.068605	-0.84063	-49.801	0.063177	-27.296	14.68	-99.472	-0.33766
0.40388	0.98912	0.4041	1.3132	0.40411	0.77932	0.069773	-0.84148	-49.799	0.063968	-27.294	14.675	-99.469	-0.3378
0.40471	0.98245	0.40494	1.3092	0.40494	0.77389	0.070941	-0.84193	-49.796	0.06423	-27.293	14.671	-99.466	-0.33841
0.40554	0.97539	0.40577	1.3058	0.40578	0.76961	0.072109	-0.84203	-49.793	0.063157	-27.291	14.666	-99.462	-0.33929
0.40638	0.96903	0.4066	1.3013	0.40661	0.76564	0.073277	-0.84238	-49.791	0.06224	-27.289	14.66	-99.459	-0.33976
0.40721	0.96154	0.40743	1.2968	0.40744	0.76199	0.074446	-0.84286	-49.788	0.062991	-27.288	14.655	-99.455	-0.34136
0.40804	0.95559	0.40826	1.2929	0.40827	0.75653	0.075614	-0.84327	-49.785	0.064047	-27.286	14.651	-99.452	-0.34749
0.40887	0.94903	0.4091	1.2884	0.4091	0.75158	0.076782	-0.84375	-49.783	0.064206	-27.284	14.646	-99.449	-0.34697
0.40971	0.9428	0.40993	1.284	0.40994	0.74616	0.07795	-0.84371	-49.78	0.063651	-27.283	14.642	-99.445	-0.34813
0.41054	0.93715	0.41076	1.2799	0.41077	0.74119	0.079118	-0.84531	-49.777	0.06186	-27.281	14.638	-99.442	-0.35081
0.41137	0.93145	0.41159	1.2758	0.4116	0.7365	0.080287	-0.84735	-49.775	0.06163	-27.279	14.632	-99.438	-0.35182
0.4122	0.92613	0.41243	1.2718	0.41243	0.73094	0.081455	-0.84695	-49.772	0.062264	-27.278	14.628	-99.435	-0.34903
0.41304	0.92046	0.41326	1.2671	0.41327	0.72691	0.082623	-0.84735	-49.769	0.062492	-27.276	14.624	-99.432	-0.34272
0.41387	0.91462	0.41409	1.263	0.4141	0.72243	0.083791	-0.84913	-49.767	0.062025	-27.274	14.619	-99.428	-0.34162
0.4147	0.90879	0.41492	1.2595	0.41493	0.71794	0.084959	-0.85008	-49.764	0.060754	-27.273	14.614	-99.425	-0.34838
0.41553	0.90257	0.41576	1.2564	0.41576	0.7143	0.086128	-0.85078	-49.761	0.060723	-27.271	14.61	-99.421	-0.35456
0.41636	0.89704	0.41659	1.2528	0.4166	0.71055	0.087296	-0.85185	-49.759	0.060985	-27.269	14.605	-99.418	-0.35086
0.4172	0.89097	0.41742	1.2481	0.41743	0.70672	0.088464	-0.85351	-49.756	0.060254	-27.268	14.6	-99.415	-0.35304
0.41803	0.88619	0.41825	1.2447	0.41826	0.70369	0.089632	-0.85281	-49.753	0.060453	-27.266	14.597	-99.411	-0.35682
0.41886	0.88082	0.41909	1.2405	0.41909	0.69976	0.0908	-0.85232	-49.751	0.061452	-27.264	14.593	-99.408	-0.3549
0.41969	0.87501	0.41992	1.2369	0.41993	0.69541	0.091968	-0.85335	-49.748	0.061575	-27.263	14.589	-99.404	-0.35213
0.42053	0.86955	0.42075	1.2329	0.42076	0.69169	0.093137	-0.85691	-49.745	0.062059	-27.261	14.586	-99.401	-0.3556
0.42136	0.86532	0.42158	1.2296	0.42159	0.68709	0.094305	-0.85991	-49.743	0.063688	-27.259	14.582	-99.398	-0.35666
0.42219	0.8604	0.42241	1.2267	0.42242	0.68236	0.095473	-0.86151	-49.74	0.06585	-27.258	14.58	-99.394	-0.35519
0.42302	0.85509	0.42325	1.2227	0.42325	0.67786	0.096641	-0.86255	-49.737	0.066069	-27.256	14.577	-99.391	-0.35823
0.42386	0.85072	0.42408	1.2198	0.42409	0.67381	0.097809	-0.86371	-49.735	0.065579	-27.254	14.573	-99.387	-0.3623
0.42469	0.8462	0.42491	1.2164	0.42492	0.66963	0.098978	-0.86415	-49.732	0.067332	-27.253	14.569	-99.384	-0.36016
0.42552	0.8413	0.42575	1.213	0.42575	0.66567	0.10015	-0.86384	-49.729	0.0693	-27.251	14.565	-99.38	-0.35881
0.42635	0.83628	0.42658	1.2092	0.42658	0.66147	0.10131	-0.86356	-49.727	0.069331	-27.249	14.562	-99.377	-0.36207
0.42719	0.83156	0.42741	1.2058	0.42742	0.65595	0.10248	-0.86323	-49.724	0.06826	-27.248	14.559	-99.374	-0.36329
0.42802	0.82603	0.42824	1.2026	0.42825	0.65177	0.10365	-0.864	-49.721	0.06738	-27.246	14.554	-99.37	-0.3625
0.42885	0.82101	0.42907	1.1988	0.42908	0.64783	0.10482	-0.86512	-49.719	0.067371	-27.245	14.551	-99.367	-0.3667
0.42968	0.8165	0.42991	1.1958	0.42991	0.64433	0.10599	-0.86436	-49.716	0.065599	-27.243	14.548	-99.363	-0.36811
0.43051	0.81232	0.43074	1.1917	0.43075	0.64031	0.10716	-0.86328	-49.713	0.063521	-27.241	14.543	-99.36	-0.36412
0.43135	0.80856	0.43157	1.1885	0.43158	0.63536	0.10832	-0.86345	-49.711	0.063079	-27.24	14.539	-99.357	-0.35949
0.43218	0.80407	0.4324	1.1851	0.43241	0.63173	0.10949	-0.86268	-49.708	0.063076	-27.238	14.535	-99.353	-0.35566
0.43301	0.79956	0.43324	1.182	0.43324	0.62765	0.11066	-0.86388	-49.705	0.062507	-27.236	14.53	-99.35	-0.36358
0.43385	0.79498	0.43407	1.1778	0.43408	0.62373	0.11183	-0.8643	-49.703	0.063278	-27.235	14.527	-99.346	-0.373
0.43468	0.79012	0.4349	1.1747	0.43491	0.62007	0.113	-0.86512	-49.7	0.066137	-27.233	14.525	-99.343	-0.37487
0.43551	0.78596	0.43573	1.1715	0.43574	0.61583	0.11416	-0.86644	-49.697	0.06676	-27.231	14.522	-99.34	-0.37372
0.43634	0.78184	0.43657	1.1677	0.43657	0.61298	0.11533	-0.86745	-49.695	0.067368	-27.23	14.518	-99.336	-0.37542
0.43718	0.77768	0.4374	1.1652	0.4374	0.60934	0.1165	-0.86825	-49.692	0.070007	-27.228	14.514	-99.333	-0.37476
0.43801	0.77323	0.43823	1.1625	0.43824	0.60584	0.11767	-0.86888	-49.689	0.069598	-27.226	14.511	-99.329	-0.37627
0.43884	0.76928	0.43906	1.1594	0.43907	0.60208	0.11884	-0.8688	-49.687	0.067543	-27.225	14.507	-99.326	-0.37666
0.43967	0.76512	0.4399	1.1558	0.4399	0.59901	0.12001	-0.86821	-49.684	0.065009	-27.223	14.503	-99.323	-0.37786
0.4405	0.76076	0.44073	1.1522	0.44074	0.59548	0.12117	-0.86651	-49.681	0.065262	-27.221	14.5	-99.319	-0.38074
0.44134	0.75599	0.44156	1.1488	0.44157	0.5921	0.12234	-0.86389	-49.679	0.067467	-27.22	14.496	-99.316	-0.37956
0.44217	0.75149	0.44239	1.1457	0.4424	0.58847	0.12351	-0.86293	-49.676	0.066393	-27.218	14.492	-99.312	-0.37781
0.443	0.74667	0.44322	1.1426	0.44323	0.585	0.12468	-0.86383	-49.673	0.066477	-27.216	14.489	-99.309	-0.37901
0.44383	0.74184	0.44406	1.1398	0.44406	0.58282	0.12585	-0.86421	-49.671	0.069729	-27.215	14.486	-99.305	-0.38879
0.44467	0.73802	0.44489	1.1368	0.4449	0.58024	0.12701	-0.86346	-49.668	0.072647	-27.213	14.483	-99.302	-0.38588
0.4455	0.73478	0.44572	1.1328	0.44573	0.57743	0.12818	-0.86361	-49.665	0.074122	-27.211	14.48	-99.299	-0.38199
0.44633	0.73159	0.44655	1.13	0.44656	0.57424	0.12935	-0.86267	-49.663	0.073342	-27.21	14.477	-99.295	-0.38284
0.44716	0.72779	0.44739	1.1272	0.44739	0.57032	0.13052	-0.86059	-49.66	0.072068	-27.208	14.473	-99.292	-0.38447
0.448	0.72493	0.44822	1.1259	0.44823	0.5668	0.13169	-0.86184	-49.657	0.071393	-27.206	14.469	-99.288	-0.3885
0.44883	0.72229	0.44905	1.124	0.44906	0.56289	0.13285	-0.86147	-49.655	0.071487	-27.205	14.465	-99.285	-0.39127
0.44966	0.71823	0.44988	1.1215	0.44989	0.56015	0.13402	-0.86084	-49.652	0.071731	-27.203	14.463	-99.282	-0.38916
0.45049	0.71395	0.45072	1.1193	0.45072	0.55681	0.13519	-0.85894	-49.649	0.070649	-27.201	14.46	-99.278	-0.38815
0.45132	0.71007	0.45155	1.1174	0.45156	0.55424	0.13636	-0.85658	-49.647	0.068386	-27.2	14.458	-99.275	-0.3887
0.45216	0.70567	0.45238	1.115	0.45239	0.5511	0.13753	-0.85432	-49.644	0.069358	-27.198	14.455	-99.271	-0.38727
0.45299	0.70146	0.45321	1.1123	0.45322	0.54865	0.1387	-0.85359	-49.641	0.071495	-27.196	14.454	-99.268	-0.38494
0.45382	0.69763	0.45405	1.1095	0.45405	0.54659	0.13986	-0.85405	-49.639	0.070531	-27.195	14.452	-99.265	-0.3901
0.45465	0.69368	0.45488	1.1063	0.45489	0.54341	0.14103	-0.85349	-49.636	0.0695	-27.193	14.451	-99.261	-0.39676
0.45549	0.6893	0.45571	1.1042	0.45572	0.54062	0.1422	-0.85177	-49.633	0.070719	-27.191	14.448	-99.258	-0.39872
0.45632	0.68522	0.45654	1.1021	0.45655	0.53772	0.14337	-0.85057	-49.631	0.071391	-27.19	14.445	-99.254	-0.39448
0.45715	0.68208	0.45738	1.0988	0.45738	0.53414	0.14454	-0.85011	-49.628	0.071935	-27.188	14.442	-99.251	-0.39266
0.45798	0.67875	0.45821	1.0953	0.45821	0.52989	0.1457	-0.85131	-49.625	0.071862	-27.186	14.442	-99.248	-0.39504
0.45882	0.67483	0.45904	1.0925	0.45905	0.52623	0.14687	-0.85125	-49.623	0.071814	-27.185	14.439	-99.244	-0.39957
0.45965	0.67079	0.45987	1.0902	0.45988	0.5222	0.14804	-0.85171	-49.62	0.070084	-27.183	14.437	-99.241	-0.40114
0.46048	0.66724	0.46071	1.0875	0.46071	0.51912	0.14921	-0.85072	-49.617	0.069588	-27.181	14.435	-99.237	-0.4075
0.46131	0.66484	0.46154	1.0841	0.46154	0.51642	0.15038	-0.85206	-49.615	0.070732	-27.18	14.434	-99.234	-0.4158
0.46215	0.66182	0.46237	1.0812	0.46238	0.513	0.15155	-0.85397	-49.612	0.068498	-27.178	14.431	-99.231	-0.41115
0.46298	0.65859	0.4632	1.0789	0.46321	0.51016	0.15271	-0.85277	-49.609	0.069021	-27.176	14.429	-99.227	-0.40242
0.46381	0.65497	0.46404	1.0763	0.46404	0.50716	0.15388	-0.85167	-49.607	0.069746	-27.175	14.425	-99.224	-0.39789
0.46464	0.65179	0.46487	1.0733	0.46487	0.5037	0.15505	-0.85049	-49.604	0.07017	-27.173	14.421	-99.22	-0.39882
0.46548	0.64828	0.4657	1.0705	0.46571	0.50007	0.15622	-0.84939	-49.601	0.072437	-27.171	14.421	-99.217	-0.40348
0.46631	0.6453	0.46653	1.0687	0.46654	0.4971	0.15739	-0.84863	-49.599	0.070953	-27.17	14.418	-99.213	-0.41145
0.46714	0.64075	0.46736	1.0666	0.46737	0.49426	0.15855	-0.84753	-49.596	0.069806	-27.168	14.417	-99.21	-0.41561
0.46797	0.63723	0.4682	1.0647	0.4682	0.49168	0.15972	-0.84674	-49.593	0.069147	-27.166	14.413	-99.207	-0.40584
0.4688	0.63386	0.46903	1.0624	0.46904	0.48992	0.16089	-0.8455	-49.591	0.068148	-27.165	14.411	-99.203	-0.39984
0.46964	0.6304	0.46986	1.0605	0.46987	0.48777	0.16206	-0.84734	-49.588	0.069302	-27.163	14.41	-99.2	-0.40129
0.47047	0.62783	0.47069	1.0584	0.4707	0.48472	0.16323	-0.84763	-49.585	0.069972	-27.161	14.407	-99.196	-0.39885
0.4713	0.62484	0.47153	1.0562	0.47153	0.48165	0.1644	-0.84917	-49.583	0.06795	-27.16	14.405	-99.193	-0.40087
0.47214	0.6216	0.47236	1.0544	0.47237	0.47962	0.16556	-0.85004	-49.58	0.067323	-27.158	14.405	-99.19	-0.40443
0.47297	0.61789	0.47319	1.0518	0.4732	0.47719	0.16673	-0.85289	-49.577	0.067393	-27.156	14.405	-99.186	-0.40661
0.4738	0.61456	0.47402	1.0498	0.47403	0.47505	0.1679	-0.85345	-49.575	0.06375	-27.155	14.402	-99.183	-0.41041
0.47463	0.61161	0.47486	1.0473	0.47486	0.47201	0.16907	-0.8534	-49.572	0.063188	-27.153	14.401	-99.179	-0.41187
0.47546	0.60875	0.47569	1.0455	0.4757	0.46963	0.17024	-0.85595	-49.569	0.064049	-27.151	14.398	-99.176	-0.4098
0.4763	0.60549	0.47652	1.0434	0.47653	0.46686	0.17141	-0.85775	-49.567	0.06446	-27.15	14.396	-99.173	-0.41327
0.47713	0.60153	0.47735	1.0413	0.47736	0.46431	0.17257	-0.85782	-49.564	0.066163	-27.148	14.395	-99.169	-0.41655
0.47796	0.59826	0.47818	1.0392	0.47819	0.46098	0.17374	-0.85707	-49.561	0.066776	-27.147	14.393	-99.166	-0.41897
0.47879	0.59502	0.47902	1.0368	0.47903	0.45788	0.17491	-0.85693	-49.559	0.068298	-27.145	14.39	-99.162	-0.41734
0.47963	0.59139	0.47985	1.0353	0.47986	0.45523	0.17608	-0.85776	-49.556	0.06964	-27.143	14.388	-99.159	-0.41481
0.48046	0.58801	0.48068	1.0328	0.48069	0.45269	0.17725	-0.8584	-49.553	0.069347	-27.142	14.386	-99.156	-0.41637
0.48129	0.58466	0.48151	1.0311	0.48152	0.44947	0.17841	-0.8588	-49.551	0.069633	-27.14	14.383	-99.152	-0.41905
0.48212	0.58114	0.48235	1.0299	0.48235	0.44658	0.17958	-0.85971	-49.548	0.069535	-27.138	14.38	-99.149	-0.41987
0.48296	0.57751	0.48318	1.0283	0.48319	0.44459	0.18075	-0.86022	-49.545	0.070288	-27.137	14.379	-99.145	-0.41518
0.48379	0.57419	0.48401	1.0261	0.48402	0.44292	0.18192	-0.86128	-49.543	0.071254	-27.135	14.378	-99.142	-0.4148
0.48462	0.57131	0.48485	1.0244	0.48485	0.4413	0.18309	-0.86094	-49.54	0.072072	-27.133	14.378	-99.138	-0.41574
0.48545	0.56855	0.48568	1.0222	0.48568	0.43821	0.18426	-0.86001	-49.537	0.074347	-27.132	14.376	-99.135	-0.41813
0.48629	0.56565	0.48651	1.02	0.48652	0.43571	0.18542	-0.85984	-49.535	0.073191	-27.13	14.373	-99.132	-0.41754
0.48712	0.56241	0.48734	1.018	0.48735	0.43333	0.18659	-0.86023	-49.532	0.067991	-27.128	14.371	-99.128	-0.41535
0.48795	0.55882	0.48817	1.0158	0.48818	0.43067	0.18776	-0.86112	-49.529	0.06589	-27.127	14.37	-99.125	-0.41527
0.48878	0.55576	0.48901	1.0135	0.48901	0.4291	0.18893	-0.86273	-49.527	0.065244	-27.125	14.37	-99.121	-0.4178
0.48961	0.55221	0.48984	1.0099	0.48985	0.42593	0.1901	-0.86462	-49.524	0.063743	-27.123	14.369	-99.118	-0.41403
0.49045	0.54886	0.49067	1.007	0.49068	0.42357	0.19126	-0.86602	-49.521	0.062672	-27.122	14.367	-99.115	-0.41602
0.49128	0.54575	0.4915	1.0049	0.49151	0.42125	0.19243	-0.86711	-49.519	0.062167	-27.12	14.366	-99.111	-0.42411
0.49211	0.54307	0.49234	1.0032	0.49234	0.41897	0.1936	-0.86768	-49.516	0.066252	-27.118	14.364	-99.108	-0.42717
0.49294	0.54074	0.49317	1.0015	0.49317	0.4157	0.19477	-0.86772	-49.513	0.068956	-27.117	14.36	-99.104	-0.42495
0.49378	0.53825	0.494	0.99953	0.49401	0.41395	0.19594	-0.86781	-49.511	0.06925	-27.115	14.355	-99.101	-0.424
0.49461	0.53538	0.49483	0.99792	0.49484	0.4112	0.1971	-0.86813	-49.508	0.068457	-27.113	14.352	-99.098	-0.42158
0.49544	0.53206	0.49567	0.9959	0.49567	0.40836	0.19827	-0.87008	-49.505	0.067773	-27.112	14.35	-99.094	-0.41865
0.49627	0.52875	0.4965	0.99398	0.4965	0.4052	0.19944	-0.87372	-49.503	0.06811	-27.11	14.348	-99.091	-0.42236
0.49711	0.5264	0.49733	0.99133	0.49734	0.40254	0.20061	-0.87579	-49.5	0.068591	-27.108	14.345	-99.087	-0.4255
0.49794	0.52454	0.49816	0.9878	0.49817	0.40027	0.20178	-0.87629	-49.497	0.069009	-27.107	14.343	-99.084	-0.42373
0.49877	0.52154	0.499	0.98546	0.499	0.39842	0.20295	-0.87657	-49.495	0.069271	-27.105	14.34	-99.081	-0.41982
0.4996	0.51868	0.49983	0.98412	0.49983	0.39672	0.20411	-0.87776	-49.492	0.069944	-27.103	14.338	-99.077	-0.42032
0.50044	0.5164	0.50066	0.98251	0.50067	0.39588	0.20528	-0.8792	-49.489	0.069227	-27.102	14.336	-99.074	-0.42526
0.50127	0.51458	0.50149	0.97986	0.5015	0.39363	0.20645	-0.8807	-49.487	0.067878	-27.1	14.335	-99.07	-0.43097
0.5021	0.51257	0.50232	0.97727	0.50233	0.39111	0.20762	-0.88156	-49.484	0.068355	-27.098	14.335	-99.067	-0.42847
0.50293	0.50995	0.50316	0.97521	0.50316	0.38828	0.20879	-0.88116	-49.481	0.067472	-27.097	14.332	-99.064	-0.42514
0.50377	0.5068	0.50399	0.97319	0.504	0.38686	0.20995	-0.88072	-49.479	0.066587	-27.095	14.331	-99.06	-0.42713
0.5046	0.50341	0.50482	0.97102	0.50483	0.38528	0.21112	-0.88225	-49.476	0.067055	-27.093	14.327	-99.057	-0.4279
0.50543	0.50112	0.50565	0.96877	0.50566	0.38337	0.21229	-0.88444	-49.473	0.066519	-27.092	14.326	-99.053	-0.42657
0.50626	0.49868	0.50649	0.9668	0.50649	0.38092	0.21346	-0.88401	-49.471	0.066192	-27.09	14.325	-99.05	-0.43003
0.50709	0.49521	0.50732	0.96481	0.50733	0.37867	0.21463	-0.88349	-49.468	0.065422	-27.088	14.323	-99.046	-0.43502
0.50793	0.49164	0.50815	0.96254	0.50816	0.37654	0.2158	-0.88505	-49.465	0.064445	-27.087	14.322	-99.043	-0.43609
0.50876	0.48927	0.50898	0.96049	0.50899	0.37373	0.21696	-0.88622	-49.463	0.062479	-27.085	14.321	-99.04	-0.43527
0.50959	0.48686	0.50982	0.95847	0.50982	0.37102	0.21813	-0.88814	-49.46	0.059837	-27.083	14.317	-99.036	-0.43795
0.51042	0.48394	0.51065	0.95707	0.51065	0.36919	0.2193	-0.88643	-49.457	0.059531	-27.082	14.316	-99.033	-0.44296
0.51126	0.48162	0.51148	0.95529	0.51149	0.36706	0.22047	-0.88769	-49.455	0.060619	-27.08	14.314	-99.029	-0.4455
0.51209	0.47878	0.51231	0.95378	0.51232	0.36524	0.22164	-0.88897	-49.452	0.060836	-27.078	14.311	-99.026	-0.43985
0.51292	0.4763	0.51315	0.95265	0.51315	0.36333	0.22281	-0.89027	-49.449	0.060078	-27.077	14.309	-99.023	-0.44124
0.51376	0.4736	0.51398	0.9513	0.51398	0.36014	0.22397	-0.89118	-49.447	0.062323	-27.075	14.309	-99.019	-0.44729
0.51459	0.47179	0.51481	0.95024	0.51482	0.3581	0.22514	-0.89112	-49.444	0.065228	-27.073	14.308	-99.016	-0.44698
0.51542	0.46963	0.51564	0.94845	0.51565	0.35527	0.22631	-0.8909	-49.441	0.067068	-27.072	14.308	-99.012	-0.4412
0.51625	0.4668	0.51648	0.94661	0.51648	0.35345	0.22748	-0.89151	-49.439	0.06782	-27.07	14.306	-99.009	-0.43908
0.51708	0.46364	0.51731	0.94456	0.51731	0.34994	0.22865	-0.89275	-49.436	0.067692	-27.068	14.305	-99.006	-0.43808
0.51792	0.46135	0.51814	0.94248	0.51815	0.34799	0.22981	-0.89305	-49.433	0.068841	-27.067	14.304	-99.002	-0.43848
0.51875	0.4589	0.51897	0.94036	0.51898	0.34563	0.23098	-0.89212	-49.431	0.067753	-27.065	14.303	-98.999	-0.44381
0.51958	0.45589	0.51981	0.93804	0.51981	0.34444	0.23215	-0.89163	-49.428	0.065519	-27.063	14.303	-98.995	-0.44743
0.52041	0.4542	0.52064	0.93594	0.52064	0.34274	0.23332	-0.89075	-49.425	0.065962	-27.062	14.304	-98.992	-0.44404
0.52125	0.45326	0.52147	0.93316	0.52148	0.34151	0.23449	-0.892	-49.423	0.066493	-27.06	14.306	-98.989	-0.43859
0.52208	0.45079	0.5223	0.93131	0.52231	0.3395	0.23566	-0.89361	-49.42	0.066556	-27.058	14.305	-98.985	-0.43549
0.52291	0.44856	0.52313	0.92967	0.52314	0.33808	0.23682	-0.8938	-49.417	0.065893	-27.057	14.302	-98.982	-0.4351
0.52374	0.44699	0.52397	0.92803	0.52397	0.33551	0.23799	-0.8945	-49.415	0.064158	-27.055	14.301	-98.978	-0.4363
0.52458	0.4457	0.5248	0.92527	0.52481	0.33311	0.23916	-0.89472	-49.412	0.062916	-27.054	14.299	-98.975	-0.44189
0.52541	0.444	0.52563	0.92317	0.52564	0.33092	0.24033	-0.89568	-49.409	0.061261	-27.052	14.298	-98.971	-0.44579
0.52624	0.4414	0.52646	0.92188	0.52647	0.32738	0.2415	-0.89579	-49.407	0.060068	-27.05	14.297	-98.968	-0.44667
0.52707	0.43887	0.5273	0.92062	0.5273	0.32459	0.24266	-0.89691	-49.404	0.05941	-27.049	14.296	-98.965	-0.44519
0.5279	0.4365	0.52813	0.91961	0.52814	0.32171	0.24383	-0.89749	-49.401	0.060292	-27.047	14.295	-98.961	-0.44677
0.52874	0.43442	0.52896	0.91868	0.52897	0.31833	0.245	-0.89811	-49.399	0.061246	-27.045	14.294	-98.958	-0.44481
0.52957	0.43243	0.52979	0.91671	0.5298	0.316	0.24617	-0.89821	-49.396	0.063208	-27.044	14.294	-98.954	-0.44034
0.5304	0.42992	0.53063	0.91536	0.53063	0.31364	0.24734	-0.89821	-49.393	0.065895	-27.042	14.294	-98.951	-0.44111
0.53123	0.42719	0.53146	0.91441	0.53146	0.31189	0.2485	-0.89759	-49.391	0.066435	-27.04	14.294	-98.948	-0.44425
0.53207	0.42452	0.53229	0.91291	0.5323	0.31045	0.24967	-0.89615	-49.388	0.066238	-27.039	14.294	-98.944	-0.4444
0.5329	0.42193	0.53312	0.91098	0.53313	0.30824	0.25084	-0.89503	-49.385	0.066697	-27.037	14.294	-98.941	-0.44002
0.53373	0.41992	0.53396	0.90803	0.53396	0.30628	0.25201	-0.89542	-49.383	0.067722	-27.035	14.293	-98.937	-0.43757
0.53456	0.4179	0.53479	0.90566	0.53479	0.30438	0.25318	-0.89668	-49.38	0.067359	-27.034	14.293	-98.934	-0.43713
0.5354	0.41615	0.53562	0.90371	0.53563	0.3022	0.25435	-0.89828	-49.377	0.065359	-27.032	14.292	-98.931	-0.43921
0.53623	0.41464	0.53645	0.90185	0.53646	0.30006	0.25551	-0.90029	-49.375	0.064762	-27.03	14.29	-98.927	-0.44101
0.53706	0.41276	0.53728	0.9007	0.53729	0.29817	0.25668	-0.90072	-49.372	0.064094	-27.029	14.288	-98.924	-0.4446
0.53789	0.41067	0.53812	0.90007	0.53812	0.29672	0.25785	-0.90074	-49.369	0.062158	-27.027	14.287	-98.92	-0.4493
0.53873	0.40855	0.53895	0.89862	0.53896	0.29501	0.25902	-0.89975	-49.367	0.060846	-27.025	14.287	-98.917	-0.44763
0.53956	0.40586	0.53978	0.89848	0.53979	0.29268	0.26019	-0.8978	-49.364	0.060974	-27.024	14.285	-98.914	-0.44511
0.54039	0.40393	0.54062	0.89786	0.54062	0.29098	0.26135	-0.89746	-49.361	0.063233	-27.022	14.284	-98.91	-0.44633
0.54122	0.40262	0.54145	0.89688	0.54145	0.28891	0.26252	-0.89799	-49.359	0.064025	-27.02	14.282	-98.907	-0.4489
0.54206	0.40093	0.54228	0.89597	0.54229	0.28661	0.26369	-0.89872	-49.356	0.063793	-27.019	14.28	-98.903	-0.44986
0.54289	0.39842	0.54311	0.8946	0.54312	0.28472	0.26486	-0.8994	-49.353	0.064452	-27.017	14.28	-98.9	-0.45371
0.54372	0.3958	0.54394	0.89365	0.54395	0.28303	0.26603	-0.90102	-49.351	0.061298	-27.015	14.28	-98.897	-0.45615
0.54455	0.39315	0.54478	0.89311	0.54478	0.28108	0.2672	-0.90143	-49.348	0.058591	-27.014	14.279	-98.893	-0.45744
0.54539	0.39072	0.54561	0.89259	0.54562	0.27873	0.26837	-0.90288	-49.345	0.058475	-27.012	14.28	-98.89	-0.45429
0.54622	0.38839	0.54644	0.89115	0.54645	0.2763	0.26953	-0.90352	-49.343	0.058223	-27.01	14.28	-98.886	-0.45001
0.54705	0.38569	0.54727	0.88916	0.54728	0.27377	0.2707	-0.90432	-49.34	0.057671	-27.009	14.28	-98.883	-0.44851
0.54788	0.38349	0.54811	0.88757	0.54811	0.27265	0.27187	-0.90334	-49.337	0.059447	-27.007	14.279	-98.879	-0.4482
0.54871	0.38183	0.54894	0.88632	0.54895	0.27119	0.27304	-0.90229	-49.335	0.061316	-27.005	14.278	-98.876	-0.44572
0.54955	0.38046	0.54977	0.885	0.54978	0.26804	0.27421	-0.90278	-49.332	0.061947	-27.004	14.278	-98.873	-0.44537
0.55038	0.37919	0.5506	0.88336	0.55061	0.26662	0.27537	-0.90277	-49.329	0.061786	-27.002	14.277	-98.869	-0.44972
0.55121	0.37786	0.55144	0.88178	0.55144	0.26503	0.27654	-0.90204	-49.327	0.061752	-27	14.276	-98.866	-0.45706
0.55204	0.37644	0.55227	0.87982	0.55228	0.26304	0.27771	-0.90154	-49.324	0.062832	-26.999	14.274	-98.862	-0.45596
0.55288	0.37501	0.5531	0.87786	0.55311	0.2603	0.27888	-0.90298	-49.321	0.060933	-26.997	14.272	-98.859	-0.45459
0.55371	0.37366	0.55393	0.8763	0.55394	0.25857	0.28005	-0.90565	-49.319	0.060791	-26.995	14.271	-98.856	-0.45548
0.55454	0.37175	0.55476	0.8748	0.55477	0.25643	0.28122	-0.90476	-49.316	0.061408	-26.994	14.27	-98.852	-0.46038
0.55537	0.36966	0.5556	0.87321	0.5556	0.25507	0.28238	-0.9033	-49.313	0.060718	-26.992	14.269	-98.849	-0.46126
0.55621	0.36729	0.55643	0.87158	0.55644	0.25353	0.28355	-0.90332	-49.311	0.058421	-26.99	14.267	-98.845	-0.45848
0.55704	0.36496	0.55726	0.87027	0.55727	0.25245	0.28472	-0.90266	-49.308	0.056833	-26.989	14.267	-98.842	-0.45441
0.55787	0.36382	0.55809	0.8687	0.5581	0.25182	0.28589	-0.90226	-49.305	0.059623	-26.987	14.267	-98.839	-0.44965
0.5587	0.36226	0.55893	0.86722	0.55893	0.2515	0.28706	-0.90135	-49.303	0.062869	-26.985	14.267	-98.835	-0.4486
0.55954	0.36055	0.55976	0.86622	0.55977	0.25025	0.28822	-0.90045	-49.3	0.063886	-26.984	14.266	-98.832	-0.45028
0.56037	0.35945	0.56059	0.86533	0.5606	0.24814	0.28939	-0.90019	-49.297	0.064626	-26.982	14.265	-98.828	-0.44756
0.5612	0.35765	0.56142	0.86497	0.56143	0.24565	0.29056	-0.90171	-49.295	0.066991	-26.98	14.264	-98.825	-0.44333
0.56203	0.35456	0.56226	0.86443	0.56226	0.24471	0.29173	-0.90049	-49.292	0.069142	-26.979	14.263	-98.822	-0.4442
0.56287	0.35088	0.56309	0.86364	0.5631	0.24248	0.2929	-0.90026	-49.289	0.067623	-26.977	14.263	-98.818	-0.44561
0.5637	0.34783	0.56392	0.86252	0.56393	0.24094	0.29406	-0.89824	-49.287	0.065001	-26.975	14.262	-98.815	-0.44474
0.56453	0.34561	0.56475	0.86108	0.56476	0.23901	0.29523	-0.89754	-49.284	0.061767	-26.974	14.262	-98.811	-0.44131
0.56536	0.34332	0.56559	0.85934	0.56559	0.23899	0.2964	-0.89756	-49.281	0.060411	-26.972	14.261	-98.808	-0.43499
0.5662	0.34108	0.56642	0.85882	0.56643	0.23743	0.29757	-0.8971	-49.279	0.058696	-26.97	14.258	-98.805	-0.43236
0.56703	0.33891	0.56725	0.85776	0.56726	0.23499	0.29874	-0.89532	-49.276	0.057495	-26.969	14.258	-98.801	-0.43929
0.56786	0.33795	0.56808	0.85578	0.56809	0.234	0.29991	-0.894	-49.273	0.058846	-26.967	14.255	-98.798	-0.44489
0.56869	0.33724	0.56892	0.85331	0.56892	0.23289	0.30107	-0.89315	-49.271	0.059325	-26.965	14.254	-98.794	-0.44966
0.56953	0.33578	0.56975	0.85124	0.56976	0.23215	0.30224	-0.89119	-49.268	0.059835	-26.964	14.254	-98.791	-0.45274
0.57036	0.33326	0.57058	0.8495	0.57059	0.23146	0.30341	-0.88909	-49.265	0.060569	-26.962	14.254	-98.787	-0.44946
0.57119	0.33121	0.57141	0.84839	0.57142	0.22994	0.30458	-0.88763	-49.263	0.060479	-26.96	14.251	-98.784	-0.44643
0.57202	0.32994	0.57225	0.84674	0.57225	0.22841	0.30575	-0.88514	-49.26	0.062607	-26.959	14.251	-98.781	-0.44151
0.57285	0.32816	0.57308	0.84558	0.57308	0.22688	0.30691	-0.88288	-49.257	0.062741	-26.957	14.25	-98.777	-0.44241
0.57369	0.32637	0.57391	0.84501	0.57392	0.22476	0.30808	-0.88208	-49.255	0.062737	-26.956	14.249	-98.774	-0.44379
0.57452	0.32509	0.57474	0.84375	0.57475	0.22302	0.30925	-0.87926	-49.252	0.063596	-26.954	14.249	-98.77	-0.44813
0.57535	0.32295	0.57557	0.84317	0.57558	0.22124	0.31042	-0.87361	-49.249	0.065135	-26.952	14.249	-98.767	-0.44421
0.57618	0.32089	0.57641	0.84246	0.57641	0.22033	0.31159	-0.86556	-49.247	0.066789	-26.951	14.25	-98.764	-0.44547
0.57702	0.31891	0.57724	0.84131	0.57725	0.21899	0.31276	-0.85866	-49.244	0.066255	-26.949	14.25	-98.76	-0.4496
0.57785	0.31669	0.57807	0.83981	0.57808	0.21774	0.31392	-0.85214	-49.241	0.06246	-26.947	14.249	-98.757	-0.45418
0.57868	0.31492	0.5789	0.83863	0.57891	0.21676	0.31509	-0.8438	-49.239	0.059011	-26.946	14.248	-98.753	-0.45645
0.57951	0.31324	0.57974	0.83678	0.57974	0.21576	0.31626	-0.83593	-49.236	0.058571	-26.944	14.249	-98.75	-0.45279
0.58035	0.31164	0.58057	0.83537	0.58058	0.21473	0.31743	-0.82692	-49.233	0.058507	-26.942	14.248	-98.747	-0.45276
0.58118	0.30994	0.5814	0.83359	0.58141	0.21313	0.3186	-0.82018	-49.231	0.058856	-26.941	14.248	-98.743	-0.4548
0.58201	0.30852	0.58223	0.83122	0.58224	0.21122	0.31976	-0.81004	-49.228	0.060417	-26.939	14.248	-98.74	-0.45675
0.58284	0.30744	0.58307	0.82942	0.58307	0.21022	0.32093	-0.79897	-49.225	0.06371	-26.937	14.247	-98.736	-0.45292
0.58368	0.30585	0.5839	0.82752	0.5839	0.20933	0.3221	-0.78486	-49.223	0.065535	-26.936	14.246	-98.733	-0.45212
0.58451	0.30387	0.58473	0.82679	0.58474	0.20785	0.32327	-0.77122	-49.22	0.065277	-26.934	14.246	-98.73	-0.44999
0.58534	0.30224	0.58556	0.82642	0.58557	0.20616	0.32444	-0.75825	-49.217	0.065648	-26.932	14.247	-98.726	-0.4481
0.58617	0.30018	0.5864	0.82513	0.5864	0.20489	0.32561	-0.7474	-49.215	0.063651	-26.931	14.248	-98.723	-0.45152
0.58701	0.29837	0.58723	0.82325	0.58723	0.20381	0.32677	-0.73441	-49.212	0.06178	-26.929	14.248	-98.719	-0.45695
0.58784	0.29743	0.58806	0.82178	0.58807	0.2021	0.32794	-0.72002	-49.209	0.060809	-26.927	14.249	-98.716	-0.45403
0.58867	0.29634	0.58889	0.82076	0.5889	0.20097	0.32911	-0.70756	-49.207	0.060262	-26.926	14.25	-98.712	-0.44828
0.5895	0.29512	0.58973	0.81955	0.58973	0.19912	0.33028	-0.69464	-49.204	0.061941	-26.924	14.251	-98.709	-0.44749
0.59034	0.29406	0.59056	0.81823	0.59057	0.19869	0.33145	-0.68001	-49.201	0.06296	-26.922	14.25	-98.706	-0.44756
0.59117	0.29263	0.59139	0.81683	0.5914	0.19884	0.33262	-0.6658	-49.199	0.064534	-26.921	14.251	-98.702	-0.44569
0.592	0.29103	0.59222	0.81595	0.59223	0.19706	0.33378	-0.65296	-49.196	0.066415	-26.919	14.251	-98.699	-0.44872
0.59283	0.28953	0.59306	0.81554	0.59306	0.19562	0.33495	-0.63823	-49.193	0.067819	-26.917	14.252	-98.695	-0.45081
0.59366	0.28823	0.59389	0.81454	0.59389	0.19427	0.33612	-0.62554	-49.191	0.067941	-26.916	14.254	-98.692	-0.44667
0.5945	0.28676	0.59472	0.813	0.59473	0.19312	0.33729	-0.61215	-49.188	0.065222	-26.914	14.254	-98.689	-0.44328
0.59533	0.2852	0.59555	0.8119	0.59556	0.19123	0.33846	-0.59917	-49.185	0.062157	-26.912	14.254	-98.685	-0.4479
0.59616	0.28396	0.59639	0.81095	0.59639	0.18913	0.33962	-0.58683	-49.183	0.060335	-26.911	14.255	-98.682	-0.45196
0.59699	0.28274	0.59722	0.81009	0.59722	0.18784	0.34079	-0.57393	-49.18	0.060077	-26.909	14.255	-98.678	-0.45487
0.59783	0.28122	0.59805	0.80915	0.59806	0.18683	0.34196	-0.55898	-49.177	0.058263	-26.907	14.255	-98.675	-0.45603
0.59866	0.27956	0.59888	0.80822	0.59889	0.18543	0.34313	-0.54367	-49.175	0.056176	-26.906	14.256	-98.672	-0.4549
0.59949	0.27752	0.59971	0.80762	0.59972	0.18429	0.3443	-0.5306	-49.172	0.058653	-26.904	14.257	-98.668	-0.44947
0.60032	0.27589	0.60055	0.80643	0.60055	0.18206	0.34547	-0.51728	-49.169	0.059278	-26.902	14.257	-98.665	-0.45281
0.60116	0.27477	0.60138	0.8047	0.60139	0.18031	0.34663	-0.50423	-49.167	0.056818	-26.901	14.258	-98.661	-0.45186
0.60199	0.27284	0.60221	0.80361	0.60222	0.17973	0.3478	-0.48927	-49.164	0.05544	-26.899	14.258	-98.658	-0.45467
0.60282	0.27111	0.60304	0.80243	0.60305	0.17882	0.34897	-0.4741	-49.161	0.054622	-26.897	14.258	-98.655	-0.45385
0.60365	0.27034	0.60388	0.80151	0.60388	0.17762	0.35014	-0.45961	-49.159	0.054554	-26.896	14.261	-98.651	-0.45468
0.60448	0.26994	0.60471	0.80074	0.60471	0.17603	0.35131	-0.44411	-49.156	0.053524	-26.894	14.26	-98.648	-0.45838
0.60532	0.27005	0.60554	0.79992	0.60555	0.17497	0.35247	-0.43205	-49.153	0.054368	-26.892	14.259	-98.644	-0.46135
0.60615	0.26929	0.60637	0.799	0.60638	0.1741	0.35364	-0.41785	-49.151	0.055667	-26.891	14.26	-98.641	-0.46024
0.60698	0.26774	0.60721	0.79815	0.60721	0.17256	0.35481	-0.40308	-49.148	0.054908	-26.889	14.26	-98.638	-0.45564
0.60782	0.2668	0.60804	0.79746	0.60804	0.17065	0.35598	-0.389	-49.145	0.055105	-26.887	14.26	-98.634	-0.45461
0.60865	0.26576	0.60887	0.79678	0.60888	0.17057	0.35715	-0.37778	-49.143	0.053739	-26.886	14.258	-98.631	-0.45133
0.60948	0.26428	0.6097	0.79619	0.60971	0.17023	0.35831	-0.36333	-49.14	0.051565	-26.884	14.259	-98.627	-0.45063
0.61031	0.26265	0.61054	0.79579	0.61054	0.16914	0.35948	-0.35116	-49.137	0.051747	-26.882	14.259	-98.624	-0.45057
0.61114	0.26111	0.61137	0.79563	0.61137	0.16712	0.36065	-0.3408	-49.135	0.051574	-26.881	14.259	-98.62	-0.45228
0.61198	0.2581	0.6122	0.79193	0.61221	0.1609	0.36182	-0.33223	-49.132	0.050226	-26.879	14.259	-98.617	-0.45049
0.61281	0.25091	0.61303	0.78562	0.61304	0.1561	0.36299	-0.32081	-49.129	0.049475	-26.877	14.259	-98.614	-0.44767
0.61364	0.24893	0.61387	0.78614	0.61387	0.15391	0.36416	-0.30968	-49.127	0.04888	-26.876	14.26	-98.61	-0.44371
0.61447	0.2459	0.6147	0.7853	0.6147	0.15188	0.36532	-0.30178	-49.124	0.05047	-26.874	14.259	-98.607	-0.44668
0.61531	0.24553	0.61553	0.78437	0.61554	0.15017	0.36649	-0.29337	-49.121	0.05287	-26.872	14.26	-98.603	-0.4475
0.61614	0.24441	0.61636	0.78332	0.61637	0.14957	0.36766	-0.2861	-49.119	0.054635	-26.871	14.258	-98.6	-0.44337
0.61697	0.24406	0.61719	0.78275	0.6172	0.14822	0.36883	-0.27972	-49.116	0.059406	-26.869	14.258	-98.597	-0.43852
0.6178	0.24379	0.61803	0.78239	0.61803	0.14686	0.37	-0.27475	-49.113	0.065221	-26.867	14.258	-98.593	-0.44128
0.61864	0.24261	0.61886	0.78209	0.61887	0.14616	0.37116	-0.27066	-49.111	0.067651	-26.866	14.258	-98.59	-0.44961
0.61947	0.24164	0.61969	0.78094	0.6197	0.1455	0.37233	-0.26598	-49.108	0.0667	-26.864	14.259	-98.586	-0.45169
0.6203	0.24041	0.62052	0.77994	0.62053	0.14534	0.3735	-0.26356	-49.105	0.065718	-26.863	14.259	-98.583	-0.45001
0.62113	0.23842	0.62136	0.77917	0.62136	0.14364	0.37467	-0.26224	-49.103	0.066866	-26.861	14.26	-98.58	-0.45305
0.62196	0.23698	0.62219	0.77908	0.6222	0.14214	0.37584	-0.26261	-49.1	0.066358	-26.859	14.261	-98.576	-0.45834
0.6228	0.2358	0.62302	0.77911	0.62303	0.1415	0.37701	-0.26245	-49.097	0.063867	-26.858	14.264	-98.573	-0.45888
0.62363	0.23396	0.62385	0.77787	0.62386	0.14052	0.37817	-0.26238	-49.095	0.062561	-26.856	14.262	-98.569	-0.45047
0.62446	0.23221	0.62469	0.77667	0.62469	0.13987	0.37934	-0.26376	-49.092	0.063643	-26.854	14.262	-98.566	-0.45083
0.62529	0.23104	0.62552	0.77599	0.62552	0.13926	0.38051	-0.26766	-49.089	0.064484	-26.853	14.263	-98.563	-0.4544
0.62613	0.22946	0.62635	0.77506	0.62636	0.13869	0.38168	-0.27392	-49.087	0.063573	-26.851	14.264	-98.559	-0.45404
0.62696	0.22813	0.62718	0.77367	0.62719	0.13816	0.38285	-0.27849	-49.084	0.06161	-26.849	14.264	-98.556	-0.45227
0.62779	0.22776	0.62802	0.77309	0.62802	0.1364	0.38402	-0.28189	-49.081	0.060065	-26.848	14.264	-98.552	-0.44937
0.62862	0.22732	0.62885	0.77249	0.62885	0.13518	0.38518	-0.28709	-49.079	0.061639	-26.846	14.264	-98.549	-0.45273
0.62946	0.22725	0.62968	0.77164	0.62969	0.13446	0.38635	-0.29334	-49.076	0.061824	-26.844	14.266	-98.545	-0.45291
0.63029	0.22708	0.63051	0.77032	0.63052	0.13243	0.38752	-0.29931	-49.073	0.059709	-26.843	14.267	-98.542	-0.44421
0.63112	0.22587	0.63134	0.76944	0.63135	0.1306	0.38869	-0.30571	-49.071	0.058858	-26.841	14.267	-98.539	-0.4448
0.63195	0.22412	0.63218	0.76889	0.63218	0.1298	0.38986	-0.31426	-49.068	0.058033	-26.839	14.268	-98.535	-0.45097
0.63279	0.22266	0.63301	0.76786	0.63302	0.12836	0.39102	-0.32249	-49.065	0.0576	-26.838	14.269	-98.532	-0.45285
0.63362	0.22189	0.63384	0.76723	0.63385	0.12705	0.39219	-0.3291	-49.063	0.05594	-26.836	14.269	-98.528	-0.44954
0.63445	0.22099	0.63468	0.76594	0.63468	0.12568	0.39336	-0.33741	-49.06	0.052427	-26.834	14.27	-98.525	-0.44822
0.63528	0.21984	0.63551	0.7644	0.63551	0.12467	0.39453	-0.3453	-49.057	0.052493	-26.833	14.271	-98.522	-0.44856
0.63612	0.21869	0.63634	0.76363	0.63635	0.12364	0.3957	-0.35199	-49.055	0.052478	-26.831	14.272	-98.518	-0.45428
0.63695	0.21729	0.63717	0.76309	0.63718	0.12215	0.39687	-0.3589	-49.052	0.052444	-26.829	14.273	-98.515	-0.4576
0.63778	0.21601	0.638	0.76266	0.63801	0.12118	0.39803	-0.3669	-49.049	0.054783	-26.828	14.274	-98.511	-0.45368
0.63861	0.21481	0.63884	0.76153	0.63884	0.11987	0.3992	-0.37473	-49.047	0.056173	-26.826	14.274	-98.508	-0.45303
0.63945	0.21348	0.63967	0.76012	0.63968	0.11821	0.40037	-0.38199	-49.044	0.058464	-26.824	14.276	-98.505	-0.45661
0.64028	0.21234	0.6405	0.75942	0.64051	0.11593	0.40154	-0.39119	-49.041	0.060867	-26.823	14.277	-98.501	-0.45667
0.64111	0.21047	0.64133	0.75877	0.64134	0.11406	0.40271	-0.40161	-49.039	0.06184	-26.821	14.278	-98.498	-0.45594
0.64194	0.20948	0.64217	0.75732	0.64217	0.11344	0.40387	-0.4115	-49.036	0.061297	-26.819	14.278	-98.494	-0.45106
0.64277	0.20834	0.643	0.75639	0.64301	0.11272	0.40504	-0.41841	-49.033	0.061204	-26.818	14.276	-98.491	-0.44804
0.64361	0.20648	0.64383	0.75588	0.64384	0.11059	0.40621	-0.42633	-49.031	0.061114	-26.816	14.275	-98.488	-0.44795
0.64444	0.20463	0.64466	0.7549	0.64467	0.10872	0.40738	-0.43502	-49.028	0.059918	-26.814	14.276	-98.484	-0.44943
0.64527	0.20321	0.6455	0.7542	0.6455	0.10739	0.40855	-0.44599	-49.025	0.059509	-26.813	14.276	-98.481	-0.45792
0.6461	0.20123	0.64633	0.75427	0.64634	0.10672	0.40971	-0.45629	-49.023	0.057956	-26.811	14.277	-98.477	-0.45774
0.64694	0.19975	0.64716	0.75391	0.64717	0.10579	0.41088	-0.46522	-49.02	0.057129	-26.809	14.277	-98.474	-0.45149
0.64777	0.19889	0.64799	0.75293	0.648	0.10399	0.41205	-0.47457	-49.017	0.058045	-26.808	14.276	-98.471	-0.44799
0.6486	0.19791	0.64882	0.75196	0.64883	0.1028	0.41322	-0.48515	-49.015	0.056007	-26.806	14.278	-98.467	-0.4503
0.64943	0.1965	0.64966	0.75018	0.64966	0.10143	0.41439	-0.49545	-49.012	0.05351	-26.804	14.277	-98.464	-0.45381
0.65027	0.19504	0.65049	0.74835	0.6505	0.10001	0.41556	-0.5038	-49.009	0.052694	-26.803	14.276	-98.46	-0.45592
0.6511	0.19384	0.65132	0.74711	0.65133	0.098379	0.41672	-0.5142	-49.007	0.052219	-26.801	14.277	-98.457	-0.45066
0.65193	0.19243	0.65215	0.7459	0.65216	0.096755	0.41789	-0.52357	-49.004	0.053351	-26.799	14.277	-98.453	-0.44579
0.65276	0.19132	0.65299	0.74464	0.65299	0.095653	0.41906	-0.53	-49.001	0.052523	-26.798	14.277	-98.45	-0.44631
0.6536	0.19022	0.65382	0.74303	0.65383	0.094747	0.42023	-0.53716	-48.999	0.050994	-26.796	14.279	-98.447	-0.44779
0.65443	0.18874	0.65465	0.74082	0.65466	0.094087	0.4214	-0.54504	-48.996	0.050295	-26.794	14.279	-98.443	-0.44872
0.65526	0.18769	0.65548	0.73959	0.65549	0.092525	0.42256	-0.55355	-48.993	0.050085	-26.793	14.28	-98.44	-0.44976
0.65609	0.18611	0.65632	0.73877	0.65632	0.090752	0.42373	-0.56079	-48.991	0.05187	-26.791	14.281	-98.436	-0.44697
0.65693	0.1841	0.65715	0.73803	0.65716	0.089458	0.4249	-0.56767	-48.988	0.052556	-26.789	14.28	-98.433	-0.4474
0.65776	0.18273	0.65798	0.73732	0.65799	0.088647	0.42607	-0.57537	-48.985	0.053438	-26.788	14.281	-98.43	-0.44604
0.65859	0.18093	0.65881	0.73677	0.65882	0.088286	0.42724	-0.58143	-48.983	0.053847	-26.786	14.282	-98.426	-0.44417
0.65942	0.1794	0.65965	0.73658	0.65965	0.087398	0.42841	-0.5879	-48.98	0.054458	-26.784	14.283	-98.423	-0.44651
0.66026	0.17815	0.66048	0.73555	0.66049	0.086509	0.42957	-0.59671	-48.977	0.056005	-26.783	14.283	-98.419	-0.44619
0.66109	0.17718	0.66131	0.73465	0.66132	0.085287	0.43074	-0.60526	-48.975	0.054084	-26.781	14.282	-98.416	-0.44432
0.66192	0.17594	0.66214	0.73392	0.66215	0.084	0.43191	-0.61177	-48.972	0.051192	-26.779	14.282	-98.413	-0.44418
0.66275	0.17538	0.66298	0.73302	0.66298	0.083107	0.43308	-0.61696	-48.969	0.050533	-26.778	14.283	-98.409	-0.4424
0.66359	0.17504	0.66381	0.73179	0.66382	0.082245	0.43425	-0.62214	-48.967	0.050158	-26.776	14.285	-98.406	-0.43655
0.66442	0.17461	0.66464	0.72983	0.66465	0.081099	0.43542	-0.62752	-48.964	0.05064	-26.774	14.287	-98.402	-0.43507
0.66525	0.17494	0.66547	0.72878	0.66548	0.080349	0.43658	-0.63307	-48.961	0.050457	-26.773	14.289	-98.399	-0.44087
0.66608	0.17516	0.66631	0.72813	0.66631	0.078991	0.43775	-0.63774	-48.959	0.050626	-26.771	14.29	-98.396	-0.44692
0.66691	0.17502	0.66714	0.72745	0.66714	0.078011	0.43892	-0.64216	-48.956	0.051214	-26.769	14.29	-98.392	-0.44573
0.66775	0.1748	0.66797	0.72637	0.66798	0.077039	0.44009	-0.6452	-48.953	0.051263	-26.768	14.291	-98.389	-0.44453
0.66858	0.17413	0.6688	0.72569	0.66881	0.076172	0.44126	-0.64869	-48.951	0.050881	-26.766	14.293	-98.385	-0.44223
0.66941	0.17287	0.66963	0.72475	0.66964	0.076121	0.44242	-0.65445	-48.948	0.050119	-26.765	14.293	-98.382	-0.44265
0.67024	0.17148	0.67047	0.7237	0.67047	0.075534	0.44359	-0.65836	-48.945	0.048942	-26.763	14.295	-98.378	-0.441
0.67108	0.17009	0.6713	0.72311	0.67131	0.074228	0.44476	-0.66234	-48.943	0.048022	-26.761	14.297	-98.375	-0.44258
0.67191	0.16871	0.67213	0.72278	0.67214	0.073991	0.44593	-0.66768	-48.94	0.047236	-26.76	14.299	-98.372	-0.44844
0.67274	0.16795	0.67296	0.72273	0.67297	0.073627	0.4471	-0.6735	-48.937	0.046952	-26.758	14.3	-98.368	-0.45274
0.67357	0.16824	0.6738	0.72297	0.6738	0.072857	0.44827	-0.67803	-48.935	0.047309	-26.756	14.301	-98.365	-0.45456
0.67441	0.16795	0.67463	0.72347	0.67464	0.072603	0.44943	-0.68226	-48.932	0.046963	-26.755	14.303	-98.361	-0.45667
0.67524	0.16736	0.67546	0.72351	0.67547	0.072601	0.4506	-0.68842	-48.929	0.047236	-26.753	14.304	-98.358	-0.45189
0.67607	0.16664	0.67629	0.72383	0.6763	0.072627	0.45177	-0.69363	-48.927	0.050017	-26.751	14.305	-98.355	-0.44666
0.6769	0.16593	0.67713	0.72476	0.67713	0.072302	0.45294	-0.69815	-48.924	0.053241	-26.75	14.307	-98.351	-0.44944
0.67774	0.16527	0.67796	0.72538	0.67796	0.071714	0.45411	-0.70317	-48.921	0.054352	-26.748	14.309	-98.348	-0.44973
0.67857	0.16523	0.67879	0.72578	0.6788	0.071265	0.45527	-0.70709	-48.919	0.054361	-26.746	14.31	-98.344	-0.44647
0.6794	0.16566	0.67962	0.7262	0.67963	0.070595	0.45644	-0.71059	-48.916	0.055551	-26.745	14.311	-98.341	-0.44565
0.68023	0.16554	0.68046	0.72588	0.68046	0.070688	0.45761	-0.71448	-48.913	0.058068	-26.743	14.311	-98.338	-0.45088
0.68107	0.16485	0.68129	0.72606	0.68129	0.070599	0.45878	-0.71907	-48.911	0.058203	-26.741	14.311	-98.334	-0.45387
0.6819	0.1647	0.68212	0.726	0.68213	0.071142	0.45995	-0.72253	-48.908	0.056278	-26.74	14.313	-98.331	-0.45764
0.68273	0.1651	0.68295	0.72588	0.68296	0.071141	0.46112	-0.72498	-48.905	0.056998	-26.738	14.315	-98.327	-0.45574
0.68356	0.16476	0.68379	0.72639	0.68379	0.070767	0.46228	-0.72824	-48.903	0.058969	-26.736	14.315	-98.324	-0.45691
0.6844	0.16394	0.68462	0.72629	0.68462	0.070274	0.46345	-0.7314	-48.9	0.060082	-26.735	14.316	-98.321	-0.45466
0.68523	0.16383	0.68545	0.72544	0.68546	0.069724	0.46462	-0.73478	-48.897	0.057989	-26.733	14.316	-98.317	-0.45244
0.68606	0.16385	0.68628	0.72552	0.68629	0.069353	0.46579	-0.73867	-48.895	0.057211	-26.731	14.316	-98.314	-0.45663
0.68689	0.16373	0.68712	0.72577	0.68712	0.068707	0.46696	-0.74073	-48.892	0.058486	-26.73	14.317	-98.31	-0.46165
0.68772	0.16371	0.68795	0.72466	0.68795	0.068568	0.46812	-0.74219	-48.889	0.060035	-26.728	14.318	-98.307	-0.45715
0.68856	0.16348	0.68878	0.72369	0.68879	0.067969	0.46929	-0.74486	-48.887	0.058448	-26.726	14.319	-98.304	-0.44822
0.68939	0.16319	0.68961	0.72322	0.68962	0.068232	0.47046	-0.74704	-48.884	0.058939	-26.725	14.319	-98.3	-0.4545
0.69022	0.16213	0.69045	0.72256	0.69045	0.068398	0.47163	-0.7493	-48.881	0.060823	-26.723	14.32	-98.297	-0.45794
0.69105	0.16236	0.69128	0.72288	0.69128	0.067853	0.4728	-0.75101	-48.879	0.061653	-26.721	14.32	-98.293	-0.45713
0.69189	0.16213	0.69211	0.72304	0.69212	0.067297	0.47396	-0.75291	-48.876	0.060225	-26.72	14.319	-98.29	-0.45262
0.69272	0.16151	0.69294	0.72241	0.69295	0.067166	0.47513	-0.75585	-48.873	0.060223	-26.718	14.32	-98.286	-0.44804
0.69355	0.16154	0.69377	0.72216	0.69378	0.066808	0.4763	-0.75834	-48.871	0.061051	-26.716	14.32	-98.283	-0.4444
0.69438	0.16223	0.69461	0.72238	0.69461	0.066119	0.47747	-0.76262	-48.868	0.061368	-26.715	14.32	-98.28	-0.44402
0.69522	0.16167	0.69544	0.72318	0.69545	0.065663	0.47864	-0.76588	-48.865	0.061918	-26.713	14.32	-98.276	-0.44468
0.69605	0.16179	0.69627	0.72396	0.69628	0.064927	0.47981	-0.76811	-48.863	0.060692	-26.711	14.32	-98.273	-0.44561
0.69688	0.16188	0.6971	0.72406	0.69711	0.064245	0.48097	-0.77171	-48.86	0.059775	-26.71	14.321	-98.269	-0.4492
0.69771	0.16164	0.69794	0.72399	0.69794	0.064285	0.48214	-0.77486	-48.857	0.057096	-26.708	14.322	-98.266	-0.45051
0.69855	0.16205	0.69877	0.72335	0.69877	0.064567	0.48331	-0.77877	-48.855	0.054265	-26.706	14.324	-98.263	-0.45575
0.69938	0.16196	0.6996	0.72223	0.69961	0.064603	0.48448	-0.78061	-48.852	0.05367	-26.705	14.324	-98.259	-0.45256
0.70021	0.16249	0.70043	0.72134	0.70044	0.064096	0.48565	-0.78233	-48.849	0.051206	-26.703	14.326	-98.256	-0.45538
0.70104	0.16267	0.70127	0.72075	0.70127	0.063749	0.48681	-0.78614	-48.847	0.050405	-26.701	14.327	-98.252	-0.45483
0.70187	0.16238	0.7021	0.72115	0.7021	0.063584	0.48798	-0.78846	-48.844	0.049549	-26.7	14.329	-98.249	-0.45368
0.70271	0.16193	0.70293	0.7215	0.70294	0.063272	0.48915	-0.78947	-48.841	0.048934	-26.698	14.329	-98.246	-0.44881
0.70354	0.16156	0.70376	0.72171	0.70377	0.062398	0.49032	-0.79096	-48.839	0.048365	-26.696	14.331	-98.242	-0.44604
0.70437	0.16115	0.7046	0.72212	0.7046	0.061146	0.49149	-0.79423	-48.836	0.04892	-26.695	14.331	-98.239	-0.44805
0.70521	0.16051	0.70543	0.72181	0.70543	0.060512	0.49266	-0.79708	-48.833	0.050486	-26.693	14.332	-98.235	-0.44994
0.70604	0.1598	0.70626	0.72213	0.70627	0.059789	0.49382	-0.79729	-48.831	0.050595	-26.691	14.334	-98.232	-0.44968
0.70687	0.15898	0.70709	0.7227	0.7071	0.058702	0.49499	-0.79959	-48.828	0.05148	-26.69	14.335	-98.229	-0.44987
0.7077	0.15747	0.70793	0.72251	0.70793	0.057393	0.49616	-0.80385	-48.825	0.052485	-26.688	14.334	-98.225	-0.44998
0.70853	0.15606	0.70876	0.72232	0.70876	0.056263	0.49733	-0.80774	-48.823	0.05506	-26.686	14.336	-98.222	-0.44798
0.70937	0.15484	0.70959	0.7218	0.7096	0.055544	0.4985	-0.81029	-48.82	0.05818	-26.685	14.336	-98.218	-0.44914
0.7102	0.15399	0.71042	0.72232	0.71043	0.055288	0.49967	-0.81494	-48.817	0.059653	-26.683	14.338	-98.215	-0.44785
0.71103	0.15277	0.71125	0.72232	0.71126	0.054499	0.50083	-0.81576	-48.815	0.062029	-26.681	14.34	-98.211	-0.44642
0.71186	0.15173	0.71209	0.72295	0.71209	0.053031	0.502	-0.81747	-48.812	0.062832	-26.68	14.341	-98.208	-0.44695
0.7127	0.15198	0.71292	0.72325	0.71293	0.051921	0.50317	-0.82005	-48.809	0.062339	-26.678	14.343	-98.205	-0.44578
0.71353	0.15068	0.71375	0.72368	0.71376	0.05133	0.50434	-0.82176	-48.807	0.0632	-26.676	14.344	-98.201	-0.44536
0.71436	0.15016	0.71458	0.72347	0.71459	0.050646	0.50551	-0.823	-48.804	0.062372	-26.675	14.345	-98.198	-0.44234
0.71519	0.14879	0.71542	0.7228	0.71542	0.050115	0.50668	-0.82348	-48.801	0.061169	-26.673	14.346	-98.194	-0.44068
0.71603	0.14816	0.71625	0.72173	0.71626	0.049836	0.50784	-0.82587	-48.799	0.058887	-26.671	14.348	-98.191	-0.44517
0.71686	0.14748	0.71708	0.72052	0.71709	0.049217	0.50901	-0.82706	-48.796	0.056667	-26.67	14.349	-98.188	-0.44119
0.71769	0.14669	0.71791	0.71907	0.71792	0.048455	0.51018	-0.82746	-48.793	0.054602	-26.668	14.349	-98.184	-0.44059
0.71852	0.14624	0.71875	0.71761	0.71875	0.047579	0.51135	-0.82794	-48.791	0.052218	-26.667	14.351	-98.181	-0.44316
0.71935	0.14503	0.71958	0.71556	0.71959	0.04683	0.51251	-0.82869	-48.788	0.050326	-26.665	14.351	-98.177	-0.44268
0.72019	0.14336	0.72041	0.71368	0.72042	0.046528	0.51368	-0.83004	-48.785	0.050026	-26.663	14.353	-98.174	-0.44456
0.72102	0.14183	0.72124	0.71168	0.72125	0.046085	0.51485	-0.83093	-48.783	0.050759	-26.662	14.353	-98.171	-0.44955
0.72185	0.14072	0.72207	0.71101	0.72208	0.04512	0.51602	-0.83069	-48.78	0.052233	-26.66	14.355	-98.167	-0.44626
0.72268	0.13967	0.72291	0.70961	0.72291	0.044086	0.51719	-0.83279	-48.777	0.055545	-26.658	14.356	-98.164	-0.4435
0.72352	0.13861	0.72374	0.70887	0.72375	0.043026	0.51836	-0.83527	-48.775	0.05651	-26.657	14.358	-98.16	-0.44351
0.72435	0.13738	0.72457	0.70809	0.72458	0.042659	0.51953	-0.83653	-48.772	0.057044	-26.655	14.359	-98.157	-0.446
0.72518	0.13596	0.7254	0.70723	0.72541	0.04187	0.52069	-0.83769	-48.769	0.058142	-26.653	14.361	-98.154	-0.44965
0.72601	0.13482	0.72624	0.70674	0.72624	0.040468	0.52186	-0.84013	-48.767	0.059052	-26.652	14.362	-98.15	-0.45085
0.72685	0.13351	0.72707	0.70641	0.72708	0.039713	0.52303	-0.84416	-48.764	0.060544	-26.65	14.363	-98.147	-0.45204
0.72768	0.13275	0.7279	0.70608	0.72791	0.038761	0.5242	-0.84665	-48.761	0.060528	-26.648	14.365	-98.143	-0.44801
0.72851	0.13176	0.72874	0.70566	0.72874	0.037301	0.52536	-0.84759	-48.759	0.061245	-26.647	14.367	-98.14	-0.4459
0.72934	0.12979	0.72957	0.7057	0.72957	0.035788	0.52653	-0.84913	-48.756	0.06145	-26.645	14.368	-98.137	-0.4469
0.73018	0.1282	0.7304	0.70477	0.73041	0.034737	0.5277	-0.85005	-48.753	0.059178	-26.643	14.369	-98.133	-0.44735
0.73101	0.12696	0.73123	0.7036	0.73124	0.032977	0.52887	-0.85136	-48.751	0.058487	-26.642	14.369	-98.13	-0.44833
0.73184	0.12549	0.73206	0.70297	0.73207	0.031201	0.53004	-0.85364	-48.748	0.059634	-26.64	14.369	-98.126	-0.44634
0.73267	0.12362	0.7329	0.70137	0.7329	0.030562	0.53121	-0.85491	-48.745	0.061704	-26.638	14.37	-98.123	-0.44598
0.73351	0.12272	0.73373	0.70051	0.73374	0.029874	0.53237	-0.85755	-48.743	0.060313	-26.637	14.37	-98.119	-0.44392
0.73434	0.12139	0.73456	0.70052	0.73457	0.029051	0.53354	-0.85791	-48.74	0.05865	-26.635	14.372	-98.116	-0.44373
0.73517	0.11949	0.73539	0.70003	0.7354	0.028971	0.53471	-0.86074	-48.737	0.059442	-26.633	14.373	-98.113	-0.44628
0.736	0.11738	0.73623	0.6996	0.73623	0.028673	0.53588	-0.8603	-48.735	0.061548	-26.632	14.375	-98.109	-0.44506
0.73684	0.11621	0.73706	0.69815	0.73707	0.02776	0.53705	-0.86042	-48.732	0.061434	-26.63	14.376	-98.106	-0.44418
0.73767	0.11474	0.73789	0.69702	0.7379	0.026658	0.53822	-0.85977	-48.729	0.058914	-26.628	14.375	-98.102	-0.44223
0.7385	0.11337	0.73872	0.69673	0.73873	0.025555	0.53938	-0.86006	-48.727	0.057484	-26.627	14.375	-98.099	-0.44211
0.73933	0.11225	0.73956	0.69579	0.73956	0.02437	0.54055	-0.86053	-48.724	0.058127	-26.625	14.377	-98.096	-0.44465
0.74016	0.11124	0.74039	0.6954	0.74039	0.022844	0.54172	-0.86106	-48.721	0.058798	-26.623	14.379	-98.092	-0.44878
0.741	0.10998	0.74122	0.69492	0.74123	0.020953	0.54289	-0.86233	-48.719	0.059207	-26.622	14.38	-98.089	-0.44493
0.74183	0.10813	0.74205	0.69389	0.74206	0.019303	0.54406	-0.86305	-48.716	0.059568	-26.62	14.38	-98.085	-0.4399
0.74266	0.10646	0.74288	0.693	0.74289	0.017696	0.54523	-0.86408	-48.713	0.05862	-26.618	14.381	-98.082	-0.43613
0.74349	0.10495	0.74372	0.69208	0.74372	0.015388	0.54639	-0.86324	-48.711	0.060327	-26.617	14.382	-98.079	-0.43715
0.74433	0.10377	0.74455	0.69158	0.74456	0.013552	0.54756	-0.863	-48.708	0.060443	-26.615	14.383	-98.075	-0.43757
0.74516	0.10183	0.74538	0.69115	0.74539	0.012099	0.54873	-0.86416	-48.705	0.061095	-26.613	14.383	-98.072	-0.43852
[truncated: 50,680 more rows]

## Sheet: Figure S2f
Figure S2f) RPA-Rtt105 Cys mutation interaction
[truncated: 10,003 more rows]

## Sheet: Figure S2g
Figure S2g) RPA-Rtt105 Cys mutation interaction
[truncated: 10,003 more rows]

[truncated: 10 more sheets: Figure S3a, Figure S3b, Figure S7-11, Figure S12, Figure S14, Figure S15, Figure S16, Figure S17, Figure S18d, Figure S18e]
