# Supplementary material for: Rtt105 regulates RPA function by configurationally stapling the flexible domains
Source: Nat Commun. 2022 Sep 2;13:5152. doi: 10.1038/s41467-022-32860-6 (PMC9440123; doi:10.1038/s41467-022-32860-6)
Supplement: Supplementary file 4 — Source Data [file 41467_2022_32860_MOESM4_ESM.zip › Source Data.xlsx]

## Sheet: Figure 1d
Figure 1d) Size exclusion chromatographic (SEC) analysis of Rtt105 (5 µM) and RPA (0 – 5 µM) and insert for stoichiometric complex formation between Rtt105 and RPA.
Buffer	30 mM HEPES, pH 7.8, 100 mM KCl, 1 mM TCEP-HCl, and 10% v/v glycerol
elution Volume (ml)	5uM Rtt105: 0uM RPA	elution Volume (ml)	0uM Rtt105: 5uM RPA	elution Volume (ml)	5uM Rtt105: 0.5uM RPA	elution Volume (ml)	5uM Rtt105: 1.25uM RPA	elution Volume (ml)	5uM Rtt105: 2.5uM RPA	elution Volume (ml)	5uM Rtt105: 5uM RPA	elution Volume (ml)	5uM Rtt105: 10uM RPA
-50.034	3.8453	-5.0336	0	-10.034	0.416	-10.034	0	-10.034	0.046775	-5.034	0	-5.0338	0
-50.032	3.8411	-5.0327	-0.002376	-10.033	0.48474	-10.033	0.40363	-10.031	0.070698	-5.0332	-0.074111	-5.033	0.064886					Insert
-50.03	3.8409	-5.0319	-0.002057	-10.032	0.48381	-10.032	0.40536	-10.027	0.070593	-5.0323	-0.073096	-5.0321	0.063941
-50.029	3.8403	-5.0311	-0.002613	-10.031	0.48199	-10.031	0.40702	-10.024	0.086777	-5.0315	-0.07399	-5.0313	0.063362					[RPA]uM	Rtt105 Area
-50.027	3.8386	-5.0302	-0.002033	-10.03	0.48079	-10.031	0.40815	-10.021	0.083483	-5.0307	-0.073073	-5.0305	0.063427					0	7.073
-50.025	3.9685	-5.0294	-0.00237	-10.03	0.47906	-10.03	0.40933	-10.017	0.080233	-5.0298	-0.072487	-5.0296	0.06362					0.5	5.557
-50.024	4.2233	-5.0286	-0.002031	-10.029	0.47774	-10.029	0.41036	-10.014	0.079563	-5.029	-0.072059	-5.0288	0.063776					1.25	4.862
-50.022	4.2199	-5.0277	-0.001031	-10.028	0.47609	-10.028	0.41073	-10.011	0.074352	-5.0282	-0.071969	-5.028	0.063567					2.5	3.12
-50.021	4.2169	-5.0269	-0.00072	-10.027	0.47454	-10.027	0.41165	-10.007	0.001682	-5.0273	-0.072082	-5.0271	0.063485					5	0
-50.019	4.2148	-5.0261	-0.00079	-10.026	0.47279	-10.026	0.4126	-10.004	-7.1e-05	-5.0265	-0.072202	-5.0263	0.063315					10	0
-50.017	4.2129	-5.0252	0.032741	-10.025	0.46117	-10.026	0.42581	-10.001	-0.001797	-5.0257	-0.069747	-5.0255	0.058293
-50.016	4.2115	-5.0244	0.19531	-10.025	0.43899	-10.025	0.45267	-9.9973	-0.003558	-5.0248	-0.064122	-5.0246	0.048382
-50.014	4.2098	-5.0236	0.28701	-10.024	0.43739	-10.024	0.45577	-9.9939	-0.006515	-5.024	-0.064364	-5.0238	0.047526
-50.012	4.2079	-5.0227	0.2862	-10.023	0.43908	-10.023	0.45596	-9.9906	-0.008202	-5.0232	-0.064588	-5.023	0.048047
-50.011	4.2047	-5.0219	0.28703	-10.022	0.4406	-10.022	0.45539	-9.9873	-0.010395	-5.0223	-0.064803	-5.0221	0.04854
-50.009	4.199	-5.0211	0.28687	-10.021	0.44019	-10.021	0.45437	-9.9839	-0.011991	-5.0215	-0.065276	-5.0213	0.04884
-50.007	2.0912	-5.0203	0.28675	-10.02	0.43981	-10.021	0.45422	-9.9806	-0.013399	-5.0207	-0.064932	-5.0205	0.049061
-50.006	-0.00951	-5.0194	0.28544	-10.02	0.43877	-10.02	0.45314	-9.9773	-0.013853	-5.0199	-0.064092	-5.0196	0.048564
-50.004	-0.019897	-5.0186	0.28539	-10.019	0.43797	-10.019	0.45302	-9.9739	-0.015113	-5.019	-0.063215	-5.0188	0.050442
-50.002	-0.032849	-5.0178	0.28556	-10.018	0.43838	-10.018	0.45352	-9.9706	-0.017184	-5.0182	-0.063276	-5.018	0.050166
-50.001	-0.047367	-5.0169	0.28522	-10.017	0.43851	-10.017	0.45143	-9.9673	-0.016279	-5.0174	-0.062461	-5.0172	0.049167
-49.999	-0.058765	-5.0161	0.28522	-10.016	0.43912	-10.016	0.45138	-9.964	-0.019153	-5.0165	-0.062703	-5.0163	0.049933
-49.997	-0.068499	-5.0153	0.28534	-10.015	0.43937	-10.016	0.45133	-9.9606	-0.022228	-5.0157	-0.063234	-5.0155	0.050275
-49.996	-0.078145	-5.0144	0.2848	-10.015	0.43866	-10.015	0.45129	-9.9573	-0.023882	-5.0149	-0.064356	-5.0147	0.049711
-49.994	-0.092435	-5.0136	0.28465	-10.014	0.43778	-10.014	0.45078	-9.954	-0.024017	-5.014	-0.063916	-5.0138	0.04924
-49.992	-0.11724	-5.0128	0.28463	-10.013	0.43615	-10.013	0.45098	-9.9506	-0.024364	-5.0132	-0.063862	-5.013	0.049219
-49.991	-0.15238	-5.0119	0.28419	-10.012	0.43624	-10.012	0.45141	-9.9473	-0.027666	-5.0124	-0.064828	-5.0122	0.049347
-49.989	-0.1983	-5.0111	0.28385	-10.011	0.43617	-10.011	0.45138	-9.944	-0.031113	-5.0115	-0.066666	-5.0113	0.048967
-49.987	-0.2539	-5.0103	0.28295	-10.01	0.43532	-10.011	0.4518	-9.9406	-0.037991	-5.0107	-0.066787	-5.0105	0.049108
-49.986	-0.31853	-5.0094	0.2822	-10.01	0.43473	-10.01	0.45094	-9.9373	-0.045381	-5.0099	-0.066928	-5.0097	0.048479
-49.984	-0.38996	-5.0086	0.28202	-10.009	0.4355	-10.009	0.4509	-9.934	-0.054182	-5.009	-0.067969	-5.0088	0.048747
-49.982	-0.4671	-5.0078	0.28191	-10.008	0.43585	-10.008	0.41037	-9.9306	-0.060122	-5.0082	-0.058621	-5.008	0.050317
-49.981	-0.54961	-5.0069	0.12901	-10.007	0.010724	-10.007	-6.9e-05	-9.9273	-0.067403	-5.0074	2.3e-05	-5.0072	0.001315
-49.979	-0.63535	-5.0061	0.000513	-10.006	-0.000217	-10.006	-0.000772	-9.924	-0.075277	-5.0065	6.9e-05	-5.0063	-0.000277
-49.977	-0.72369	-5.0053	0.000898	-10.005	0.001777	-10.006	-0.000928	-9.9206	-0.084193	-5.0057	-0.001759	-5.0055	0.000637
-49.976	-0.81307	-5.0044	0.000476	-10.005	0.001761	-10.005	-0.000388	-9.9173	-0.0912	-5.0049	-0.002603	-5.0047	8.3e-05
-49.974	-0.89998	-5.0036	1.4e-05	-10.004	0.000808	-10.004	-0.001055	-9.914	-0.10101	-5.004	-0.00345	-5.0038	4.5e-05
-49.972	-0.98322	-5.0028	-6.2e-05	-10.003	0.001037	-10.003	-0.00164	-9.9107	-0.1108	-5.0032	-0.004476	-5.003	0.000207
-49.971	-1.0623	-5.0019	0.000122	-10.002	0.000928	-10.002	-0.000561	-9.9073	-0.12063	-5.0024	-0.004522	-5.0022	-0.001666
-49.969	-1.1352	-5.0011	-0.000366	-10.001	0.001778	-10.001	0.001461	-9.904	-0.12429	-5.0015	-0.004387	-5.0013	-0.00242
-49.967	-1.203	-5.0003	-0.001579	-10	0.001222	-10.001	0.002149	-9.9007	-0.12861	-5.0007	-0.005569	-5.0005	-0.00357
-49.966	-1.2667	-4.9995	-0.00295	-9.9996	0.002522	-9.9997	0.003022	-9.8973	-0.13044	-4.9999	-0.007117	-4.9997	-0.002832
-49.964	-1.327	-4.9986	-0.004248	-9.9987	0.003446	-9.9989	0.00291	-9.894	-0.13081	-4.9991	-0.006999	-4.9988	-0.003538
-49.962	-1.3842	-4.9978	-0.005442	-9.9979	0.004357	-9.9981	0.002844	-9.8907	-0.13161	-4.9982	-0.008367	-4.998	-0.004561
-49.961	-1.439	-4.997	-0.007004	-9.9971	0.006609	-9.9972	0.003258	-9.8873	-0.13133	-4.9974	-0.008405	-4.9972	-0.004868
-49.959	-1.4919	-4.9961	-0.008462	-9.9962	0.007601	-9.9964	0.00387	-9.884	-0.13007	-4.9966	-0.009228	-4.9963	-0.006245
-49.957	-1.5445	-4.9953	-0.010649	-9.9954	0.00786	-9.9956	0.005107	-9.8807	-0.12726	-4.9957	-0.010655	-4.9955	-0.005735
-49.956	-1.5971	-4.9945	-0.013483	-9.9946	0.008646	-9.9947	0.00403	-9.8773	-0.12444	-4.9949	-0.010128	-4.9947	-0.005794
-49.954	-1.6498	-4.9936	-0.015097	-9.9937	0.009219	-9.9939	0.003602	-9.874	-0.12203	-4.9941	-0.010797	-4.9939	-0.005202
-49.952	-1.6925	-4.9928	-0.01713	-9.9929	0.010059	-9.9931	0.002078	-9.8707	-0.11744	-4.9932	-0.010434	-4.993	-0.006104
-49.951	-1.712	-4.992	-0.01943	-9.9921	0.010406	-9.9922	0.001526	-9.8673	-0.11102	-4.9924	-0.010738	-4.9922	-0.006499
-49.949	-1.7032	-4.9911	-0.022275	-9.9912	0.010331	-9.9914	0.001175	-9.864	-0.10274	-4.9916	-0.010711	-4.9914	-0.0067
-49.947	-1.6617	-4.9903	-0.026103	-9.9904	0.011101	-9.9906	0.000462	-9.8607	-0.098541	-4.9907	-0.01182	-4.9905	-0.006282
-49.946	-1.5785	-4.9895	-0.02934	-9.9896	0.011685	-9.9897	0.000999	-9.8574	-0.090739	-4.9899	-0.012082	-4.9897	-0.005757
-49.944	-1.431	-4.9886	-0.031654	-9.9887	0.01151	-9.9889	0.000589	-9.854	-0.083698	-4.9891	-0.012499	-4.9889	-0.006479
-49.942	-1.1786	-4.9878	-0.033716	-9.9879	0.013051	-9.9881	0.001421	-9.8507	-0.075582	-4.9882	-0.014291	-4.988	-0.007705
-49.941	-0.76221	-4.987	-0.036864	-9.9871	0.014127	-9.9872	0.001796	-9.8474	-0.064173	-4.9874	-0.015611	-4.9872	-0.008431
-49.939	-0.073029	-4.9861	-0.039756	-9.9862	0.015152	-9.9864	0.001833	-9.844	-0.04679	-4.9866	-0.01658	-4.9864	-0.009757
-49.937	1.0334	-4.9853	-0.042902	-9.9854	0.017054	-9.9856	0.00164	-9.8407	-0.029944	-4.9857	-0.016956	-4.9855	-0.009566
-49.936	2.5939	-4.9845	-0.046916	-9.9846	0.017653	-9.9848	-0.000245	-9.8374	-0.011305	-4.9849	-0.01755	-4.9847	-0.009588
-49.934	4.4794	-4.9836	-0.050669	-9.9837	0.019992	-9.9839	-0.000704	-9.834	0.009451	-4.9841	-0.018884	-4.9839	-0.011154
-49.932	6.5182	-4.9828	-0.05421	-9.9829	0.022046	-9.9831	-0.00231	-9.8307	0.032955	-4.9832	-0.020447	-4.983	-0.01207
-49.931	8.5819	-4.982	-0.058539	-9.9821	0.022531	-9.9823	-0.00282	-9.8274	0.06356	-4.9824	-0.020621	-4.9822	-0.013058
-49.929	10.6	-4.9811	-0.062946	-9.9813	0.02279	-9.9814	-0.004184	-9.824	0.096821	-4.9816	-0.021272	-4.9814	-0.014702
-49.927	12.535	-4.9803	-0.066972	-9.9804	0.024228	-9.9806	-0.004524	-9.8207	0.13431	-4.9807	-0.021537	-4.9805	-0.01627
-49.926	14.403	-4.9795	-0.071518	-9.9796	0.025401	-9.9798	-0.005829	-9.8174	0.17804	-4.9799	-0.022511	-4.9797	-0.016587
-49.924	16.23	-4.9786	-0.075183	-9.9788	0.026073	-9.9789	-0.005279	-9.814	0.22295	-4.9791	-0.023381	-4.9789	-0.01605
-49.922	18.029	-4.9778	-0.079541	-9.9779	0.026208	-9.9781	-0.005156	-9.8107	0.27411	-4.9782	-0.02365	-4.978	-0.016049
-49.921	19.816	-4.977	-0.085079	-9.9771	0.027132	-9.9773	-0.006275	-9.8074	0.32782	-4.9774	-0.025204	-4.9772	-0.017401
-49.919	21.603	-4.9762	-0.089861	-9.9763	0.027568	-9.9764	-0.008103	-9.8041	0.37364	-4.9766	-0.025834	-4.9764	-0.016874
-49.917	23.383	-4.9753	-0.094075	-9.9754	0.029025	-9.9756	-0.00885	-9.8007	0.41889	-4.9758	-0.026029	-4.9755	-0.017355
-49.916	25.144	-4.9745	-0.098428	-9.9746	0.028727	-9.9748	-0.009615	-9.7974	0.46625	-4.9749	-0.026418	-4.9747	-0.017949
-49.914	26.886	-4.9737	-0.10318	-9.9738	0.029508	-9.9739	-0.010192	-9.7941	0.50621	-4.9741	-0.026462	-4.9739	-0.01943
-49.912	28.603	-4.9728	-0.10801	-9.9729	0.029792	-9.9731	-0.01137	-9.7907	0.54619	-4.9733	-0.026797	-4.9731	-0.020413
-49.911	30.286	-4.972	-0.11268	-9.9721	0.029903	-9.9723	-0.012777	-9.7874	0.57165	-4.9724	-0.02832	-4.9722	-0.020855
-49.909	31.931	-4.9712	-0.11773	-9.9713	0.031864	-9.9714	-0.013286	-9.7841	0.59259	-4.9716	-0.029075	-4.9714	-0.021173
-49.907	33.53	-4.9703	-0.12233	-9.9704	0.032823	-9.9706	-0.015131	-9.7807	0.6074	-4.9708	-0.028603	-4.9706	-0.020786
-49.906	35.08	-4.9695	-0.12663	-9.9696	0.03351	-9.9698	-0.016332	-9.7774	0.61905	-4.9699	-0.027901	-4.9697	-0.020909
-49.904	36.536	-4.9687	-0.1306	-9.9688	0.032936	-9.9689	-0.018779	-9.7741	0.62114	-4.9691	-0.028597	-4.9689	-0.019868
-49.902	37.919	-4.9678	-0.13449	-9.9679	0.033253	-9.9681	-0.019894	-9.7707	0.62085	-4.9683	-0.029955	-4.9681	-0.019954
-49.901	39.205	-4.967	-0.13904	-9.9671	0.033476	-9.9673	-0.022597	-9.7674	0.61037	-4.9674	-0.030382	-4.9672	-0.020041
-49.899	40.312	-4.9662	-0.14366	-9.9663	0.033076	-9.9664	-0.0244	-9.7641	0.59631	-4.9666	-0.031129	-4.9664	-0.020915
-49.897	41.127	-4.9653	-0.14752	-9.9654	0.03388	-9.9656	-0.026554	-9.7607	0.57985	-4.9658	-0.031724	-4.9656	-0.019953
-49.896	41.508	-4.9645	-0.15122	-9.9646	0.034266	-9.9648	-0.027305	-9.7574	0.55965	-4.9649	-0.032542	-4.9647	-0.021602
-49.894	41.409	-4.9637	-0.15511	-9.9638	0.033589	-9.9639	-0.029332	-9.7541	0.53822	-4.9641	-0.032721	-4.9639	-0.023888
-49.892	40.949	-4.9628	-0.15882	-9.9629	0.033313	-9.9631	-0.032456	-9.7507	0.51814	-4.9633	-0.03266	-4.9631	-0.024724
-49.891	40.301	-4.962	-0.1625	-9.9621	0.034438	-9.9623	-0.03393	-9.7474	0.50025	-4.9624	-0.033237	-4.9622	-0.025327
-49.889	39.594	-4.9612	-0.16554	-9.9613	0.035232	-9.9614	-0.03496	-9.7441	0.48471	-4.9616	-0.03354	-4.9614	-0.025412
-49.887	38.905	-4.9603	-0.16807	-9.9604	0.035434	-9.9606	-0.036342	-9.7408	0.4678	-4.9608	-0.034272	-4.9606	-0.023619
-49.886	38.26	-4.9595	-0.17039	-9.9596	0.035213	-9.9598	-0.03935	-9.7374	0.4463	-4.9599	-0.035139	-4.9597	-0.024422
-49.884	37.652	-4.9587	-0.17313	-9.9588	0.035484	-9.959	-0.040729	-9.7341	0.42436	-4.9591	-0.035	-4.9589	-0.023365
-49.882	37.068	-4.9578	-0.17555	-9.958	0.034746	-9.9581	-0.04273	-9.7308	0.40183	-4.9583	-0.034628	-4.9581	-0.023876
-49.881	36.484	-4.957	-0.17674	-9.9571	0.034527	-9.9573	-0.044664	-9.7274	0.38157	-4.9574	-0.035451	-4.9572	-0.024487
-49.879	35.883	-4.9562	-0.17789	-9.9563	0.034958	-9.9565	-0.046545	-9.7241	0.36399	-4.9566	-0.034771	-4.9564	-0.024564
-49.877	35.259	-4.9553	-0.17924	-9.9555	0.033978	-9.9556	-0.048458	-9.7208	0.34762	-4.9558	-0.035808	-4.9556	-0.024654
-49.876	34.618	-4.9545	-0.1802	-9.9546	0.033106	-9.9548	-0.049168	-9.7174	0.33149	-4.9549	-0.035921	-4.9547	-0.024339
-49.874	33.968	-4.9537	-0.18074	-9.9538	0.03332	-9.954	-0.05099	-9.7141	0.31734	-4.9541	-0.035723	-4.9539	-0.025172
-49.872	33.314	-4.9529	-0.18066	-9.953	0.033914	-9.9531	-0.052693	-9.7108	0.30321	-4.9533	-0.036656	-4.9531	-0.025821
-49.871	32.658	-4.952	-0.18102	-9.9521	0.034435	-9.9523	-0.054241	-9.7074	0.28781	-4.9525	-0.03712	-4.9522	-0.026738
-49.869	32.008	-4.9512	-0.18185	-9.9513	0.034154	-9.9515	-0.055362	-9.7041	0.27124	-4.9516	-0.037505	-4.9514	-0.028219
-49.867	31.364	-4.9504	-0.18211	-9.9505	0.035122	-9.9506	-0.056221	-9.7008	0.25793	-4.9508	-0.037636	-4.9506	-0.028991
-49.866	30.726	-4.9495	-0.18212	-9.9496	0.035557	-9.9498	-0.057317	-9.6974	0.24795	-4.95	-0.038134	-4.9498	-0.029804
-49.864	30.095	-4.9487	-0.18124	-9.9488	0.033471	-9.949	-0.058262	-9.6941	0.23933	-4.9491	-0.039228	-4.9489	-0.031592
-49.862	29.47	-4.9479	-0.18007	-9.948	0.032214	-9.9481	-0.06087	-9.6908	0.23003	-4.9483	-0.041029	-4.9481	-0.033557
-49.861	28.852	-4.947	-0.1799	-9.9471	0.030667	-9.9473	-0.0623	-9.6875	0.2219	-4.9475	-0.041826	-4.9473	-0.034404
-49.859	28.245	-4.9462	-0.17947	-9.9463	0.030015	-9.9465	-0.064484	-9.6841	0.21333	-4.9466	-0.041848	-4.9464	-0.035202
-49.857	27.649	-4.9454	-0.17916	-9.9455	0.028856	-9.9456	-0.066203	-9.6808	0.2028	-4.9458	-0.041319	-4.9456	-0.036102
-49.856	27.062	-4.9445	-0.17839	-9.9446	0.026785	-9.9448	-0.068485	-9.6775	0.19334	-4.945	-0.041299	-4.9448	-0.036645
-49.854	26.485	-4.9437	-0.17705	-9.9438	0.025081	-9.944	-0.069715	-9.6741	0.18259	-4.9441	-0.042598	-4.9439	-0.03763
-49.852	25.916	-4.9429	-0.17697	-9.943	0.023841	-9.9431	-0.071364	-9.6708	0.17239	-4.9433	-0.043968	-4.9431	-0.039349
-49.851	25.387	-4.942	-0.17596	-9.9421	0.021897	-9.9423	-0.073499	-9.6675	0.1614	-4.9425	-0.045015	-4.9423	-0.041113
-49.849	24.868	-4.9412	-0.17452	-9.9413	0.019392	-9.9415	-0.075062	-9.6641	0.15605	-4.9416	-0.045682	-4.9414	-0.043193
-49.847	24.336	-4.9404	-0.17354	-9.9405	0.017504	-9.9406	-0.07751	-9.6608	0.15043	-4.9408	-0.046942	-4.9406	-0.044122
-49.846	23.801	-4.9395	-0.17296	-9.9396	0.016082	-9.9398	-0.07949	-9.6575	0.14457	-4.94	-0.048432	-4.9398	-0.044684
-49.844	23.275	-4.9387	-0.1723	-9.9388	0.014162	-9.939	-0.081647	-9.6541	0.13835	-4.9391	-0.049223	-4.9389	-0.045272
-49.842	22.761	-4.9379	-0.17219	-9.938	0.011159	-9.9381	-0.083421	-9.6508	0.13374	-4.9383	-0.049722	-4.9381	-0.047191
-49.841	22.259	-4.937	-0.17144	-9.9372	0.009126	-9.9373	-0.08553	-9.6475	0.12919	-4.9375	-0.050863	-4.9373	-0.04965
-49.839	21.77	-4.9362	-0.1707	-9.9363	0.007934	-9.9365	-0.087785	-9.6441	0.12155	-4.9366	-0.052862	-4.9364	-0.051374
-49.837	21.289	-4.9354	-0.16894	-9.9355	0.006032	-9.9356	-0.089463	-9.6408	0.11765	-4.9358	-0.05473	-4.9356	-0.053846
-49.836	20.817	-4.9345	-0.16671	-9.9347	0.003269	-9.9348	-0.091331	-9.6375	0.11	-4.935	-0.056097	-4.9348	-0.056708
-49.834	20.356	-4.9337	-0.1656	-9.9338	0.000452	-9.934	-0.093444	-9.6342	0.10951	-4.9341	-0.057887	-4.9339	-0.059177
-49.832	19.904	-4.9329	-0.16503	-9.933	-0.00297	-9.9332	-0.095664	-9.6308	0.10565	-4.9333	-0.060302	-4.9331	-0.061106
-49.831	19.459	-4.932	-0.16475	-9.9322	-0.00552	-9.9323	-0.097767	-9.6275	0.10438	-4.9325	-0.063077	-4.9323	-0.0626
-49.829	19.023	-4.9312	-0.16363	-9.9313	-0.007405	-9.9315	-0.099699	-9.6242	0.10061	-4.9317	-0.064885	-4.9314	-0.06499
-49.827	18.594	-4.9304	-0.16253	-9.9305	-0.010096	-9.9307	-0.10129	-9.6208	0.092781	-4.9308	-0.066642	-4.9306	-0.068235
-49.826	18.173	-4.9296	-0.16235	-9.9297	-0.012809	-9.9298	-0.10421	-9.6175	0.087456	-4.93	-0.068442	-4.9298	-0.070222
-49.824	17.76	-4.9287	-0.16231	-9.9288	-0.015696	-9.929	-0.10601	-9.6142	0.083198	-4.9292	-0.071344	-4.9289	-0.073952
-49.822	17.355	-4.9279	-0.16213	-9.928	-0.018695	-9.9282	-0.10783	-9.6108	0.080476	-4.9283	-0.074287	-4.9281	-0.076222
-49.821	16.956	-4.9271	-0.16255	-9.9272	-0.01947	-9.9273	-0.10927	-9.6075	0.076497	-4.9275	-0.07609	-4.9273	-0.080006
-49.819	16.565	-4.9262	-0.16272	-9.9263	-0.022175	-9.9265	-0.11113	-9.6042	0.074192	-4.9267	-0.077185	-4.9265	-0.081891
-49.817	16.18	-4.9254	-0.16309	-9.9255	-0.025029	-9.9257	-0.11279	-9.6008	0.070762	-4.9258	-0.078772	-4.9256	-0.084441
-49.816	15.799	-4.9246	-0.16323	-9.9247	-0.027398	-9.9248	-0.11571	-9.5975	0.068085	-4.925	-0.080339	-4.9248	-0.086463
-49.814	15.424	-4.9237	-0.16278	-9.9238	-0.03068	-9.924	-0.11806	-9.5942	0.065797	-4.9242	-0.082946	-4.924	-0.089808
-49.812	15.054	-4.9229	-0.16291	-9.923	-0.034504	-9.9232	-0.12127	-9.5908	0.064203	-4.9233	-0.085812	-4.9231	-0.09108
-49.811	14.689	-4.9221	-0.16458	-9.9222	-0.037404	-9.9223	-0.12329	-9.5875	0.061695	-4.9225	-0.08817	-4.9223	-0.092133
-49.809	14.333	-4.9212	-0.16579	-9.9213	-0.039837	-9.9215	-0.12476	-9.5842	0.059196	-4.9217	-0.089706	-4.9215	-0.094418
-49.807	13.986	-4.9204	-0.16684	-9.9205	-0.043477	-9.9207	-0.1268	-9.5809	0.059606	-4.9208	-0.091411	-4.9206	-0.096292
-49.806	13.644	-4.9196	-0.16861	-9.9197	-0.046576	-9.9198	-0.12918	-9.5775	0.058081	-4.92	-0.093704	-4.9198	-0.098732
-49.804	13.308	-4.9187	-0.17017	-9.9188	-0.049827	-9.919	-0.13195	-9.5742	0.056639	-4.9192	-0.096249	-4.919	-0.10149
-49.802	12.975	-4.9179	-0.17214	-9.918	-0.052816	-9.9182	-0.13418	-9.5709	0.054791	-4.9183	-0.098928	-4.9181	-0.10295
-49.801	12.645	-4.9171	-0.17414	-9.9172	-0.056238	-9.9173	-0.13699	-9.5675	0.053583	-4.9175	-0.10158	-4.9173	-0.10637
-49.799	12.317	-4.9162	-0.1765	-9.9163	-0.05889	-9.9165	-0.13925	-9.5642	0.050564	-4.9167	-0.10394	-4.9165	-0.10882
-49.797	12.008	-4.9154	-0.17956	-9.9155	-0.061976	-9.9157	-0.14147	-9.5609	0.045594	-4.9158	-0.10643	-4.9156	-0.11087
-49.796	11.707	-4.9146	-0.18308	-9.9147	-0.065676	-9.9148	-0.14482	-9.5575	0.042789	-4.915	-0.10959	-4.9148	-0.11293
-49.794	11.398	-4.9137	-0.18592	-9.9139	-0.068597	-9.914	-0.14767	-9.5542	0.042052	-4.9142	-0.11117	-4.914	-0.11477
-49.792	11.084	-4.9129	-0.18831	-9.913	-0.071449	-9.9132	-0.15171	-9.5509	0.041284	-4.9133	-0.11366	-4.9131	-0.11748
-49.791	10.776	-4.9121	-0.19157	-9.9122	-0.075224	-9.9123	-0.15469	-9.5475	0.040529	-4.9125	-0.11608	-4.9123	-0.11933
-49.789	10.474	-4.9112	-0.19491	-9.9114	-0.080079	-9.9115	-0.1571	-9.5442	0.036019	-4.9117	-0.11808	-4.9115	-0.12137
-49.787	10.177	-4.9104	-0.1979	-9.9105	-0.084082	-9.9107	-0.15981	-9.5409	0.033711	-4.9108	-0.12077	-4.9106	-0.12297
-49.786	9.8855	-4.9096	-0.20036	-9.9097	-0.087705	-9.9098	-0.16191	-9.5375	0.032206	-4.91	-0.12361	-4.9098	-0.12468
-49.784	9.5993	-4.9088	-0.20266	-9.9089	-0.091954	-9.909	-0.16558	-9.5342	0.030432	-4.9092	-0.12629	-4.909	-0.12748
-49.782	9.317	-4.9079	-0.20512	-9.908	-0.095831	-9.9082	-0.16769	-9.5309	0.026788	-4.9084	-0.12968	-4.9081	-0.1298
-49.781	9.0389	-4.9071	-0.20801	-9.9072	-0.097709	-9.9074	-0.16903	-9.5276	0.023944	-4.9075	-0.13057	-4.9073	-0.13196
-49.779	8.7654	-4.9063	-0.21103	-9.9064	-0.10079	-9.9065	-0.17029	-9.5242	0.021923	-4.9067	-0.13018	-4.9065	-0.13344
-49.777	8.4959	-4.9054	-0.21389	-9.9055	-0.10381	-9.9057	-0.17261	-9.5209	0.023368	-4.9059	-0.13149	-4.9057	-0.13482
-49.776	8.2304	-4.9046	-0.21784	-9.9047	-0.10684	-9.9049	-0.17462	-9.5176	0.024437	-4.905	-0.13316	-4.9048	-0.13618
-49.774	7.9681	-4.9038	-0.2212	-9.9039	-0.10992	-9.904	-0.17682	-9.5142	0.022886	-4.9042	-0.13384	-4.904	-0.13771
-49.772	7.7095	-4.9029	-0.22376	-9.903	-0.11212	-9.9032	-0.17862	-9.5109	0.020462	-4.9034	-0.1348	-4.9032	-0.13942
-49.771	7.4559	-4.9021	-0.22703	-9.9022	-0.11404	-9.9024	-0.1805	-9.5076	0.019846	-4.9025	-0.13501	-4.9023	-0.14057
-49.769	7.208	-4.9013	-0.22865	-9.9014	-0.11668	-9.9015	-0.18108	-9.5042	0.016918	-4.9017	-0.13616	-4.9015	-0.14145
-49.767	6.9647	-4.9004	-0.23135	-9.9005	-0.11888	-9.9007	-0.18389	-9.5009	0.015884	-4.9009	-0.13699	-4.9007	-0.14221
-49.766	6.7232	-4.8996	-0.23486	-9.8997	-0.12018	-9.8999	-0.18698	-9.4976	0.01639	-4.9	-0.13793	-4.8998	-0.14276
-49.764	6.4856	-4.8988	-0.23795	-9.8989	-0.12151	-9.899	-0.18902	-9.4942	0.01565	-4.8992	-0.1389	-4.899	-0.14351
-49.762	6.2534	-4.8979	-0.2404	-9.898	-0.12404	-9.8982	-0.19116	-9.4909	0.01784	-4.8984	-0.13944	-4.8982	-0.14439
-49.761	6.0262	-4.8971	-0.24333	-9.8972	-0.1262	-9.8974	-0.19318	-9.4876	0.017824	-4.8975	-0.14007	-4.8973	-0.14589
-49.759	5.8041	-4.8963	-0.24604	-9.8964	-0.12738	-9.8965	-0.19504	-9.4843	0.019067	-4.8967	-0.14082	-4.8965	-0.14707
-49.757	5.5862	-4.8954	-0.24872	-9.8955	-0.12902	-9.8957	-0.1977	-9.4809	0.018245	-4.8959	-0.1404	-4.8957	-0.148
-49.756	5.3736	-4.8946	-0.25057	-9.8947	-0.13053	-9.8949	-0.20051	-9.4776	0.017364	-4.895	-0.13974	-4.8948	-0.14844
-49.754	5.1668	-4.8938	-0.2528	-9.8939	-0.13207	-9.894	-0.202	-9.4743	0.014375	-4.8942	-0.13959	-4.894	-0.1486
-49.752	4.9663	-4.8929	-0.25539	-9.893	-0.13339	-9.8932	-0.20342	-9.4709	0.015175	-4.8934	-0.1397	-4.8932	-0.14888
-49.751	4.7712	-4.8921	-0.25798	-9.8922	-0.13515	-9.8924	-0.20425	-9.4676	0.01498	-4.8925	-0.14008	-4.8923	-0.14901
-49.749	4.5807	-4.8913	-0.25989	-9.8914	-0.13449	-9.8915	-0.20538	-9.4643	0.012615	-4.8917	-0.14003	-4.8915	-0.14983
-49.747	4.3941	-4.8904	-0.2614	-9.8906	-0.13529	-9.8907	-0.20658	-9.4609	0.010732	-4.8909	-0.13922	-4.8907	-0.14911
-49.746	4.2115	-4.8896	-0.26298	-9.8897	-0.13606	-9.8899	-0.20739	-9.4576	0.010297	-4.89	-0.1385	-4.8898	-0.14896
-49.744	4.0424	-4.8888	-0.26479	-9.8889	-0.13621	-9.889	-0.20836	-9.4543	0.010911	-4.8892	-0.13812	-4.889	-0.14855
-49.742	3.8811	-4.8879	-0.26587	-9.8881	-0.13667	-9.8882	-0.21022	-9.4509	0.008997	-4.8884	-0.13851	-4.8882	-0.14897
-49.741	3.7187	-4.8871	-0.26751	-9.8872	-0.13785	-9.8874	-0.21207	-9.4476	0.007176	-4.8875	-0.13802	-4.8873	-0.14724
-49.739	3.5566	-4.8863	-0.26938	-9.8864	-0.13793	-9.8865	-0.21369	-9.4443	0.003163	-4.8867	-0.13702	-4.8865	-0.14659
-49.737	3.3982	-4.8854	-0.27134	-9.8856	-0.13887	-9.8857	-0.21543	-9.4409	0.00175	-4.8859	-0.13691	-4.8857	-0.14563
-49.736	3.2435	-4.8846	-0.27247	-9.8847	-0.13933	-9.8849	-0.21723	-9.4376	0.00291	-4.8851	-0.13677	-4.8848	-0.1452
-49.734	3.0926	-4.8838	-0.27302	-9.8839	-0.13996	-9.884	-0.21843	-9.4343	0.001562	-4.8842	-0.13605	-4.884	-0.14418
-49.732	2.9466	-4.883	-0.27384	-9.8831	-0.14119	-9.8832	-0.21982	-9.431	0.00193	-4.8834	-0.13535	-4.8832	-0.14423
-49.731	2.8043	-4.8821	-0.27461	-9.8822	-0.1416	-9.8824	-0.2212	-9.4276	0.000644	-4.8826	-0.13423	-4.8824	-0.14322
-49.729	2.6664	-4.8813	-0.27498	-9.8814	-0.14104	-9.8816	-0.22167	-9.4243	0.001808	-4.8817	-0.13289	-4.8815	-0.14199
-49.727	2.5328	-4.8805	-0.2749	-9.8806	-0.14139	-9.8807	-0.22215	-9.421	0.002627	-4.8809	-0.13157	-4.8807	-0.14153
-49.726	2.4019	-4.8796	-0.27573	-9.8797	-0.14214	-9.8799	-0.22324	-9.4176	0.001022	-4.8801	-0.13076	-4.8799	-0.13996
-49.724	2.2752	-4.8788	-0.27577	-9.8789	-0.14252	-9.8791	-0.22467	-9.4143	2.7e-05	-4.8792	-0.12918	-4.879	-0.1386
-49.722	2.1529	-4.878	-0.27608	-9.8781	-0.14332	-9.8782	-0.22574	-9.411	-0.000538	-4.8784	-0.12808	-4.8782	-0.13765
-49.721	2.0332	-4.8771	-0.27742	-9.8772	-0.14261	-9.8774	-0.22618	-9.4076	0.000159	-4.8776	-0.12748	-4.8774	-0.13622
-49.719	1.9162	-4.8763	-0.27887	-9.8764	-0.14202	-9.8766	-0.22664	-9.4043	-7.5e-05	-4.8767	-0.12668	-4.8765	-0.13501
-49.717	1.8027	-4.8755	-0.2795	-9.8756	-0.14142	-9.8757	-0.22804	-9.401	0.001007	-4.8759	-0.12533	-4.8757	-0.13314
-49.716	1.6932	-4.8746	-0.28026	-9.8747	-0.14088	-9.8749	-0.22976	-9.3976	-0.000118	-4.8751	-0.12363	-4.8749	-0.13211
-49.714	1.5869	-4.8738	-0.28024	-9.8739	-0.14017	-9.8741	-0.23048	-9.3943	-0.000497	-4.8742	-0.12221	-4.874	-0.13104
-49.712	1.4827	-4.873	-0.27989	-9.8731	-0.13991	-9.8732	-0.23014	-9.391	-0.000318	-4.8734	-0.12057	-4.8732	-0.13015
-49.711	1.3816	-4.8721	-0.27982	-9.8722	-0.14043	-9.8724	-0.23013	-9.3876	-0.002094	-4.8726	-0.1188	-4.8724	-0.12894
-49.709	1.284	-4.8713	-0.28117	-9.8714	-0.13923	-9.8716	-0.22959	-9.3843	0.000653	-4.8717	-0.11639	-4.8715	-0.12744
-49.707	1.189	-4.8705	-0.28094	-9.8706	-0.13872	-9.8707	-0.22976	-9.381	0.001715	-4.8709	-0.11436	-4.8707	-0.1263
-49.706	1.0971	-4.8696	-0.27955	-9.8698	-0.13677	-9.8699	-0.23054	-9.3777	0.001829	-4.8701	-0.11241	-4.8699	-0.1244
-49.704	1.0083	-4.8688	-0.27878	-9.8689	-0.13529	-9.8691	-0.23001	-9.3743	0.000872	-4.8692	-0.1099	-4.869	-0.12273
-49.702	0.92133	-4.868	-0.27805	-9.8681	-0.13498	-9.8682	-0.23106	-9.371	-0.000575	-4.8684	-0.10726	-4.8682	-0.12036
-49.701	0.83733	-4.8671	-0.27845	-9.8673	-0.13471	-9.8674	-0.23151	-9.3677	8.6e-05	-4.8676	-0.10495	-4.8674	-0.11669
-49.699	0.75536	-4.8663	-0.27929	-9.8664	-0.13387	-9.8666	-0.23171	-9.3643	-0.000947	-4.8667	-0.10139	-4.8665	-0.11576
-49.697	0.67527	-4.8655	-0.27943	-9.8656	-0.13274	-9.8657	-0.23302	-9.361	-0.000306	-4.8659	-0.098744	-4.8657	-0.11368
-49.696	0.59748	-4.8646	-0.27937	-9.8648	-0.13156	-9.8649	-0.23383	-9.3577	0.00165	-4.8651	-0.098019	-4.8649	-0.11177
-49.694	0.52205	-4.8638	-0.27973	-9.8639	-0.13027	-9.8641	-0.2345	-9.3543	0.003726	-4.8643	-0.096716	-4.864	-0.11035
-49.692	0.44969	-4.863	-0.27869	-9.8631	-0.12996	-9.8632	-0.23498	-9.351	0.003551	-4.8634	-0.094811	-4.8632	-0.10874
-49.691	0.38137	-4.8622	-0.27828	-9.8623	-0.12935	-9.8624	-0.23568	-9.3477	0.004238	-4.8626	-0.094427	-4.8624	-0.10666
-49.689	0.31705	-4.8613	-0.27762	-9.8614	-0.12885	-9.8616	-0.23638	-9.3443	0.005269	-4.8618	-0.093769	-4.8615	-0.1052
-49.687	0.25171	-4.8605	-0.27759	-9.8606	-0.12812	-9.8607	-0.23784	-9.341	0.002984	-4.8609	-0.093027	-4.8607	-0.10392
-49.686	0.18501	-4.8597	-0.27761	-9.8598	-0.12666	-9.8599	-0.23905	-9.3377	0.00175	-4.8601	-0.09195	-4.8599	-0.10237
-49.684	0.12117	-4.8588	-0.27787	-9.8589	-0.1251	-9.8591	-0.23842	-9.3343	0.000446	-4.8593	-0.089964	-4.8591	-0.10013
-49.682	0.057575	-4.858	-0.27756	-9.8581	-0.12377	-9.8582	-0.23717	-9.331	9.9e-05	-4.8584	-0.088356	-4.8582	-0.098463
-49.681	-0.003615	-4.8572	-0.27663	-9.8573	-0.12244	-9.8574	-0.23566	-9.3277	-0.000742	-4.8576	-0.086216	-4.8574	-0.096979
-49.679	-0.0608	-4.8563	-0.27607	-9.8564	-0.12026	-9.8566	-0.23527	-9.3244	-0.001597	-4.8568	-0.085308	-4.8566	-0.094889
-49.677	-0.11715	-4.8555	-0.27512	-9.8556	-0.11874	-9.8558	-0.23548	-9.321	-0.005175	-4.8559	-0.083788	-4.8557	-0.092939
-49.676	-0.17327	-4.8547	-0.27411	-9.8548	-0.11732	-9.8549	-0.23604	-9.3177	-0.007787	-4.8551	-0.082245	-4.8549	-0.089168
-49.674	-0.2269	-4.8538	-0.27322	-9.8539	-0.11564	-9.8541	-0.23611	-9.3144	-0.008519	-4.8543	-0.080292	-4.8541	-0.086388
-49.672	-0.27838	-4.853	-0.27322	-9.8531	-0.11416	-9.8533	-0.23521	-9.311	-0.010858	-4.8534	-0.078231	-4.8532	-0.08354
-49.671	-0.32825	-4.8522	-0.2725	-9.8523	-0.11224	-9.8524	-0.23569	-9.3077	-0.01351	-4.8526	-0.076354	-4.8524	-0.081361
-49.669	-0.37848	-4.8513	-0.27224	-9.8514	-0.11005	-9.8516	-0.23574	-9.3044	-0.015666	-4.8518	-0.073543	-4.8516	-0.078529
-49.667	-0.42759	-4.8505	-0.27107	-9.8506	-0.10822	-9.8508	-0.2363	-9.301	-0.016717	-4.8509	-0.07085	-4.8507	-0.07581
-49.666	-0.47388	-4.8497	-0.27054	-9.8498	-0.10697	-9.8499	-0.23613	-9.2977	-0.014939	-4.8501	-0.069121	-4.8499	-0.071413
-49.664	-0.51878	-4.8488	-0.26942	-9.8489	-0.10479	-9.8491	-0.2348	-9.2944	-0.014305	-4.8493	-0.067626	-4.8491	-0.068205
-49.662	-0.5623	-4.848	-0.26874	-9.8481	-0.10248	-9.8483	-0.23345	-9.291	-0.016614	-4.8484	-0.065063	-4.8482	-0.064601
-49.661	-0.60445	-4.8472	-0.26704	-9.8473	-0.098868	-9.8474	-0.23107	-9.2877	-0.015632	-4.8476	-0.061249	-4.8474	-0.06084
-49.659	-0.64623	-4.8463	-0.26459	-9.8465	-0.095443	-9.8466	-0.22681	-9.2844	-0.014786	-4.8468	-0.056689	-4.8466	-0.055031
-49.657	-0.68626	-4.8455	-0.26041	-9.8456	-0.092068	-9.8458	-0.2233	-9.281	-0.011738	-4.8459	-0.052949	-4.8457	-0.051227
-49.656	-0.72496	-4.8447	-0.25701	-9.8448	-0.089071	-9.8449	-0.2193	-9.2777	-0.009078	-4.8451	-0.04905	-4.8449	-0.046435
-49.654	-0.76258	-4.8438	-0.2527	-9.844	-0.085138	-9.8441	-0.21516	-9.2744	-0.009343	-4.8443	-0.044218	-4.8441	-0.038984
-49.653	-0.79862	-4.843	-0.24954	-9.8431	-0.080722	-9.8433	-0.21083	-9.2711	-0.007346	-4.8434	-0.039136	-4.8432	-0.031006
-49.651	-0.83446	-4.8422	-0.24559	-9.8423	-0.076464	-9.8424	-0.20688	-9.2677	-0.006146	-4.8426	-0.034689	-4.8424	-0.023518
-49.649	-0.8702	-4.8413	-0.24201	-9.8415	-0.070958	-9.8416	-0.20247	-9.2644	-0.005788	-4.8418	-0.03033	-4.8416	-0.017609
-49.648	-0.90462	-4.8405	-0.23886	-9.8406	-0.065458	-9.8408	-0.1979	-9.2611	-0.00556	-4.841	-0.025349	-4.8407	-0.01143
-49.646	-0.93725	-4.8397	-0.23577	-9.8398	-0.060054	-9.8399	-0.19383	-9.2577	-0.005537	-4.8401	-0.01975	-4.8399	-0.006599
-49.644	-0.96939	-4.8389	-0.23217	-9.839	-0.054594	-9.8391	-0.18993	-9.2544	-0.007212	-4.8393	-0.013952	-4.8391	-0.002069
-49.643	-1.0008	-4.838	-0.22736	-9.8381	-0.04888	-9.8383	-0.18567	-9.2511	-0.006922	-4.8385	-0.008555	-4.8383	0.001752
-49.641	-1.0315	-4.8372	-0.22234	-9.8373	-0.043442	-9.8374	-0.18192	-9.2477	-0.005064	-4.8376	-0.003846	-4.8374	0.006715
-49.639	-1.0634	-4.8364	-0.21692	-9.8365	-0.037554	-9.8366	-0.17826	-9.2444	-0.005485	-4.8368	0.000863	-4.8366	0.012985
-49.638	-1.0937	-4.8355	-0.21149	-9.8356	-0.032901	-9.8358	-0.17447	-9.2411	-0.006551	-4.836	0.006312	-4.8358	0.017367
-49.636	-1.121	-4.8347	-0.20562	-9.8348	-0.028651	-9.8349	-0.17051	-9.2377	-0.009053	-4.8351	0.013182	-4.8349	0.021777
-49.634	-1.1476	-4.8339	-0.20055	-9.834	-0.023557	-9.8341	-0.16601	-9.2344	-0.009236	-4.8343	0.021251	-4.8341	0.027053
-49.633	-1.1744	-4.833	-0.19422	-9.8331	-0.018817	-9.8333	-0.16096	-9.2311	-0.01021	-4.8335	0.028925	-4.8333	0.032923
-49.631	-1.1996	-4.8322	-0.18756	-9.8323	-0.014371	-9.8324	-0.15631	-9.2277	-0.013074	-4.8326	0.03624	-4.8324	0.038997
-49.629	-1.2237	-4.8314	-0.18178	-9.8315	-0.008832	-9.8316	-0.15126	-9.2244	-0.012315	-4.8318	0.042758	-4.8316	0.044822
-49.628	-1.2474	-4.8305	-0.1757	-9.8306	-0.002149	-9.8308	-0.14541	-9.2211	-0.013202	-4.831	0.049006	-4.8308	0.050372
-49.626	-1.2705	-4.8297	-0.16793	-9.8298	0.004074	-9.83	-0.13926	-9.2178	-0.011596	-4.8301	0.0553	-4.8299	0.056941
-49.624	-1.2934	-4.8289	-0.16048	-9.829	0.011529	-9.8291	-0.13161	-9.2144	-0.010457	-4.8293	0.061521	-4.8291	0.063873
-49.623	-1.3171	-4.828	-0.15386	-9.8281	0.018691	-9.8283	-0.12284	-9.2111	-0.010135	-4.8285	0.067596	-4.8283	0.070245
-49.621	-1.3405	-4.8272	-0.14605	-9.8273	0.0254	-9.8275	-0.1146	-9.2078	-0.008654	-4.8276	0.07399	-4.8274	0.076667
-49.619	-1.3618	-4.8264	-0.13834	-9.8265	0.03401	-9.8266	-0.10601	-9.2044	-0.007616	-4.8268	0.08105	-4.8266	0.08444
-49.618	-1.3819	-4.8255	-0.12913	-9.8256	0.04399	-9.8258	-0.096864	-9.2011	-0.008072	-4.826	0.088544	-4.8258	0.09123
-49.616	-1.4017	-4.8247	-0.11886	-9.8248	0.05404	-9.825	-0.087899	-9.1978	-0.007022	-4.8251	0.096965	-4.8249	0.10109
-49.614	-1.4218	-4.8239	-0.10845	-9.824	0.064215	-9.8241	-0.077383	-9.1944	-0.00604	-4.8243	0.10512	-4.8241	0.10962
-49.613	-1.4418	-4.823	-0.097711	-9.8232	0.074972	-9.8233	-0.066628	-9.1911	-0.005501	-4.8235	0.11397	-4.8233	0.11964
-49.611	-1.4616	-4.8222	-0.086577	-9.8223	0.08628	-9.8225	-0.05659	-9.1878	-0.003477	-4.8226	0.12359	-4.8224	0.12947
-49.609	-1.4807	-4.8214	-0.07621	-9.8215	0.098767	-9.8216	-0.046072	-9.1844	-0.004177	-4.8218	0.13306	-4.8216	0.13981
-49.608	-1.4976	-4.8205	-0.065303	-9.8207	0.11139	-9.8208	-0.034737	-9.1811	-0.005556	-4.821	0.14335	-4.8208	0.15045
-49.606	-1.5139	-4.8197	-0.055311	-9.8198	0.12439	-9.82	-0.02286	-9.1778	-0.006383	-4.8201	0.15405	-4.8199	0.16394
-49.604	-1.5309	-4.8189	-0.044881	-9.819	0.13688	-9.8191	-0.010446	-9.1744	-0.00799	-4.8193	0.16506	-4.8191	0.17606
-49.603	-1.548	-4.818	-0.033274	-9.8182	0.15094	-9.8183	0.0026	-9.1711	-0.007872	-4.8185	0.17676	-4.8183	0.18821
-49.601	-1.5644	-4.8172	-0.019961	-9.8173	0.16509	-9.8175	0.01574	-9.1678	-0.008172	-4.8177	0.18765	-4.8174	0.19934
-49.599	-1.5789	-4.8164	-0.005395	-9.8165	0.17931	-9.8166	0.02872	-9.1645	-0.008664	-4.8168	0.19873	-4.8166	0.21141
-49.598	-1.593	-4.8156	0.007589	-9.8157	0.19433	-9.8158	0.040887	-9.1611	-0.008324	-4.816	0.21049	-4.8158	0.22498
-49.596	-1.6075	-4.8147	0.020431	-9.8148	0.20946	-9.815	0.053774	-9.1578	-0.008752	-4.8152	0.22305	-4.815	0.23781
-49.594	-1.6207	-4.8139	0.035332	-9.814	0.22605	-9.8141	0.06855	-9.1545	-0.009391	-4.8143	0.23539	-4.8141	0.25062
-49.593	-1.6334	-4.8131	0.05017	-9.8132	0.24356	-9.8133	0.084767	-9.1511	-0.010093	-4.8135	0.24746	-4.8133	0.26307
-49.591	-1.6468	-4.8122	0.066495	-9.8123	0.26149	-9.8125	0.10016	-9.1478	-0.012011	-4.8127	0.26002	-4.8125	0.27549
-49.589	-1.661	-4.8114	0.082906	-9.8115	0.27941	-9.8116	0.11555	-9.1445	-0.014235	-4.8118	0.27245	-4.8116	0.2872
-49.588	-1.6754	-4.8106	0.09845	-9.8107	0.29781	-9.8108	0.13193	-9.1411	-0.01385	-4.811	0.28581	-4.8108	0.30082
-49.586	-1.6884	-4.8097	0.11555	-9.8098	0.31532	-9.81	0.14864	-9.1378	-0.013277	-4.8102	0.29895	-4.81	0.31378
-49.584	-1.7008	-4.8089	0.13266	-9.809	0.33179	-9.8091	0.16531	-9.1345	-0.012618	-4.8093	0.31213	-4.8091	0.32691
-49.583	-1.7133	-4.8081	0.15075	-9.8082	0.34824	-9.8083	0.181	-9.1311	-0.011972	-4.8085	0.32687	-4.8083	0.33858
-49.581	-1.7252	-4.8072	0.16764	-9.8073	0.36561	-9.8075	0.19635	-9.1278	-0.011595	-4.8077	0.34148	-4.8075	0.35065
-49.579	-1.7365	-4.8064	0.18606	-9.8065	0.38277	-9.8066	0.21152	-9.1245	-0.014058	-4.8068	0.35482	-4.8066	0.36289
-49.578	-1.747	-4.8056	0.20272	-9.8057	0.39884	-9.8058	0.22593	-9.1211	-0.015147	-4.806	0.36755	-4.8058	0.37559
-49.576	-1.7566	-4.8047	0.21966	-9.8048	0.41561	-9.805	0.23941	-9.1178	-0.016539	-4.8052	0.38013	-4.805	0.38665
-49.574	-1.7679	-4.8039	0.23447	-9.804	0.43317	-9.8041	0.25355	-9.1145	-0.017069	-4.8043	0.39233	-4.8041	0.39818
-49.573	-1.7797	-4.8031	0.24974	-9.8032	0.45025	-9.8033	0.26747	-9.1112	-0.017463	-4.8035	0.4044	-4.8033	0.40976
-49.571	-1.79	-4.8022	0.26414	-9.8023	0.46665	-9.8025	0.28091	-9.1078	-0.018139	-4.8027	0.41647	-4.8025	0.41824
-49.569	-1.7996	-4.8014	0.2793	-9.8015	0.483	-9.8017	0.29382	-9.1045	-0.015911	-4.8018	0.42858	-4.8016	0.42533
-49.568	-1.8082	-4.8006	0.29282	-9.8007	0.49912	-9.8008	0.30744	-9.1012	-0.014992	-4.801	0.44093	-4.8008	0.4327
-49.566	-1.818	-4.7997	0.30714	-9.7999	0.51484	-9.8	0.32215	-9.0978	-0.01461	-4.8002	0.45235	-4.8	0.44323
-49.564	-1.8288	-4.7989	0.32096	-9.799	0.53038	-9.7992	0.33583	-9.0945	-0.015203	-4.7993	0.46368	-4.7991	0.45204
-49.563	-1.84	-4.7981	0.33432	-9.7982	0.5453	-9.7983	0.3486	-9.0912	-0.015718	-4.7985	0.4753	-4.7983	0.46206
-49.561	-1.849	-4.7972	0.34721	-9.7974	0.55962	-9.7975	0.36162	-9.0878	-0.016733	-4.7977	0.48634	-4.7975	0.47372
-49.559	-1.8575	-4.7964	0.36062	-9.7965	0.57323	-9.7967	0.37511	-9.0845	-0.018648	-4.7969	0.49707	-4.7966	0.48592
-49.558	-1.8672	-4.7956	0.37341	-9.7957	0.58693	-9.7958	0.38895	-9.0812	-0.017485	-4.796	0.508	-4.7958	0.49651
-49.556	-1.8753	-4.7948	0.38557	-9.7949	0.60138	-9.795	0.4019	-9.0778	-0.016295	-4.7952	0.51894	-4.795	0.505
-49.554	-1.882	-4.7939	0.39803	-9.794	0.61655	-9.7942	0.41449	-9.0745	-0.016329	-4.7944	0.52925	-4.7941	0.51562
-49.553	-1.89	-4.7931	0.41056	-9.7932	0.6312	-9.7933	0.4272	-9.0712	-0.015221	-4.7935	0.53829	-4.7933	0.52625
-49.551	-1.898	-4.7923	0.42355	-9.7924	0.64536	-9.7925	0.43957	-9.0678	-0.013053	-4.7927	0.54658	-4.7925	0.53598
-49.549	-1.9064	-4.7914	0.43487	-9.7915	0.65886	-9.7917	0.45201	-9.0645	-0.013281	-4.7919	0.55466	-4.7917	0.54502
-49.548	-1.9141	-4.7906	0.44471	-9.7907	0.67233	-9.7908	0.46395	-9.0612	-0.01602	-4.791	0.56311	-4.7908	0.55449
-49.546	-1.9205	-4.7898	0.45575	-9.7899	0.68468	-9.79	0.47423	-9.0579	-0.017427	-4.7902	0.57234	-4.79	0.56415
-49.544	-1.9271	-4.7889	0.46611	-9.789	0.69614	-9.7892	0.4841	-9.0545	-0.01898	-4.7894	0.58114	-4.7892	0.57349
-49.543	-1.9335	-4.7881	0.47589	-9.7882	0.70721	-9.7883	0.49274	-9.0512	-0.020134	-4.7885	0.58925	-4.7883	0.58192
-49.541	-1.94	-4.7873	0.48466	-9.7874	0.71668	-9.7875	0.50059	-9.0479	-0.020519	-4.7877	0.59747	-4.7875	0.58983
-49.539	-1.9468	-4.7864	0.49393	-9.7865	0.72603	-9.7867	0.50807	-9.0445	-0.020297	-4.7869	0.60623	-4.7867	0.5977
-49.538	-1.9529	-4.7856	0.50268	-9.7857	0.73571	-9.7858	0.51461	-9.0412	-0.019776	-4.786	0.61431	-4.7858	0.60658
-49.536	-1.9606	-4.7848	0.51085	-9.7849	0.74414	-9.785	0.521	-9.0379	-0.017867	-4.7852	0.62113	-4.785	0.61386
-49.534	-1.969	-4.7839	0.5185	-9.784	0.75092	-9.7842	0.52655	-9.0345	-0.017258	-4.7844	0.62771	-4.7842	0.6204
-49.533	-1.9746	-4.7831	0.52509	-9.7832	0.75743	-9.7833	0.53133	-9.0312	-0.017882	-4.7835	0.63283	-4.7833	0.62628
-49.531	-1.9799	-4.7823	0.5315	-9.7824	0.76315	-9.7825	0.5353	-9.0279	-0.019721	-4.7827	0.6371	-4.7825	0.63245
-49.529	-1.986	-4.7814	0.53653	-9.7815	0.76848	-9.7817	0.5388	-9.0245	-0.020125	-4.7819	0.64204	-4.7817	0.63793
-49.528	-1.9918	-4.7806	0.5408	-9.7807	0.77327	-9.7808	0.54222	-9.0212	-0.02117	-4.781	0.64606	-4.7808	0.64243
-49.526	-1.998	-4.7798	0.54615	-9.7799	0.77753	-9.78	0.54556	-9.0179	-0.019983	-4.7802	0.64977	-4.78	0.64792
-49.524	-2.0036	-4.7789	0.55083	-9.7791	0.78101	-9.7792	0.5488	-9.0145	-0.017918	-4.7794	0.65359	-4.7792	0.6524
-49.523	-2.0081	-4.7781	0.55486	-9.7782	0.78308	-9.7783	0.55059	-9.0112	-0.015526	-4.7785	0.65653	-4.7783	0.65492
-49.521	-2.0116	-4.7773	0.55856	-9.7774	0.78492	-9.7775	0.55186	-9.0079	-0.015628	-4.7777	0.65901	-4.7775	0.65773
-49.519	-2.0168	-4.7764	0.56209	-9.7766	0.78572	-9.7767	0.55294	-9.0046	-0.014321	-4.7769	0.66102	-4.7767	0.65826
-49.518	-2.022	-4.7756	0.56389	-9.7757	0.78574	-9.7759	0.55263	-9.0012	-0.01377	-4.776	0.66242	-4.7758	0.65957
-49.516	-2.0265	-4.7748	0.5654	-9.7749	0.78523	-9.775	0.55278	-8.9979	-0.015485	-4.7752	0.66447	-4.775	0.66194
-49.514	-2.032	-4.7739	0.5669	-9.7741	0.78434	-9.7742	0.55339	-8.9946	-0.017124	-4.7744	0.66657	-4.7742	0.66279
-49.513	-2.039	-4.7731	0.56791	-9.7732	0.78292	-9.7734	0.55326	-8.9912	-0.017386	-4.7736	0.66768	-4.7733	0.66503
-49.511	-2.045	-4.7723	0.56773	-9.7724	0.78059	-9.7725	0.55203	-8.9879	-0.018208	-4.7727	0.66854	-4.7725	0.66597
-49.509	-2.0507	-4.7715	0.56658	-9.7716	0.77678	-9.7717	0.54934	-8.9846	-0.018087	-4.7719	0.66858	-4.7717	0.66706
-49.508	-2.0556	-4.7706	0.56478	-9.7707	0.77197	-9.7709	0.54586	-8.9812	-0.018782	-4.7711	0.66711	-4.7709	0.6681
-49.506	-2.0608	-4.7698	0.56283	-9.7699	0.76701	-9.77	0.54225	-8.9779	-0.020022	-4.7702	0.6657	-4.77	0.66877
-49.504	-2.0655	-4.769	0.56139	-9.7691	0.76178	-9.7692	0.53864	-8.9746	-0.021364	-4.7694	0.66464	-4.7692	0.66973
-49.503	-2.0698	-4.7681	0.5594	-9.7682	0.75642	-9.7684	0.53517	-8.9712	-0.022669	-4.7686	0.66283	-4.7684	0.6696
-49.501	-2.0742	-4.7673	0.55641	-9.7674	0.75169	-9.7675	0.5315	-8.9679	-0.022928	-4.7677	0.66058	-4.7675	0.67091
-49.499	-2.0777	-4.7665	0.55321	-9.7666	0.74706	-9.7667	0.52764	-8.9646	-0.023509	-4.7669	0.65815	-4.7667	0.67092
-49.498	-2.0807	-4.7656	0.55041	-9.7657	0.74132	-9.7659	0.52351	-8.9612	-0.025108	-4.7661	0.65558	-4.7659	0.67081
-49.496	-2.0849	-4.7648	0.54574	-9.7649	0.73586	-9.765	0.51879	-8.9579	-0.024797	-4.7652	0.65306	-4.765	0.67032
-49.494	-2.0894	-4.764	0.54206	-9.7641	0.72983	-9.7642	0.51476	-8.9546	-0.024873	-4.7644	0.65098	-4.7642	0.66961
-49.493	-2.094	-4.7631	0.53615	-9.7632	0.72299	-9.7634	0.51041	-8.9513	-0.025217	-4.7636	0.64848	-4.7634	0.668
-49.491	-2.0982	-4.7623	0.53207	-9.7624	0.71621	-9.7625	0.50541	-8.9479	-0.025347	-4.7627	0.64511	-4.7625	0.66645
-49.489	-2.1018	-4.7615	0.52762	-9.7616	0.70943	-9.7617	0.50027	-8.9446	-0.025326	-4.7619	0.64131	-4.7617	0.66476
-49.488	-2.1041	-4.7606	0.52288	-9.7607	0.7018	-9.7609	0.49507	-8.9413	-0.024723	-4.7611	0.63741	-4.7609	0.66328
-49.486	-2.1073	-4.7598	0.51825	-9.7599	0.6944	-9.76	0.49081	-8.9379	-0.024406	-4.7602	0.63378	-4.76	0.66176
-49.484	-2.111	-4.759	0.51417	-9.7591	0.6864	-9.7592	0.4863	-8.9346	-0.024984	-4.7594	0.63057	-4.7592	0.66047
-49.483	-2.115	-4.7581	0.50888	-9.7582	0.67751	-9.7584	0.48021	-8.9313	-0.023862	-4.7586	0.62742	-4.7584	0.65819
-49.481	-2.1199	-4.7573	0.50354	-9.7574	0.66897	-9.7575	0.47454	-8.9279	-0.025589	-4.7577	0.62352	-4.7575	0.65718
-49.479	-2.1237	-4.7565	0.49974	-9.7566	0.66112	-9.7567	0.46955	-8.9246	-0.027585	-4.7569	0.61935	-4.7567	0.65537
-49.478	-2.1268	-4.7556	0.49502	-9.7558	0.65405	-9.7559	0.46376	-8.9213	-0.028078	-4.7561	0.61552	-4.7559	0.65197
-49.476	-2.1299	-4.7548	0.48935	-9.7549	0.64777	-9.755	0.45705	-8.9179	-0.027559	-4.7552	0.61159	-4.755	0.64915
-49.474	-2.1322	-4.754	0.4837	-9.7541	0.64161	-9.7542	0.45023	-8.9146	-0.030011	-4.7544	0.60755	-4.7542	0.64752
-49.473	-2.1348	-4.7531	0.47903	-9.7533	0.6341	-9.7534	0.44434	-8.9113	-0.030346	-4.7536	0.60376	-4.7534	0.64598
-49.471	-2.1373	-4.7523	0.47348	-9.7524	0.62537	-9.7525	0.43906	-8.9079	-0.029203	-4.7527	0.6	-4.7525	0.64353
-49.469	-2.1399	-4.7515	0.46847	-9.7516	0.61761	-9.7517	0.43299	-8.9046	-0.02752	-4.7519	0.59561	-4.7517	0.64183
-49.468	-2.1419	-4.7506	0.46247	-9.7508	0.6108	-9.7509	0.42685	-8.9013	-0.026539	-4.7511	0.59083	-4.7509	0.63972
-49.466	-2.1431	-4.7498	0.45703	-9.7499	0.60344	-9.7501	0.42062	-8.898	-0.025405	-4.7503	0.58574	-4.75	0.63747
-49.464	-2.1436	-4.749	0.45158	-9.7491	0.59597	-9.7492	0.41428	-8.8946	-0.022556	-4.7494	0.58042	-4.7492	0.63508
-49.463	-2.147	-4.7482	0.44665	-9.7483	0.58889	-9.7484	0.4082	-8.8913	-0.02219	-4.7486	0.5758	-4.7484	0.63156
-49.461	-2.1509	-4.7473	0.44222	-9.7474	0.58131	-9.7476	0.40146	-8.888	-0.022399	-4.7478	0.57119	-4.7476	0.62813
-49.459	-2.1539	-4.7465	0.43734	-9.7466	0.57313	-9.7467	0.39521	-8.8846	-0.02143	-4.7469	0.5669	-4.7467	0.62505
-49.458	-2.1565	-4.7457	0.43222	-9.7458	0.56613	-9.7459	0.38866	-8.8813	-0.019875	-4.7461	0.5631	-4.7459	0.62201
-49.456	-2.1588	-4.7448	0.42716	-9.7449	0.55938	-9.7451	0.38134	-8.878	-0.020929	-4.7453	0.55961	-4.7451	0.61923
-49.454	-2.1613	-4.744	0.42117	-9.7441	0.55159	-9.7442	0.37465	-8.8746	-0.020718	-4.7444	0.5559	-4.7442	0.61579
-49.453	-2.1632	-4.7432	0.41554	-9.7433	0.54322	-9.7434	0.36884	-8.8713	-0.018144	-4.7436	0.55208	-4.7434	0.61194
-49.451	-2.1635	-4.7423	0.40918	-9.7424	0.53483	-9.7426	0.36351	-8.868	-0.016519	-4.7428	0.5481	-4.7426	0.60799
-49.449	-2.1653	-4.7415	0.40404	-9.7416	0.52656	-9.7417	0.35744	-8.8646	-0.017878	-4.7419	0.54479	-4.7417	0.6045
-49.448	-2.168	-4.7407	0.39858	-9.7408	0.51844	-9.7409	0.35098	-8.8613	-0.01862	-4.7411	0.54154	-4.7409	0.60077
-49.446	-2.1714	-4.7398	0.39339	-9.7399	0.51097	-9.7401	0.34542	-8.858	-0.019138	-4.7403	0.53774	-4.7401	0.59686
-49.444	-2.1737	-4.739	0.38896	-9.7391	0.50361	-9.7392	0.34049	-8.8546	-0.017953	-4.7394	0.53482	-4.7392	0.59377
-49.443	-2.175	-4.7382	0.38363	-9.7383	0.49523	-9.7384	0.3349	-8.8513	-0.017573	-4.7386	0.5318	-4.7384	0.58887
-49.441	-2.176	-4.7373	0.3783	-9.7374	0.48643	-9.7376	0.32911	-8.848	-0.017813	-4.7378	0.52792	-4.7376	0.58362
-49.439	-2.1766	-4.7365	0.3721	-9.7366	0.47861	-9.7367	0.3248	-8.8447	-0.018676	-4.7369	0.52472	-4.7367	0.57836
-49.438	-2.1781	-4.7357	0.36674	-9.7358	0.47148	-9.7359	0.31928	-8.8413	-0.019964	-4.7361	0.52132	-4.7359	0.57331
-49.436	-2.1801	-4.7348	0.36097	-9.7349	0.46415	-9.7351	0.31322	-8.838	-0.018194	-4.7353	0.51694	-4.7351	0.56909
-49.434	-2.1817	-4.734	0.35635	-9.7341	0.45646	-9.7342	0.30762	-8.8347	-0.018007	-4.7344	0.51348	-4.7342	0.56522
-49.433	-2.1826	-4.7332	0.3504	-9.7333	0.44899	-9.7334	0.3018	-8.8313	-0.018375	-4.7336	0.50976	-4.7334	0.55988
-49.431	-2.1837	-4.7323	0.34521	-9.7325	0.44136	-9.7326	0.29535	-8.828	-0.018916	-4.7328	0.50503	-4.7326	0.55483
-49.429	-2.185	-4.7315	0.33926	-9.7316	0.43442	-9.7317	0.28887	-8.8247	-0.01885	-4.7319	0.50097	-4.7317	0.54957
-49.428	-2.186	-4.7307	0.33309	-9.7308	0.42769	-9.7309	0.28412	-8.8213	-0.019545	-4.7311	0.49741	-4.7309	0.54575
-49.426	-2.1877	-4.7298	0.32812	-9.73	0.42056	-9.7301	0.27997	-8.818	-0.019439	-4.7303	0.49387	-4.7301	0.54214
-49.424	-2.191	-4.729	0.32258	-9.7291	0.41352	-9.7292	0.27551	-8.8147	-0.018142	-4.7295	0.49086	-4.7292	0.53856
-49.423	-2.1941	-4.7282	0.31728	-9.7283	0.40672	-9.7284	0.2704	-8.8113	-0.018894	-4.7286	0.48794	-4.7284	0.53486
-49.421	-2.1948	-4.7273	0.31235	-9.7275	0.39923	-9.7276	0.26459	-8.808	-0.019519	-4.7278	0.48412	-4.7276	0.52945
-49.419	-2.1937	-4.7265	0.30652	-9.7266	0.39144	-9.7267	0.25865	-8.8047	-0.017391	-4.727	0.47995	-4.7267	0.52598
-49.418	-2.1945	-4.7257	0.30121	-9.7258	0.38366	-9.7259	0.25242	-8.8013	-0.015226	-4.7261	0.47616	-4.7259	0.52126
-49.416	-2.1969	-4.7249	0.29622	-9.725	0.37544	-9.7251	0.24657	-8.798	-0.0151	-4.7253	0.47188	-4.7251	0.51644
-49.414	-2.1989	-4.724	0.29094	-9.7241	0.36794	-9.7243	0.2413	-8.7947	-0.015214	-4.7245	0.46815	-4.7243	0.51175
-49.413	-2.1994	-4.7232	0.28442	-9.7233	0.3603	-9.7234	0.23684	-8.7914	-0.015101	-4.7236	0.46537	-4.7234	0.50762
-49.411	-2.2006	-4.7224	0.27847	-9.7225	0.35263	-9.7226	0.23172	-8.788	-0.013833	-4.7228	0.46138	-4.7226	0.50324
-49.409	-2.2022	-4.7215	0.27414	-9.7216	0.34503	-9.7218	0.22642	-8.7847	-0.012849	-4.722	0.45752	-4.7218	0.49974
-49.408	-2.2042	-4.7207	0.26948	-9.7208	0.3376	-9.7209	0.22116	-8.7814	-0.014906	-4.7211	0.45427	-4.7209	0.49585
-49.406	-2.2055	-4.7199	0.26448	-9.72	0.33053	-9.7201	0.21515	-8.778	-0.016945	-4.7203	0.45074	-4.7201	0.49174
-49.404	-2.2066	-4.719	0.26059	-9.7191	0.32325	-9.7193	0.20943	-8.7747	-0.018938	-4.7195	0.44705	-4.7193	0.48814
-49.403	-2.2082	-4.7182	0.25559	-9.7183	0.31583	-9.7184	0.20309	-8.7714	-0.0217	-4.7186	0.44322	-4.7184	0.48465
-49.401	-2.2103	-4.7174	0.25034	-9.7175	0.30907	-9.7176	0.19642	-8.768	-0.022988	-4.7178	0.43977	-4.7176	0.48068
-49.399	-2.212	-4.7165	0.24661	-9.7166	0.30314	-9.7168	0.19081	-8.7647	-0.022651	-4.717	0.43638	-4.7168	0.47852
-49.398	-2.2131	-4.7157	0.24289	-9.7158	0.29704	-9.7159	0.18576	-8.7614	-0.022683	-4.7161	0.43305	-4.7159	0.47496
-49.396	-2.2138	-4.7149	0.23774	-9.715	0.29107	-9.7151	0.17994	-8.758	-0.024322	-4.7153	0.42873	-4.7151	0.47213
-49.394	-2.2153	-4.714	0.2344	-9.7141	0.28521	-9.7143	0.17462	-8.7547	-0.027586	-4.7145	0.42424	-4.7143	0.47078
-49.393	-2.2183	-4.7132	0.23127	-9.7133	0.27887	-9.7134	0.16976	-8.7514	-0.0268	-4.7136	0.42058	-4.7134	0.46793
-49.391	-2.2222	-4.7124	0.22758	-9.7125	0.27252	-9.7126	0.16478	-8.748	-0.026586	-4.7128	0.41731	-4.7126	0.4647
-49.389	-2.2245	-4.7115	0.22341	-9.7116	0.26573	-9.7118	0.15961	-8.7447	-0.029581	-4.712	0.41347	-4.7118	0.46208
-49.388	-2.2249	-4.7107	0.2193	-9.7108	0.2593	-9.7109	0.15411	-8.7414	-0.029783	-4.7111	0.41008	-4.7109	0.45909
-49.386	-2.2265	-4.7099	0.21481	-9.71	0.25223	-9.7101	0.14784	-8.7381	-0.029172	-4.7103	0.4066	-4.7101	0.4551
-49.384	-2.2282	-4.709	0.21004	-9.7092	0.24498	-9.7093	0.14234	-8.7347	-0.029147	-4.7095	0.40285	-4.7093	0.45098
-49.383	-2.2287	-4.7082	0.2068	-9.7083	0.23893	-9.7084	0.13737	-8.7314	-0.028227	-4.7086	0.39924	-4.7084	0.44728
-49.381	-2.23	-4.7074	0.20457	-9.7075	0.23259	-9.7076	0.13228	-8.7281	-0.028605	-4.7078	0.39626	-4.7076	0.44372
-49.379	-2.2324	-4.7065	0.20113	-9.7067	0.22646	-9.7068	0.12752	-8.7247	-0.027973	-4.707	0.39274	-4.7068	0.44057
-49.378	-2.2351	-4.7057	0.19714	-9.7058	0.22128	-9.7059	0.12362	-8.7214	-0.028451	-4.7062	0.38957	-4.7059	0.4368
-49.376	-2.2367	-4.7049	0.19323	-9.705	0.21649	-9.7051	0.11958	-8.7181	-0.026434	-4.7053	0.38722	-4.7051	0.43319
-49.374	-2.2368	-4.7041	0.18949	-9.7042	0.21007	-9.7043	0.11509	-8.7147	-0.023748	-4.7045	0.38414	-4.7043	0.42971
-49.373	-2.2373	-4.7032	0.18634	-9.7033	0.20362	-9.7034	0.11079	-8.7114	-0.022384	-4.7037	0.38036	-4.7035	0.42685
-49.371	-2.2393	-4.7024	0.18266	-9.7025	0.19909	-9.7026	0.10648	-8.7081	-0.02189	-4.7028	0.37626	-4.7026	0.4245
-49.369	-2.2415	-4.7016	0.17934	-9.7017	0.19561	-9.7018	0.10182	-8.7047	-0.023471	-4.702	0.37325	-4.7018	0.42206
-49.368	-2.2433	-4.7007	0.17685	-9.7008	0.19146	-9.7009	0.096692	-8.7014	-0.022217	-4.7012	0.37072	-4.701	0.42035
-49.366	-2.2437	-4.6999	0.17297	-9.7	0.18654	-9.7001	0.092245	-8.6981	-0.020498	-4.7003	0.36766	-4.7001	0.41895
-49.364	-2.2448	-4.6991	0.16973	-9.6992	0.1821	-9.6993	0.088561	-8.6947	-0.020558	-4.6995	0.36424	-4.6993	0.41667
-49.363	-2.2458	-4.6982	0.16671	-9.6983	0.17714	-9.6985	0.084431	-8.6914	-0.022318	-4.6987	0.36149	-4.6985	0.41395
-49.361	-2.2471	-4.6974	0.1619	-9.6975	0.17158	-9.6976	0.08044	-8.6881	-0.022899	-4.6978	0.35814	-4.6976	0.41129
-49.359	-2.2465	-4.6966	0.15807	-9.6967	0.16646	-9.6968	0.076281	-8.6848	-0.021959	-4.697	0.35517	-4.6968	0.4094
-49.358	-2.2476	-4.6957	0.15441	-9.6958	0.16217	-9.696	0.071795	-8.6814	-0.021659	-4.6962	0.35244	-4.696	0.40766
-49.356	-2.2496	-4.6949	0.15208	-9.695	0.15771	-9.6951	0.067451	-8.6781	-0.021173	-4.6953	0.34933	-4.6951	0.40579
-49.354	-2.2512	-4.6941	0.14886	-9.6942	0.15333	-9.6943	0.063996	-8.6748	-0.020567	-4.6945	0.34635	-4.6943	0.40419
-49.353	-2.251	-4.6932	0.14502	-9.6933	0.14893	-9.6935	0.061113	-8.6714	-0.020447	-4.6937	0.34387	-4.6935	0.40257
-49.351	-2.2496	-4.6924	0.14181	-9.6925	0.14505	-9.6926	0.057997	-8.6681	-0.020236	-4.6928	0.3417	-4.6926	0.40077
-49.349	-2.2482	-4.6916	0.13961	-9.6917	0.14139	-9.6918	0.054276	-8.6648	-0.019788	-4.692	0.33912	-4.6918	0.39945
-49.348	-2.2478	-4.6907	0.13622	-9.6908	0.13693	-9.691	0.050879	-8.6614	-0.019263	-4.6912	0.33622	-4.691	0.39788
-49.346	-2.2488	-4.6899	0.13393	-9.69	0.13187	-9.6901	0.047569	-8.6581	-0.020207	-4.6903	0.33309	-4.6901	0.39636
-49.344	-2.2496	-4.6891	0.13112	-9.6892	0.12711	-9.6893	0.042952	-8.6548	-0.020075	-4.6895	0.32978	-4.6893	0.39396
-49.343	-2.2502	-4.6882	0.12877	-9.6884	0.1229	-9.6885	0.038219	-8.6514	-0.019748	-4.6887	0.3273	-4.6885	0.39101
-49.341	-2.2504	-4.6874	0.12602	-9.6875	0.11809	-9.6876	0.03502	-8.6481	-0.017161	-4.6878	0.32445	-4.6876	0.38863
-49.339	-2.2501	-4.6866	0.12282	-9.6867	0.11399	-9.6868	0.031973	-8.6448	-0.015261	-4.687	0.32148	-4.6868	0.38685
-49.338	-2.2507	-4.6857	0.12002	-9.6859	0.11016	-9.686	0.028592	-8.6414	-0.014851	-4.6862	0.31911	-4.686	0.38566
-49.336	-2.252	-4.6849	0.11698	-9.685	0.10646	-9.6851	0.025687	-8.6381	-0.01575	-4.6853	0.3172	-4.6851	0.38376
-49.334	-2.2544	-4.6841	0.11326	-9.6842	0.10191	-9.6843	0.022513	-8.6348	-0.016977	-4.6845	0.31494	-4.6843	0.38147
-49.333	-2.2558	-4.6832	0.11001	-9.6834	0.098356	-9.6835	0.01931	-8.6315	-0.016949	-4.6837	0.31303	-4.6835	0.38026
-49.331	-2.2575	-4.6824	0.1077	-9.6825	0.095265	-9.6826	0.015309	-8.6281	-0.017386	-4.6829	0.30986	-4.6826	0.37861
-49.329	-2.2578	-4.6816	0.10614	-9.6817	0.091946	-9.6818	0.010629	-8.6248	-0.017473	-4.682	0.30653	-4.6818	0.3769
-49.328	-2.2578	-4.6807	0.10384	-9.6809	0.088852	-9.681	0.006355	-8.6215	-0.017643	-4.6812	0.30288	-4.681	0.37562
-49.326	-2.259	-4.6799	0.1006	-9.68	0.084906	-9.6801	0.002592	-8.6181	-0.018282	-4.6804	0.30008	-4.6802	0.3736
-49.324	-2.2604	-4.6791	0.097565	-9.6792	0.081406	-9.6793	-0.001329	-8.6148	-0.018015	-4.6795	0.29682	-4.6793	0.37113
-49.323	-2.2608	-4.6783	0.095509	-9.6784	0.077663	-9.6785	-0.004705	-8.6115	-0.017036	-4.6787	0.29421	-4.6785	0.36902
-49.321	-2.2612	-4.6774	0.092511	-9.6775	0.074326	-9.6776	-0.007228	-8.6081	-0.016653	-4.6779	0.29222	-4.6777	0.36731
-49.319	-2.2616	-4.6766	0.089799	-9.6767	0.070753	-9.6768	-0.009614	-8.6048	-0.018033	-4.677	0.29011	-4.6768	0.36525
-49.318	-2.263	-4.6758	0.087809	-9.6759	0.067448	-9.676	-0.01197	-8.6015	-0.018088	-4.6762	0.28694	-4.676	0.36275
-49.316	-2.2633	-4.6749	0.085028	-9.675	0.064192	-9.6751	-0.014952	-8.5981	-0.017799	-4.6754	0.28443	-4.6752	0.35918
-49.314	-2.2627	-4.6741	0.082317	-9.6742	0.06071	-9.6743	-0.018956	-8.5948	-0.017418	-4.6745	0.28201	-4.6743	0.35724
-49.313	-2.2633	-4.6733	0.080168	-9.6734	0.05695	-9.6735	-0.021978	-8.5915	-0.019489	-4.6737	0.28048	-4.6735	0.35533
-49.311	-2.2653	-4.6724	0.075444	-9.6725	0.053083	-9.6727	-0.025147	-8.5881	-0.020918	-4.6729	0.27839	-4.6727	0.3524
-49.309	-2.2684	-4.6716	0.071971	-9.6717	0.048978	-9.6718	-0.02776	-8.5848	-0.020047	-4.672	0.27662	-4.6718	0.34962
-49.308	-2.2707	-4.6708	0.069456	-9.6709	0.044227	-9.671	-0.030104	-8.5815	-0.016823	-4.6712	0.27416	-4.671	0.34633
-49.306	-2.2717	-4.6699	0.066523	-9.67	0.040485	-9.6702	-0.032756	-8.5782	-0.015891	-4.6704	0.27259	-4.6702	0.34485
-49.304	-2.2729	-4.6691	0.063666	-9.6692	0.037312	-9.6693	-0.035719	-8.5748	-0.015803	-4.6695	0.27138	-4.6693	0.34378
-49.303	-2.2743	-4.6683	0.061531	-9.6684	0.033934	-9.6685	-0.037394	-8.5715	-0.015838	-4.6687	0.26941	-4.6685	0.34238
-49.301	-2.2746	-4.6674	0.059964	-9.6675	0.031006	-9.6677	-0.039412	-8.5682	-0.015509	-4.6679	0.26768	-4.6677	0.34074
-49.299	-2.276	-4.6666	0.057298	-9.6667	0.027542	-9.6668	-0.041793	-8.5648	-0.015107	-4.667	0.26493	-4.6668	0.33994
-49.298	-2.2785	-4.6658	0.053217	-9.6659	0.024201	-9.666	-0.04385	-8.5615	-0.016562	-4.6662	0.26233	-4.666	0.33805
-49.296	-2.2788	-4.6649	0.050271	-9.6651	0.021031	-9.6652	-0.045422	-8.5582	-0.01687	-4.6654	0.26037	-4.6652	0.33742
-49.294	-2.2794	-4.6641	0.048863	-9.6642	0.017441	-9.6643	-0.04758	-8.5548	-0.016354	-4.6645	0.25877	-4.6643	0.33709
-49.293	-2.2783	-4.6633	0.045652	-9.6634	0.013746	-9.6635	-0.04976	-8.5515	-0.015577	-4.6637	0.25559	-4.6635	0.33553
-49.291	-2.2784	-4.6624	0.043088	-9.6626	0.010694	-9.6627	-0.052216	-8.5482	-0.014258	-4.6629	0.25291	-4.6627	0.33482
-49.29	-2.2788	-4.6616	0.039647	-9.6617	0.008077	-9.6618	-0.053459	-8.5448	-0.013736	-4.662	0.25051	-4.6618	0.33348
-49.288	-2.2804	-4.6608	0.037278	-9.6609	0.004509	-9.661	-0.054608	-8.5415	-0.015747	-4.6612	0.24824	-4.661	0.3311
-49.286	-2.2812	-4.6599	0.035187	-9.6601	0.000463	-9.6602	-0.056511	-8.5382	-0.016118	-4.6604	0.24585	-4.6602	0.32926
-49.285	-2.2816	-4.6591	0.032292	-9.6592	-0.002565	-9.6593	-0.058064	-8.5348	-0.016078	-4.6596	0.2436	-4.6593	0.32785
-49.283	-2.282	-4.6583	0.030346	-9.6584	-0.005554	-9.6585	-0.060021	-8.5315	-0.016301	-4.6587	0.24113	-4.6585	0.32599
-49.281	-2.2825	-4.6575	0.027824	-9.6576	-0.008602	-9.6577	-0.062173	-8.5282	-0.016361	-4.6579	0.23938	-4.6577	0.32445
-49.28	-2.2848	-4.6566	0.025837	-9.6567	-0.010869	-9.6568	-0.064446	-8.5249	-0.015537	-4.6571	0.23765	-4.6569	0.32298
-49.278	-2.2869	-4.6558	0.024689	-9.6559	-0.013337	-9.656	-0.067326	-8.5215	-0.018375	-4.6562	0.23583	-4.656	0.32094
-49.276	-2.2874	-4.655	0.022983	-9.6551	-0.016848	-9.6552	-0.068908	-8.5182	-0.020156	-4.6554	0.234	-4.6552	0.31891
-49.275	-2.2887	-4.6541	0.020958	-9.6542	-0.020032	-9.6543	-0.070156	-8.5149	-0.021223	-4.6546	0.23159	-4.6544	0.3175
-49.273	-2.2907	-4.6533	0.018339	-9.6534	-0.022622	-9.6535	-0.072507	-8.5115	-0.024004	-4.6537	0.22885	-4.6535	0.31594
-49.271	-2.2914	-4.6525	0.016344	-9.6526	-0.026311	-9.6527	-0.075122	-8.5082	-0.024348	-4.6529	0.22691	-4.6527	0.31378
-49.27	-2.2921	-4.6516	0.015498	-9.6517	-0.030598	-9.6518	-0.077781	-8.5049	-0.024016	-4.6521	0.22586	-4.6519	0.31211
-49.268	-2.2924	-4.6508	0.013726	-9.6509	-0.034898	-9.651	-0.079834	-8.5015	-0.023834	-4.6512	0.22421	-4.651	0.31097
-49.266	-2.293	-4.65	0.011569	-9.6501	-0.038866	-9.6502	-0.082067	-8.4982	-0.026046	-4.6504	0.22243	-4.6502	0.30932
-49.265	-2.2936	-4.6491	0.009603	-9.6492	-0.041887	-9.6493	-0.083723	-8.4949	-0.027596	-4.6496	0.22081	-4.6494	0.30721
-49.263	-2.2936	-4.6483	0.007968	-9.6484	-0.044324	-9.6485	-0.084802	-8.4915	-0.028142	-4.6487	0.21848	-4.6485	0.3047
-49.261	-2.2933	-4.6475	0.006059	-9.6476	-0.047208	-9.6477	-0.086427	-8.4882	-0.030321	-4.6479	0.2172	-4.6477	0.30276
-49.26	-2.2935	-4.6466	0.003716	-9.6467	-0.050499	-9.6469	-0.088324	-8.4849	-0.032317	-4.6471	0.21586	-4.6469	0.30129
-49.258	-2.2933	-4.6458	0.001624	-9.6459	-0.052618	-9.646	-0.090672	-8.4815	-0.032299	-4.6462	0.21524	-4.646	0.29972
-49.256	-2.2926	-4.645	-0.00012	-9.6451	-0.055657	-9.6452	-0.092349	-8.4782	-0.03084	-4.6454	0.21362	-4.6452	0.29733
-49.255	-2.2937	-4.6441	-0.00193	-9.6442	-0.059011	-9.6444	-0.093574	-8.4749	-0.029595	-4.6446	0.21214	-4.6444	0.2941
-49.253	-2.2933	-4.6433	-0.00355	-9.6434	-0.061873	-9.6435	-0.095781	-8.4716	-0.028779	-4.6437	0.21102	-4.6435	0.29151
-49.251	-2.2935	-4.6425	-0.004062	-9.6426	-0.065175	-9.6427	-0.097458	-8.4682	-0.027918	-4.6429	0.20976	-4.6427	0.28991
-49.25	-2.2929	-4.6416	-0.006048	-9.6418	-0.067824	-9.6419	-0.098762	-8.4649	-0.029672	-4.6421	0.20775	-4.6419	0.28813
-49.248	-2.2934	-4.6408	-0.008136	-9.6409	-0.07141	-9.641	-0.10055	-8.4616	-0.030052	-4.6412	0.20658	-4.641	0.28636
-49.246	-2.2927	-4.64	-0.010638	-9.6401	-0.074143	-9.6402	-0.10248	-8.4582	-0.028931	-4.6404	0.20498	-4.6402	0.28503
-49.245	-2.2914	-4.6391	-0.012051	-9.6393	-0.07683	-9.6394	-0.10401	-8.4549	-0.028505	-4.6396	0.20352	-4.6394	0.28274
-49.243	-2.2905	-4.6383	-0.013662	-9.6384	-0.079292	-9.6385	-0.10545	-8.4516	-0.027019	-4.6388	0.20181	-4.6385	0.2805
-49.241	-2.2912	-4.6375	-0.016737	-9.6376	-0.082268	-9.6377	-0.10653	-8.4482	-0.024993	-4.6379	0.20127	-4.6377	0.27902
-49.24	-2.293	-4.6366	-0.019859	-9.6368	-0.085047	-9.6369	-0.10773	-8.4449	-0.024244	-4.6371	0.20013	-4.6369	0.27789
-49.238	-2.2925	-4.6358	-0.022709	-9.6359	-0.088065	-9.636	-0.10997	-8.4416	-0.024275	-4.6363	0.1982	-4.6361	0.27646
-49.236	-2.2907	-4.635	-0.024913	-9.6351	-0.089974	-9.6352	-0.11245	-8.4382	-0.023654	-4.6354	0.19647	-4.6352	0.27434
-49.235	-2.2908	-4.6342	-0.027843	-9.6343	-0.092072	-9.6344	-0.11469	-8.4349	-0.024309	-4.6346	0.19423	-4.6344	0.27253
-49.233	-2.2911	-4.6333	-0.030459	-9.6334	-0.093792	-9.6335	-0.11548	-8.4316	-0.025204	-4.6338	0.19215	-4.6336	0.27148
-49.231	-2.2924	-4.6325	-0.032041	-9.6326	-0.096437	-9.6327	-0.1164	-8.4282	-0.025294	-4.6329	0.19063	-4.6327	0.26946
-49.23	-2.2931	-4.6317	-0.034227	-9.6318	-0.098093	-9.6319	-0.118	-8.4249	-0.024534	-4.6321	0.18834	-4.6319	0.26742
-49.228	-2.2926	-4.6308	-0.03528	-9.6309	-0.099878	-9.631	-0.11928	-8.4216	-0.025516	-4.6313	0.18645	-4.6311	0.26529
-49.226	-2.2914	-4.63	-0.036902	-9.6301	-0.10212	-9.6302	-0.12081	-8.4183	-0.026497	-4.6304	0.18411	-4.6302	0.26344
-49.225	-2.2922	-4.6292	-0.039081	-9.6293	-0.10394	-9.6294	-0.12329	-8.4149	-0.025816	-4.6296	0.18253	-4.6294	0.26287
-49.223	-2.2948	-4.6283	-0.040694	-9.6284	-0.10647	-9.6285	-0.12526	-8.4116	-0.027028	-4.6288	0.18079	-4.6286	0.26121
-49.221	-2.2953	-4.6275	-0.042012	-9.6276	-0.10909	-9.6277	-0.12719	-8.4083	-0.029843	-4.6279	0.17878	-4.6277	0.25871
-49.22	-2.2948	-4.6267	-0.043485	-9.6268	-0.11104	-9.6269	-0.12941	-8.4049	-0.030646	-4.6271	0.17735	-4.6269	0.25671
-49.218	-2.2958	-4.6258	-0.045178	-9.6259	-0.11353	-9.626	-0.13144	-8.4016	-0.029685	-4.6263	0.17626	-4.6261	0.25573
-49.216	-2.2968	-4.625	-0.047076	-9.6251	-0.11594	-9.6252	-0.13353	-8.3983	-0.030097	-4.6254	0.17543	-4.6252	0.25393
-49.215	-2.2966	-4.6242	-0.048644	-9.6243	-0.11838	-9.6244	-0.13566	-8.3949	-0.030557	-4.6246	0.17439	-4.6244	0.25252
-49.213	-2.2967	-4.6233	-0.050672	-9.6234	-0.1205	-9.6235	-0.13757	-8.3916	-0.029953	-4.6238	0.17332	-4.6236	0.25074
-49.211	-2.2973	-4.6225	-0.053207	-9.6226	-0.12232	-9.6227	-0.1387	-8.3883	-0.030824	-4.6229	0.1726	-4.6227	0.24934
-49.21	-2.2975	-4.6217	-0.053747	-9.6218	-0.12433	-9.6219	-0.13991	-8.3849	-0.032191	-4.6221	0.17199	-4.6219	0.24867
-49.208	-2.299	-4.6208	-0.055077	-9.621	-0.12617	-9.621	-0.14133	-8.3816	-0.030906	-4.6213	0.17073	-4.6211	0.24713
-49.206	-2.2998	-4.62	-0.056182	-9.6201	-0.12802	-9.6202	-0.14264	-8.3783	-0.030705	-4.6204	0.16955	-4.6202	0.24459
-49.205	-2.3008	-4.6192	-0.05848	-9.6193	-0.13049	-9.6194	-0.14447	-8.3749	-0.031712	-4.6196	0.16987	-4.6194	0.24325
-49.203	-2.3017	-4.6183	-0.06089	-9.6185	-0.13191	-9.6186	-0.14518	-8.3716	-0.030618	-4.6188	0.17015	-4.6186	0.24308
-49.201	-2.3028	-4.6175	-0.06322	-9.6176	-0.13447	-9.6177	-0.1474	-8.3683	-0.029835	-4.6179	0.16868	-4.6177	0.24193
-49.2	-2.3042	-4.6167	-0.064338	-9.6168	-0.13718	-9.6169	-0.14876	-8.365	-0.029032	-4.6171	0.16716	-4.6169	0.24008
-49.198	-2.3044	-4.6158	-0.066717	-9.616	-0.13979	-9.6161	-0.15091	-8.3616	-0.02926	-4.6163	0.16562	-4.6161	0.23832
-49.196	-2.3056	-4.615	-0.068543	-9.6151	-0.1436	-9.6152	-0.15245	-8.3583	-0.029385	-4.6155	0.1639	-4.6152	0.23633
-49.195	-2.3073	-4.6142	-0.0703	-9.6143	-0.14677	-9.6144	-0.15367	-8.355	-0.028161	-4.6146	0.16158	-4.6144	0.2349
-49.193	-2.3098	-4.6133	-0.071708	-9.6135	-0.14826	-9.6136	-0.15544	-8.3516	-0.028412	-4.6138	0.15944	-4.6136	0.23304
-49.191	-2.3105	-4.6125	-0.072002	-9.6126	-0.15011	-9.6127	-0.15737	-8.3483	-0.028526	-4.613	0.15802	-4.6128	0.23116
-49.19	-2.3101	-4.6117	-0.073339	-9.6118	-0.1525	-9.6119	-0.15805	-8.345	-0.028469	-4.6121	0.15686	-4.6119	0.23025
-49.188	-2.311	-4.6109	-0.074264	-9.611	-0.15463	-9.6111	-0.15892	-8.3416	-0.02825	-4.6113	0.15574	-4.6111	0.22911
-49.186	-2.3126	-4.61	-0.075977	-9.6101	-0.15614	-9.6102	-0.1599	-8.3383	-0.027651	-4.6105	0.15343	-4.6103	0.22733
-49.185	-2.3145	-4.6092	-0.077366	-9.6093	-0.15776	-9.6094	-0.1613	-8.335	-0.025332	-4.6096	0.15232	-4.6094	0.22532
-49.183	-2.3142	-4.6084	-0.078823	-9.6085	-0.15931	-9.6086	-0.16266	-8.3316	-0.024481	-4.6088	0.15109	-4.6086	0.22449
-49.181	-2.313	-4.6075	-0.08012	-9.6076	-0.1609	-9.6077	-0.16397	-8.3283	-0.024856	-4.608	0.15056	-4.6078	0.2237
-49.18	-2.3144	-4.6067	-0.08135	-9.6068	-0.16266	-9.6069	-0.16592	-8.325	-0.024463	-4.6071	0.14897	-4.6069	0.22271
-49.178	-2.3164	-4.6059	-0.082764	-9.606	-0.16525	-9.6061	-0.1668	-8.3216	-0.025021	-4.6063	0.14718	-4.6061	0.22138
-49.176	-2.3176	-4.605	-0.082777	-9.6051	-0.16725	-9.6052	-0.1668	-8.3183	-0.025924	-4.6055	0.14579	-4.6053	0.22012
-49.175	-2.3184	-4.6042	-0.083787	-9.6043	-0.16854	-9.6044	-0.16777	-8.315	-0.027588	-4.6046	0.14401	-4.6044	0.21844
-49.173	-2.3185	-4.6034	-0.084713	-9.6035	-0.17006	-9.6036	-0.16907	-8.3117	-0.028876	-4.6038	0.14275	-4.6036	0.2171
-49.171	-2.3185	-4.6025	-0.086374	-9.6026	-0.17264	-9.6027	-0.16983	-8.3083	-0.029495	-4.603	0.14253	-4.6028	0.21671
-49.17	-2.3189	-4.6017	-0.088177	-9.6018	-0.17519	-9.6019	-0.17088	-8.305	-0.029481	-4.6021	0.14101	-4.6019	0.21592
-49.168	-2.3209	-4.6009	-0.090086	-9.601	-0.17707	-9.6011	-0.17263	-8.3017	-0.029725	-4.6013	0.13857	-4.6011	0.21439
-49.166	-2.3209	-4.6	-0.090927	-9.6001	-0.17948	-9.6002	-0.17432	-8.2983	-0.030973	-4.6005	0.13781	-4.6003	0.21263
-49.165	-2.3213	-4.5992	-0.09259	-9.5993	-0.18142	-9.5994	-0.17556	-8.295	-0.031191	-4.5996	0.13639	-4.5994	0.2112
-49.163	-2.3222	-4.5984	-0.093193	-9.5985	-0.18401	-9.5986	-0.17545	-8.2917	-0.031985	-4.5988	0.13512	-4.5986	0.2092
-49.161	-2.3239	-4.5975	-0.094303	-9.5977	-0.18678	-9.5977	-0.17591	-8.2883	-0.03316	-4.598	0.1343	-4.5978	0.20764
-49.16	-2.3251	-4.5967	-0.094981	-9.5968	-0.1888	-9.5969	-0.17708	-8.285	-0.034724	-4.5971	0.13389	-4.5969	0.2069
-49.158	-2.3252	-4.5959	-0.094142	-9.596	-0.19028	-9.5961	-0.17792	-8.2817	-0.034654	-4.5963	0.13192	-4.5961	0.20633
-49.156	-2.3252	-4.595	-0.094128	-9.5952	-0.19189	-9.5952	-0.17937	-8.2783	-0.034826	-4.5955	0.13034	-4.5953	0.20523
-49.155	-2.3247	-4.5942	-0.094673	-9.5943	-0.19271	-9.5944	-0.18006	-8.275	-0.035196	-4.5946	0.12963	-4.5944	0.20348
-49.153	-2.3242	-4.5934	-0.095931	-9.5935	-0.19458	-9.5936	-0.18078	-8.2717	-0.034861	-4.5938	0.12882	-4.5936	0.20292
-49.151	-2.3246	-4.5925	-0.096731	-9.5927	-0.19613	-9.5928	-0.18124	-8.2683	-0.033567	-4.593	0.12914	-4.5928	0.20263
-49.15	-2.3256	-4.5917	-0.096276	-9.5918	-0.19925	-9.5919	-0.18196	-8.265	-0.033622	-4.5922	0.12828	-4.5919	0.20189
-49.148	-2.3262	-4.5909	-0.09783	-9.591	-0.20088	-9.5911	-0.18256	-8.2617	-0.033945	-4.5913	0.12776	-4.5911	0.20095
-49.146	-2.3257	-4.5901	-0.099604	-9.5902	-0.20306	-9.5903	-0.1834	-8.2584	-0.034964	-4.5905	0.12648	-4.5903	0.20019
-49.145	-2.3255	-4.5892	-0.10102	-9.5893	-0.20597	-9.5894	-0.18445	-8.255	-0.035495	-4.5897	0.12562	-4.5895	0.19988
-49.143	-2.3263	-4.5884	-0.10123	-9.5885	-0.20742	-9.5886	-0.18548	-8.2517	-0.037549	-4.5888	0.12498	-4.5886	0.19961
-49.141	-2.3277	-4.5876	-0.10076	-9.5877	-0.20913	-9.5878	-0.18609	-8.2484	-0.040105	-4.588	0.12403	-4.5878	0.19848
-49.14	-2.3293	-4.5867	-0.10211	-9.5868	-0.20975	-9.5869	-0.18714	-8.245	-0.039704	-4.5872	0.12347	-4.587	0.19723
-49.138	-2.3301	-4.5859	-0.10261	-9.586	-0.21163	-9.5861	-0.18788	-8.2417	-0.038356	-4.5863	0.12239	-4.5861	0.19663
-49.136	-2.3302	-4.5851	-0.10345	-9.5852	-0.21287	-9.5853	-0.18816	-8.2384	-0.039088	-4.5855	0.12173	-4.5853	0.19586
-49.135	-2.3305	-4.5842	-0.10457	-9.5843	-0.21466	-9.5844	-0.18864	-8.235	-0.03869	-4.5847	0.12015	-4.5845	0.1939
-49.133	-2.3319	-4.5834	-0.10511	-9.5835	-0.21697	-9.5836	-0.18969	-8.2317	-0.038983	-4.5838	0.11898	-4.5836	0.19209
-49.131	-2.3334	-4.5826	-0.10579	-9.5827	-0.21915	-9.5828	-0.19094	-8.2284	-0.039565	-4.583	0.1184	-4.5828	0.19055
-49.13	-2.3346	-4.5817	-0.1062	-9.5818	-0.22139	-9.5819	-0.1925	-8.225	-0.038737	-4.5822	0.11683	-4.582	0.18873
-49.128	-2.3359	-4.5809	-0.1067	-9.581	-0.2237	-9.5811	-0.19467	-8.2217	-0.037535	-4.5813	0.11503	-4.5811	0.18679
-49.126	-2.3356	-4.5801	-0.1081	-9.5802	-0.22537	-9.5803	-0.19558	-8.2184	-0.037442	-4.5805	0.11395	-4.5803	0.18572
-49.125	-2.3379	-4.5792	-0.10939	-9.5793	-0.22676	-9.5794	-0.19655	-8.215	-0.037611	-4.5797	0.11342	-4.5795	0.18527
-49.123	-2.3387	-4.5784	-0.11083	-9.5785	-0.22769	-9.5786	-0.19823	-8.2117	-0.036434	-4.5788	0.11256	-4.5786	0.18436
-49.121	-2.3409	-4.5776	-0.1111	-9.5777	-0.22757	-9.5778	-0.19907	-8.2084	-0.033429	-4.578	0.1112	-4.5778	0.18291
-49.12	-2.3422	-4.5767	-0.11152	-9.5768	-0.22879	-9.5769	-0.20012	-8.2051	-0.031626	-4.5772	0.10976	-4.577	0.18053
-49.118	-2.3437	-4.5759	-0.11151	-9.576	-0.22914	-9.5761	-0.20025	-8.2017	-0.033159	-4.5763	0.10903	-4.5761	0.17802
-49.116	-2.3438	-4.5751	-0.1127	-9.5752	-0.22984	-9.5753	-0.20107	-8.1984	-0.03396	-4.5755	0.10845	-4.5753	0.17659
-49.115	-2.3439	-4.5742	-0.11276	-9.5744	-0.23121	-9.5744	-0.20138	-8.1951	-0.033741	-4.5747	0.10775	-4.5745	0.17569
-49.113	-2.3451	-4.5734	-0.11396	-9.5735	-0.23234	-9.5736	-0.20155	-8.1917	-0.032326	-4.5738	0.10641	-4.5736	0.1747
-49.111	-2.3464	-4.5726	-0.11438	-9.5727	-0.23292	-9.5728	-0.20235	-8.1884	-0.031772	-4.573	0.10632	-4.5728	0.17378
-49.11	-2.3462	-4.5717	-0.11574	-9.5719	-0.23383	-9.5719	-0.20283	-8.1851	-0.032787	-4.5722	0.10631	-4.572	0.1733
-49.108	-2.3458	-4.5709	-0.11801	-9.571	-0.23442	-9.5711	-0.20308	-8.1817	-0.032991	-4.5714	0.10591	-4.5711	0.17296
-49.106	-2.3458	-4.5701	-0.11882	-9.5702	-0.23556	-9.5703	-0.20389	-8.1784	-0.032233	-4.5705	0.1066	-4.5703	0.17191
-49.105	-2.3478	-4.5692	-0.12011	-9.5694	-0.23597	-9.5694	-0.20501	-8.1751	-0.033136	-4.5697	0.10584	-4.5695	0.17088
-49.103	-2.348	-4.5684	-0.12202	-9.5685	-0.23659	-9.5686	-0.20575	-8.1717	-0.033314	-4.5689	0.10654	-4.5687	0.1699
-49.101	-2.3468	-4.5676	-0.12302	-9.5677	-0.23693	-9.5678	-0.20602	-8.1684	-0.034823	-4.568	0.10658	-4.5678	0.16854
-49.1	-2.3472	-4.5668	-0.12384	-9.5669	-0.23844	-9.567	-0.20609	-8.1651	-0.035509	-4.5672	0.10626	-4.567	0.16686
-49.098	-2.3466	-4.5659	-0.12473	-9.566	-0.23892	-9.5661	-0.20718	-8.1617	-0.034429	-4.5664	0.10581	-4.5662	0.16588
-49.096	-2.3472	-4.5651	-0.12592	-9.5652	-0.2405	-9.5653	-0.20735	-8.1584	-0.032324	-4.5655	0.10514	-4.5653	0.1651
-49.095	-2.3475	-4.5643	-0.1263	-9.5644	-0.24111	-9.5645	-0.20745	-8.1551	-0.03106	-4.5647	0.10415	-4.5645	0.16407
-49.093	-2.3478	-4.5634	-0.12901	-9.5635	-0.24149	-9.5636	-0.20888	-8.1518	-0.03021	-4.5639	0.10305	-4.5637	0.1628
-49.091	-2.3487	-4.5626	-0.12941	-9.5627	-0.2424	-9.5628	-0.20965	-8.1484	-0.030663	-4.563	0.10254	-4.5628	0.16151
-49.09	-2.3498	-4.5618	-0.13048	-9.5619	-0.24363	-9.562	-0.2097	-8.1451	-0.029749	-4.5622	0.10234	-4.562	0.16085
-49.088	-2.3503	-4.5609	-0.13045	-9.561	-0.24366	-9.5611	-0.21175	-8.1418	-0.028993	-4.5614	0.1012	-4.5612	0.16004
-49.086	-2.3499	-4.5601	-0.13144	-9.5602	-0.24344	-9.5603	-0.21234	-8.1384	-0.02938	-4.5605	0.10019	-4.5603	0.15865
-49.085	-2.3499	-4.5593	-0.13258	-9.5594	-0.244	-9.5595	-0.21173	-8.1351	-0.030232	-4.5597	0.10031	-4.5595	0.1587
-49.083	-2.3498	-4.5584	-0.13386	-9.5585	-0.24428	-9.5586	-0.21273	-8.1318	-0.030922	-4.5589	0.099926	-4.5587	0.15868
-49.081	-2.3503	-4.5576	-0.13363	-9.5577	-0.24496	-9.5578	-0.21318	-8.1284	-0.030077	-4.558	0.098975	-4.5578	0.15739
-49.08	-2.3495	-4.5568	-0.13488	-9.5569	-0.24518	-9.557	-0.2143	-8.1251	-0.031223	-4.5572	0.09921	-4.557	0.15682
-49.078	-2.3484	-4.5559	-0.13602	-9.556	-0.24606	-9.5561	-0.21552	-8.1218	-0.033215	-4.5564	0.098656	-4.5562	0.15644
-49.076	-2.3477	-4.5551	-0.13786	-9.5552	-0.24605	-9.5553	-0.21612	-8.1184	-0.035607	-4.5555	0.097436	-4.5553	0.15582
-49.075	-2.3481	-4.5543	-0.13972	-9.5544	-0.24707	-9.5545	-0.21772	-8.1151	-0.037475	-4.5547	0.097345	-4.5545	0.15486
-49.073	-2.3497	-4.5534	-0.13999	-9.5536	-0.24792	-9.5536	-0.21872	-8.1118	-0.036824	-4.5539	0.096663	-4.5537	0.15368
-49.071	-2.35	-4.5526	-0.14031	-9.5527	-0.24896	-9.5528	-0.21906	-8.1084	-0.039004	-4.553	0.096606	-4.5528	0.15266
-49.07	-2.3496	-4.5518	-0.14076	-9.5519	-0.24953	-9.552	-0.21929	-8.1051	-0.04076	-4.5522	0.095943	-4.552	0.15219
-49.068	-2.3497	-4.5509	-0.14114	-9.5511	-0.25043	-9.5511	-0.21953	-8.1018	-0.042077	-4.5514	0.09406	-4.5512	0.15176
-49.066	-2.3506	-4.5501	-0.14232	-9.5502	-0.25147	-9.5503	-0.22109	-8.0985	-0.043398	-4.5505	0.0929	-4.5503	0.15117
-49.065	-2.352	-4.5493	-0.14267	-9.5494	-0.25264	-9.5495	-0.22283	-8.0951	-0.042995	-4.5497	0.091238	-4.5495	0.15063
-49.063	-2.3518	-4.5484	-0.14219	-9.5486	-0.25362	-9.5486	-0.22437	-8.0918	-0.042298	-4.5489	0.090779	-4.5487	0.14908
-49.061	-2.3541	-4.5476	-0.14203	-9.5477	-0.25363	-9.5478	-0.22535	-8.0885	-0.042031	-4.5481	0.090937	-4.5478	0.14785
-49.06	-2.3573	-4.5468	-0.14248	-9.5469	-0.25443	-9.547	-0.22694	-8.0851	-0.042767	-4.5472	0.090529	-4.547	0.14663
-49.058	-2.3594	-4.5459	-0.14404	-9.5461	-0.25578	-9.5461	-0.22886	-8.0818	-0.042539	-4.5464	0.090566	-4.5462	0.14517
-49.056	-2.3602	-4.5451	-0.14514	-9.5452	-0.25717	-9.5453	-0.22939	-8.0785	-0.042107	-4.5456	0.090376	-4.5454	0.14479
-49.055	-2.3612	-4.5443	-0.14618	-9.5444	-0.25796	-9.5445	-0.22974	-8.0751	-0.042239	-4.5447	0.09032	-4.5445	0.14372
-49.053	-2.3635	-4.5435	-0.14742	-9.5436	-0.25885	-9.5436	-0.22998	-8.0718	-0.04135	-4.5439	0.08967	-4.5437	0.1423
-49.051	-2.3647	-4.5426	-0.14867	-9.5427	-0.25946	-9.5428	-0.23089	-8.0685	-0.041363	-4.5431	0.088837	-4.5429	0.143
-49.05	-2.3649	-4.5418	-0.14961	-9.5419	-0.26031	-9.542	-0.23153	-8.0651	-0.041278	-4.5422	0.089776	-4.542	0.14276
-49.048	-2.3657	-4.541	-0.15017	-9.5411	-0.26083	-9.5412	-0.23194	-8.0618	-0.040707	-4.5414	0.089532	-4.5412	0.14256
-49.046	-2.3664	-4.5401	-0.15121	-9.5402	-0.26033	-9.5403	-0.2321	-8.0585	-0.040784	-4.5406	0.09031	-4.5404	0.14304
-49.045	-2.3676	-4.5393	-0.15265	-9.5394	-0.26127	-9.5395	-0.23127	-8.0551	-0.039802	-4.5397	0.090537	-4.5395	0.14331
-49.043	-2.3684	-4.5385	-0.15384	-9.5386	-0.26313	-9.5387	-0.23181	-8.0518	-0.038694	-4.5389	0.0905	-4.5387	0.14272
-49.041	-2.3685	-4.5376	-0.15452	-9.5377	-0.26411	-9.5378	-0.23285	-8.0485	-0.038306	-4.5381	0.089231	-4.5379	0.1415
-49.04	-2.3696	-4.5368	-0.15452	-9.5369	-0.26562	-9.537	-0.23337	-8.0452	-0.038072	-4.5372	0.088674	-4.537	0.14076
-49.038	-2.369	-4.536	-0.15475	-9.5361	-0.26705	-9.5362	-0.23532	-8.0418	-0.036514	-4.5364	0.088694	-4.5362	0.14
-49.036	-2.3721	-4.5351	-0.15545	-9.5352	-0.26861	-9.5353	-0.23546	-8.0385	-0.034541	-4.5356	0.087978	-4.5354	0.13933
-49.035	-2.3715	-4.5343	-0.15531	-9.5344	-0.27029	-9.5345	-0.23644	-8.0352	-0.033017	-4.5347	0.086716	-4.5345	0.1385
-49.033	-2.3729	-4.5335	-0.1559	-9.5336	-0.27063	-9.5337	-0.23669	-8.0318	-0.032048	-4.5339	0.08603	-4.5337	0.13764
-49.031	-2.3731	-4.5326	-0.15656	-9.5327	-0.27144	-9.5328	-0.23805	-8.0285	-0.032191	-4.5331	0.086079	-4.5329	0.1368
-49.03	-2.3739	-4.5318	-0.15711	-9.5319	-0.27115	-9.532	-0.2395	-8.0252	-0.032742	-4.5322	0.086252	-4.532	0.13662
-49.028	-2.3759	-4.531	-0.15826	-9.5311	-0.2713	-9.5312	-0.24013	-8.0218	-0.034362	-4.5314	0.086849	-4.5312	0.13618
-49.026	-2.3769	-4.5301	-0.15861	-9.5303	-0.2724	-9.5303	-0.24164	-8.0185	-0.034251	-4.5306	0.086218	-4.5304	0.13484
-49.025	-2.3777	-4.5293	-0.1592	-9.5294	-0.27382	-9.5295	-0.24335	-8.0152	-0.03318	-4.5297	0.085886	-4.5295	0.13334
-49.023	-2.3789	-4.5285	-0.15951	-9.5286	-0.27441	-9.5287	-0.2449	-8.0118	-0.034287	-4.5289	0.083968	-4.5287	0.13266
-49.021	-2.3805	-4.5276	-0.15969	-9.5278	-0.27648	-9.5278	-0.24585	-8.0085	-0.03472	-4.5281	0.084229	-4.5279	0.13239
-49.02	-2.3809	-4.5268	-0.15919	-9.5269	-0.27729	-9.527	-0.24657	-8.0052	-0.035528	-4.5272	0.083026	-4.527	0.13181
-49.018	-2.3806	-4.526	-0.15936	-9.5261	-0.27841	-9.5262	-0.2475	-8.0018	-0.036598	-4.5264	0.08173	-4.5262	0.13208
-49.016	-2.3792	-4.5251	-0.16034	-9.5253	-0.27947	-9.5253	-0.24873	-7.9985	-0.03723	-4.5256	0.081815	-4.5254	0.13148
-49.015	-2.3795	-4.5243	-0.16084	-9.5244	-0.28146	-9.5245	-0.24971	-7.9952	-0.039342	-4.5248	0.080058	-4.5245	0.13027
-49.013	-2.3783	-4.5235	-0.16192	-9.5236	-0.28175	-9.5237	-0.25125	-7.9919	-0.040925	-4.5239	0.080733	-4.5237	0.12935
-49.011	-2.3788	-4.5226	-0.16258	-9.5228	-0.28276	-9.5228	-0.25205	-7.9885	-0.04015	-4.5231	0.081276	-4.5229	0.12891
-49.01	-2.3795	-4.5218	-0.16217	-9.5219	-0.28465	-9.522	-0.2526	-7.9852	-0.039611	-4.5223	0.081543	-4.5221	0.12835
-49.008	-2.3794	-4.521	-0.16271	-9.5211	-0.28663	-9.5212	-0.25281	-7.9819	-0.038877	-4.5214	0.080783	-4.5212	0.12761
-49.006	-2.3796	-4.5202	-0.16322	-9.5203	-0.28783	-9.5203	-0.25283	-7.9785	-0.037652	-4.5206	0.08065	-4.5204	0.12685
-49.005	-2.3802	-4.5193	-0.16406	-9.5194	-0.28973	-9.5195	-0.25215	-7.9752	-0.036557	-4.5198	0.07991	-4.5196	0.12569
-49.003	-2.3806	-4.5185	-0.1644	-9.5186	-0.29119	-9.5187	-0.25316	-7.9719	-0.035643	-4.5189	0.079597	-4.5187	0.12517
-49.001	-2.382	-4.5177	-0.16473	-9.5178	-0.29163	-9.5178	-0.25403	-7.9685	-0.035243	-4.5181	0.078993	-4.5179	0.12405
-49	-2.3825	-4.5168	-0.16506	-9.5169	-0.29373	-9.517	-0.25378	-7.9652	-0.034452	-4.5173	0.078512	-4.5171	0.12287
-48.998	-2.3842	-4.516	-0.16596	-9.5161	-0.29483	-9.5162	-0.25392	-7.9619	-0.033119	-4.5164	0.078198	-4.5162	0.12284
-48.996	-2.3847	-4.5152	-0.16644	-9.5153	-0.29599	-9.5154	-0.25503	-7.9585	-0.033459	-4.5156	0.077641	-4.5154	0.12231
-48.995	-2.3834	-4.5143	-0.16658	-9.5144	-0.29568	-9.5145	-0.25505	-7.9552	-0.033135	-4.5148	0.077304	-4.5146	0.12115
-48.993	-2.3848	-4.5135	-0.16637	-9.5136	-0.29728	-9.5137	-0.25592	-7.9519	-0.033101	-4.5139	0.077154	-4.5137	0.12021
-48.991	-2.3852	-4.5127	-0.16642	-9.5128	-0.29765	-9.5129	-0.25581	-7.9485	-0.03238	-4.5131	0.076235	-4.5129	0.11965
-48.99	-2.3855	-4.5118	-0.16728	-9.5119	-0.29792	-9.512	-0.25571	-7.9452	-0.031656	-4.5123	0.075967	-4.5121	0.1197
-48.988	-2.3868	-4.511	-0.16797	-9.5111	-0.29939	-9.5112	-0.25742	-7.9419	-0.030972	-4.5114	0.074667	-4.5112	0.11979
-48.986	-2.3877	-4.5102	-0.16814	-9.5103	-0.30141	-9.5104	-0.25846	-7.9386	-0.02965	-4.5106	0.074151	-4.5104	0.11914
-48.985	-2.389	-4.5093	-0.16812	-9.5094	-0.30285	-9.5095	-0.25899	-7.9352	-0.028817	-4.5098	0.074188	-4.5096	0.11846
-48.983	-2.3899	-4.5085	-0.16794	-9.5086	-0.30339	-9.5087	-0.25966	-7.9319	-0.028122	-4.5089	0.075295	-4.5087	0.11735
-48.981	-2.39	-4.5077	-0.16871	-9.5078	-0.3035	-9.5079	-0.25923	-7.9286	-0.027301	-4.5081	0.075133	-4.5079	0.11642
-48.98	-2.3904	-4.5068	-0.16927	-9.507	-0.30385	-9.507	-0.25912	-7.9252	-0.027508	-4.5073	0.076141	-4.5071	0.11626
-48.978	-2.3898	-4.506	-0.1694	-9.5061	-0.30454	-9.5062	-0.25827	-7.9219	-0.0271	-4.5064	0.076316	-4.5062	0.11571
-48.976	-2.3906	-4.5052	-0.16933	-9.5053	-0.30514	-9.5054	-0.25854	-7.9186	-0.026392	-4.5056	0.075694	-4.5054	0.11522
-48.975	-2.3918	-4.5043	-0.169	-9.5045	-0.30529	-9.5045	-0.25763	-7.9152	-0.025749	-4.5048	0.075144	-4.5046	0.11489
-48.973	-2.3931	-4.5035	-0.169	-9.5036	-0.30578	-9.5037	-0.25683	-7.9119	-0.02439	-4.504	0.073701	-4.5037	0.11391
-48.971	-2.3937	-4.5027	-0.16938	-9.5028	-0.30619	-9.5029	-0.25713	-7.9086	-0.022923	-4.5031	0.072432	-4.5029	0.11385
-48.97	-2.3936	-4.5018	-0.16966	-9.502	-0.3071	-9.502	-0.25759	-7.9052	-0.021852	-4.5023	0.071747	-4.5021	0.11337
-48.968	-2.3923	-4.501	-0.16932	-9.5011	-0.30679	-9.5012	-0.25797	-7.9019	-0.02172	-4.5015	0.071791	-4.5013	0.11201
-48.966	-2.3922	-4.5002	-0.16974	-9.5003	-0.30698	-9.5004	-0.25802	-7.8986	-0.023838	-4.5006	0.07014	-4.5004	0.1115
-48.965	-2.3927	-4.4994	-0.1703	-9.4995	-0.30882	-9.4995	-0.25767	-7.8952	-0.02531	-4.4998	0.069664	-4.4996	0.11045
-48.963	-2.3934	-4.4985	-0.17041	-9.4986	-0.31022	-9.4987	-0.25791	-7.8919	-0.026123	-4.499	0.068886	-4.4988	0.10944
-48.961	-2.3949	-4.4977	-0.17016	-9.4978	-0.31034	-9.4979	-0.25873	-7.8886	-0.027308	-4.4981	0.068004	-4.4979	0.10914
-48.96	-2.3956	-4.4969	-0.1699	-9.497	-0.30952	-9.497	-0.25932	-7.8853	-0.028246	-4.4973	0.066265	-4.4971	0.10887
-48.958	-2.3968	-4.496	-0.16987	-9.4961	-0.30918	-9.4962	-0.25887	-7.8819	-0.027914	-4.4965	0.067065	-4.4963	0.10788
-48.956	-2.3958	-4.4952	-0.17011	-9.4953	-0.30921	-9.4954	-0.25829	-7.8786	-0.026446	-4.4956	0.066546	-4.4954	0.107
-48.955	-2.3971	-4.4944	-0.17084	-9.4945	-0.31053	-9.4945	-0.25786	-7.8753	-0.025582	-4.4948	0.064798	-4.4946	0.10674
-48.953	-2.3989	-4.4935	-0.17127	-9.4936	-0.31141	-9.4937	-0.25819	-7.8719	-0.025469	-4.494	0.064436	-4.4938	0.10688
-48.951	-2.4	-4.4927	-0.17211	-9.4928	-0.31154	-9.4929	-0.25846	-7.8686	-0.02496	-4.4931	0.063484	-4.4929	0.10722
-48.95	-2.3997	-4.4919	-0.17262	-9.492	-0.31274	-9.492	-0.2586	-7.8653	-0.026347	-4.4923	0.064876	-4.4921	0.10683
-48.948	-2.4007	-4.491	-0.17258	-9.4911	-0.31281	-9.4912	-0.25801	-7.8619	-0.028886	-4.4915	0.065692	-4.4913	0.10687
-48.946	-2.4	-4.4902	-0.1728	-9.4903	-0.31403	-9.4904	-0.25807	-7.8586	-0.028725	-4.4906	0.065831	-4.4904	0.10655
-48.945	-2.4001	-4.4894	-0.17266	-9.4895	-0.31477	-9.4896	-0.25787	-7.8553	-0.028261	-4.4898	0.064551	-4.4896	0.10638
-48.943	-2.401	-4.4885	-0.17271	-9.4886	-0.31429	-9.4887	-0.25742	-7.8519	-0.027842	-4.489	0.064277	-4.4888	0.10693
-48.941	-2.4022	-4.4877	-0.17262	-9.4878	-0.31459	-9.4879	-0.25716	-7.8486	-0.025407	-4.4881	0.062495	-4.4879	0.1072
-48.94	-2.402	-4.4869	-0.17279	-9.487	-0.31539	-9.4871	-0.25649	-7.8453	-0.0237	-4.4873	0.062319	-4.4871	0.10675
-48.938	-2.3998	-4.486	-0.17381	-9.4861	-0.31427	-9.4862	-0.25628	-7.8419	-0.023473	-4.4865	0.061085	-4.4863	0.10529
-48.936	-2.3989	-4.4852	-0.17499	-9.4853	-0.31421	-9.4854	-0.2571	-7.8386	-0.023944	-4.4856	0.061536	-4.4854	0.10497
-48.935	-2.3978	-4.4844	-0.17589	-9.4845	-0.31502	-9.4846	-0.25785	-7.8353	-0.024403	-4.4848	0.061132	-4.4846	0.10446
-48.933	-2.3977	-4.4835	-0.17608	-9.4837	-0.3152	-9.4837	-0.25751	-7.832	-0.02566	-4.484	0.060096	-4.4838	0.10453
-48.931	-2.3967	-4.4827	-0.17647	-9.4828	-0.3144	-9.4829	-0.25685	-7.8286	-0.025992	-4.4831	0.060811	-4.4829	0.1047
-48.93	-2.3972	-4.4819	-0.17627	-9.482	-0.3157	-9.4821	-0.25672	-7.8253	-0.025693	-4.4823	0.060773	-4.4821	0.10441
-48.928	-2.3973	-4.481	-0.17634	-9.4812	-0.31611	-9.4812	-0.25693	-7.822	-0.025637	-4.4815	0.060021	-4.4813	0.1036
-48.926	-2.3997	-4.4802	-0.17722	-9.4803	-0.31643	-9.4804	-0.25788	-7.8186	-0.024757	-4.4807	0.059996	-4.4804	0.10313
-48.925	-2.4013	-4.4794	-0.17791	-9.4795	-0.31724	-9.4796	-0.2584	-7.8153	-0.023953	-4.4798	0.059685	-4.4796	0.10328
-48.923	-2.4033	-4.4785	-0.17863	-9.4787	-0.31674	-9.4787	-0.2584	-7.812	-0.024647	-4.479	0.060299	-4.4788	0.10357
-48.922	-2.404	-4.4777	-0.17843	-9.4778	-0.31577	-9.4779	-0.25907	-7.8086	-0.025977	-4.4782	0.059765	-4.478	0.10354
-48.92	-2.4042	-4.4769	-0.17791	-9.477	-0.31587	-9.4771	-0.25935	-7.8053	-0.028625	-4.4773	0.060348	-4.4771	0.10354
-48.918	-2.4045	-4.476	-0.17801	-9.4762	-0.31704	-9.4762	-0.2604	-7.802	-0.030259	-4.4765	0.060265	-4.4763	0.10345
-48.917	-2.4056	-4.4752	-0.17834	-9.4753	-0.31706	-9.4754	-0.26103	-7.7986	-0.030395	-4.4757	0.059253	-4.4755	0.10316
-48.915	-2.4066	-4.4744	-0.17828	-9.4745	-0.31673	-9.4746	-0.26117	-7.7953	-0.030735	-4.4748	0.060222	-4.4746	0.10326
-48.913	-2.4064	-4.4736	-0.17801	-9.4737	-0.31838	-9.4737	-0.26091	-7.792	-0.031501	-4.474	0.059783	-4.4738	0.1034
-48.912	-2.4049	-4.4727	-0.17785	-9.4728	-0.32015	-9.4729	-0.26153	-7.7886	-0.03291	-4.4732	0.05975	-4.473	0.10239
-48.91	-2.4054	-4.4719	-0.17818	-9.472	-0.31905	-9.4721	-0.26269	-7.7853	-0.034183	-4.4723	0.059221	-4.4721	0.1018
-48.908	-2.4063	-4.4711	-0.17928	-9.4712	-0.32005	-9.4712	-0.263	-7.782	-0.034998	-4.4715	0.059087	-4.4713	0.10058
-48.907	-2.4059	-4.4702	-0.1797	-9.4703	-0.32132	-9.4704	-0.26205	-7.7787	-0.035295	-4.4707	0.059116	-4.4705	0.099159
-48.905	-2.4067	-4.4694	-0.17971	-9.4695	-0.32179	-9.4696	-0.26104	-7.7753	-0.035196	-4.4698	0.059116	-4.4696	0.09837
-48.903	-2.4072	-4.4686	-0.17962	-9.4687	-0.32151	-9.4687	-0.2604	-7.772	-0.034179	-4.469	0.058839	-4.4688	0.098076
-48.902	-2.4074	-4.4677	-0.17981	-9.4678	-0.32257	-9.4679	-0.26016	-7.7687	-0.033636	-4.4682	0.058997	-4.468	0.097759
-48.9	-2.4065	-4.4669	-0.18059	-9.467	-0.32272	-9.4671	-0.26112	-7.7653	-0.032432	-4.4673	0.058778	-4.4671	0.097855
-48.898	-2.4073	-4.4661	-0.18069	-9.4662	-0.32344	-9.4662	-0.26218	-7.762	-0.030934	-4.4665	0.058204	-4.4663	0.097339
-48.897	-2.4102	-4.4652	-0.18065	-9.4653	-0.32354	-9.4654	-0.26315	-7.7587	-0.030357	-4.4657	0.057577	-4.4655	0.097364
-48.895	-2.4122	-4.4644	-0.18099	-9.4645	-0.32394	-9.4646	-0.26431	-7.7553	-0.029468	-4.4648	0.056986	-4.4646	0.096982
-48.893	-2.4129	-4.4636	-0.18205	-9.4637	-0.32548	-9.4638	-0.2639	-7.752	-0.029941	-4.464	0.057158	-4.4638	0.097107
-48.892	-2.4137	-4.4627	-0.18281	-9.4629	-0.32627	-9.4629	-0.26336	-7.7487	-0.029646	-4.4632	0.057098	-4.463	0.096688
-48.89	-2.4142	-4.4619	-0.18309	-9.462	-0.32877	-9.4621	-0.26317	-7.7453	-0.028856	-4.4623	0.057867	-4.4621	0.096572
-48.888	-2.4153	-4.4611	-0.18337	-9.4612	-0.32952	-9.4613	-0.26329	-7.742	-0.0289	-4.4615	0.057966	-4.4613	0.096345
-48.887	-2.4155	-4.4602	-0.18324	-9.4604	-0.32906	-9.4604	-0.26356	-7.7387	-0.028951	-4.4607	0.05741	-4.4605	0.095615
-48.885	-2.4138	-4.4594	-0.18356	-9.4595	-0.33122	-9.4596	-0.26379	-7.7353	-0.030193	-4.4598	0.056949	-4.4596	0.095349
-48.883	-2.4136	-4.4586	-0.18343	-9.4587	-0.33148	-9.4588	-0.26345	-7.732	-0.031126	-4.459	0.057424	-4.4588	0.094742
-48.882	-2.4116	-4.4577	-0.18337	-9.4579	-0.33013	-9.4579	-0.26366	-7.7287	-0.031116	-4.4582	0.056961	-4.458	0.094537
-48.88	-2.4116	-4.4569	-0.1839	-9.457	-0.33111	-9.4571	-0.2647	-7.7254	-0.03111	-4.4574	0.056848	-4.4571	0.093883
-48.878	-2.4115	-4.4561	-0.18438	-9.4562	-0.33136	-9.4563	-0.26464	-7.722	-0.028694	-4.4565	0.056383	-4.4563	0.092706
-48.877	-2.4103	-4.4552	-0.18479	-9.4554	-0.33283	-9.4554	-0.26496	-7.7187	-0.027439	-4.4557	0.056108	-4.4555	0.09172
-48.875	-2.4109	-4.4544	-0.18561	-9.4545	-0.33289	-9.4546	-0.26593	-7.7154	-0.02868	-4.4549	0.056073	-4.4547	0.09162
-48.873	-2.4102	-4.4536	-0.18611	-9.4537	-0.33374	-9.4538	-0.2672	-7.712	-0.028335	-4.454	0.056504	-4.4538	0.090723
-48.872	-2.4101	-4.4528	-0.18609	-9.4529	-0.33426	-9.4529	-0.2675	-7.7087	-0.027484	-4.4532	0.05677	-4.453	0.090331
-48.87	-2.4123	-4.4519	-0.1851	-9.452	-0.3342	-9.4521	-0.26877	-7.7054	-0.027219	-4.4524	0.056396	-4.4522	0.090598
-48.868	-2.4124	-4.4511	-0.18455	-9.4512	-0.33481	-9.4513	-0.26921	-7.702	-0.026074	-4.4515	0.05712	-4.4513	0.090808
-48.867	-2.414	-4.4503	-0.18489	-9.4504	-0.3348	-9.4504	-0.27024	-7.6987	-0.025362	-4.4507	0.056789	-4.4505	0.090684
-48.865	-2.4153	-4.4494	-0.18556	-9.4495	-0.33501	-9.4496	-0.27111	-7.6954	-0.024847	-4.4499	0.055903	-4.4497	0.090004
-48.863	-2.4154	-4.4486	-0.18602	-9.4487	-0.33484	-9.4488	-0.27178	-7.692	-0.023484	-4.449	0.054729	-4.4488	0.089166
-48.862	-2.4154	-4.4478	-0.18659	-9.4479	-0.33525	-9.4479	-0.27298	-7.6887	-0.022815	-4.4482	0.055087	-4.448	0.087996
-48.86	-2.4156	-4.4469	-0.18753	-9.447	-0.33648	-9.4471	-0.27277	-7.6854	-0.023649	-4.4474	0.055268	-4.4472	0.086884
-48.858	-2.4171	-4.4461	-0.1879	-9.4462	-0.33672	-9.4463	-0.27367	-7.682	-0.026297	-4.4465	0.056233	-4.4463	0.086009
-48.857	-2.4185	-4.4453	-0.18815	-9.4454	-0.33723	-9.4454	-0.27363	-7.6787	-0.029527	-4.4457	0.056332	-4.4455	0.0858
-48.855	-2.4169	-4.4444	-0.18847	-9.4445	-0.33805	-9.4446	-0.27492	-7.6754	-0.029883	-4.4449	0.056248	-4.4447	0.085776
-48.853	-2.4164	-4.4436	-0.18836	-9.4437	-0.33873	-9.4438	-0.27384	-7.6721	-0.030036	-4.444	0.055026	-4.4438	0.085255
-48.852	-2.4158	-4.4428	-0.18854	-9.4429	-0.33955	-9.4429	-0.27336	-7.6687	-0.030306	-4.4432	0.054892	-4.443	0.08439
-48.85	-2.4151	-4.4419	-0.18879	-9.442	-0.33962	-9.4421	-0.27381	-7.6654	-0.031958	-4.4424	0.054288	-4.4422	0.084269
-48.848	-2.4159	-4.4411	-0.1891	-9.4412	-0.34132	-9.4413	-0.27466	-7.6621	-0.03369	-4.4415	0.052821	-4.4413	0.082944
-48.847	-2.4158	-4.4403	-0.18912	-9.4404	-0.34121	-9.4404	-0.27382	-7.6587	-0.034227	-4.4407	0.052447	-4.4405	0.082301
-48.845	-2.4171	-4.4394	-0.18865	-9.4396	-0.34212	-9.4396	-0.27426	-7.6554	-0.036426	-4.4399	0.053343	-4.4397	0.081427
-48.843	-2.4192	-4.4386	-0.1886	-9.4387	-0.34281	-9.4388	-0.27394	-7.6521	-0.038678	-4.439	0.05289	-4.4388	0.080723
-48.842	-2.4187	-4.4378	-0.18843	-9.4379	-0.34288	-9.438	-0.27484	-7.6487	-0.038937	-4.4382	0.053804	-4.438	0.081389
-48.84	-2.4211	-4.4369	-0.18789	-9.4371	-0.34482	-9.4371	-0.27557	-7.6454	-0.038929	-4.4374	0.0525	-4.4372	0.080632
-48.838	-2.4218	-4.4361	-0.18821	-9.4362	-0.34591	-9.4363	-0.27574	-7.6421	-0.038804	-4.4366	0.052809	-4.4363	0.080387
-48.837	-2.4221	-4.4353	-0.18908	-9.4354	-0.34642	-9.4355	-0.2766	-7.6387	-0.036758	-4.4357	0.052215	-4.4355	0.079351
-48.835	-2.4239	-4.4344	-0.18943	-9.4346	-0.34645	-9.4346	-0.27571	-7.6354	-0.035127	-4.4349	0.052604	-4.4347	0.079009
-48.833	-2.4235	-4.4336	-0.18946	-9.4337	-0.34543	-9.4338	-0.27548	-7.6321	-0.034498	-4.4341	0.053727	-4.4339	0.078471
-48.832	-2.4252	-4.4328	-0.18933	-9.4329	-0.3457	-9.433	-0.2757	-7.6287	-0.03378	-4.4332	0.053029	-4.433	0.077687
-48.83	-2.4268	-4.4319	-0.1896	-9.4321	-0.34499	-9.4321	-0.27664	-7.6254	-0.033164	-4.4324	0.053083	-4.4322	0.076684
-48.828	-2.4263	-4.4311	-0.19015	-9.4312	-0.34551	-9.4313	-0.27707	-7.6221	-0.032152	-4.4316	0.052844	-4.4314	0.076795
-48.827	-2.4271	-4.4303	-0.19004	-9.4304	-0.34695	-9.4305	-0.27624	-7.6188	-0.031818	-4.4307	0.053475	-4.4305	0.07722
-48.825	-2.4261	-4.4295	-0.18948	-9.4296	-0.34776	-9.4296	-0.27628	-7.6154	-0.030162	-4.4299	0.053483	-4.4297	0.076528
-48.823	-2.426	-4.4286	-0.1889	-9.4287	-0.34865	-9.4288	-0.27777	-7.6121	-0.027972	-4.4291	0.053662	-4.4289	0.076672
-48.822	-2.427	-4.4278	-0.18874	-9.4279	-0.34831	-9.428	-0.27839	-7.6088	-0.025982	-4.4282	0.053688	-4.428	0.075643
-48.82	-2.4268	-4.427	-0.18972	-9.4271	-0.348	-9.4271	-0.27919	-7.6054	-0.024803	-4.4274	0.053577	-4.4272	0.074831
-48.818	-2.4266	-4.4261	-0.19124	-9.4262	-0.34664	-9.4263	-0.28036	-7.6021	-0.025296	-4.4266	0.054176	-4.4264	0.074603
-48.817	-2.4264	-4.4253	-0.19184	-9.4254	-0.34666	-9.4255	-0.2806	-7.5988	-0.025554	-4.4257	0.053163	-4.4255	0.073137
-48.815	-2.4261	-4.4245	-0.19281	-9.4246	-0.3483	-9.4246	-0.28076	-7.5954	-0.02593	-4.4249	0.052782	-4.4247	0.073038
-48.813	-2.4279	-4.4236	-0.19396	-9.4237	-0.34843	-9.4238	-0.28013	-7.5921	-0.02729	-4.4241	0.053049	-4.4239	0.072581
-48.812	-2.4282	-4.4228	-0.19422	-9.4229	-0.3492	-9.423	-0.28039	-7.5888	-0.02765	-4.4232	0.053305	-4.423	0.072733
-48.81	-2.43	-4.422	-0.19476	-9.4221	-0.34849	-9.4221	-0.28081	-7.5854	-0.026388	-4.4224	0.052558	-4.4222	0.070829
-48.808	-2.4302	-4.4211	-0.19523	-9.4212	-0.3486	-9.4213	-0.28216	-7.5821	-0.024922	-4.4216	0.051466	-4.4214	0.069628
-48.807	-2.4314	-4.4203	-0.19518	-9.4204	-0.34694	-9.4205	-0.28376	-7.5788	-0.02337	-4.4207	0.050054	-4.4205	0.068562
-48.805	-2.4323	-4.4195	-0.19503	-9.4196	-0.34643	-9.4196	-0.28453	-7.5754	-0.023004	-4.4199	0.050192	-4.4197	0.067782
-48.803	-2.4317	-4.4186	-0.19544	-9.4187	-0.3484	-9.4188	-0.28571	-7.5721	-0.024023	-4.4191	0.049688	-4.4189	0.0672
-48.802	-2.4314	-4.4178	-0.19582	-9.4179	-0.34818	-9.418	-0.28647	-7.5688	-0.02495	-4.4182	0.049668	-4.418	0.066901
-48.8	-2.4337	-4.417	-0.1963	-9.4171	-0.34903	-9.4171	-0.28736	-7.5655	-0.02578	-4.4174	0.049569	-4.4172	0.066776
-48.798	-2.4346	-4.4161	-0.19622	-9.4163	-0.34991	-9.4163	-0.28795	-7.5621	-0.027529	-4.4166	0.049883	-4.4164	0.066562
-48.797	-2.4344	-4.4153	-0.1956	-9.4154	-0.34913	-9.4155	-0.28784	-7.5588	-0.029606	-4.4157	0.049912	-4.4155	0.066376
-48.795	-2.4362	-4.4145	-0.19552	-9.4146	-0.34999	-9.4146	-0.28883	-7.5555	-0.03036	-4.4149	0.050419	-4.4147	0.066544
-48.793	-2.4373	-4.4136	-0.19595	-9.4138	-0.3498	-9.4138	-0.28878	-7.5521	-0.029799	-4.4141	0.05218	-4.4139	0.067178
-48.792	-2.4373	-4.4128	-0.19633	-9.4129	-0.35177	-9.413	-0.28804	-7.5488	-0.029405	-4.4133	0.052784	-4.4131	0.066748
-48.79	-2.4366	-4.412	-0.19649	-9.4121	-0.35212	-9.4121	-0.28726	-7.5455	-0.030252	-4.4124	0.052353	-4.4122	0.067765
-48.788	-2.4366	-4.4111	-0.19655	-9.4113	-0.35227	-9.4113	-0.28717	-7.5421	-0.03159	-4.4116	0.05213	-4.4114	0.067971
-48.787	-2.435	-4.4103	-0.19713	-9.4104	-0.35294	-9.4105	-0.28651	-7.5388	-0.033019	-4.4108	0.052442	-4.4106	0.066138
-48.785	-2.4335	-4.4095	-0.1981	-9.4096	-0.35315	-9.4097	-0.28658	-7.5355	-0.034257	-4.4099	0.052517	-4.4097	0.064791
-48.783	-2.4362	-4.4086	-0.19913	-9.4088	-0.35287	-9.4088	-0.28655	-7.5321	-0.03383	-4.4091	0.051716	-4.4089	0.064303
-48.782	-2.4371	-4.4078	-0.19938	-9.4079	-0.35428	-9.408	-0.28612	-7.5288	-0.030748	-4.4083	0.051272	-4.4081	0.063743
-48.78	-2.4381	-4.407	-0.19917	-9.4071	-0.35464	-9.4072	-0.28559	-7.5255	-0.028579	-4.4074	0.050673	-4.4072	0.063436
-48.778	-2.4412	-4.4062	-0.19971	-9.4063	-0.35487	-9.4063	-0.28564	-7.5221	-0.027406	-4.4066	0.050209	-4.4064	0.06365
-48.777	-2.442	-4.4053	-0.19957	-9.4054	-0.35528	-9.4055	-0.28613	-7.5188	-0.025308	-4.4058	0.049761	-4.4056	0.063364
-48.775	-2.4425	-4.4045	-0.19979	-9.4046	-0.35614	-9.4047	-0.28586	-7.5155	-0.024937	-4.4049	0.04989	-4.4047	0.063784
-48.773	-2.4426	-4.4037	-0.20015	-9.4038	-0.35704	-9.4038	-0.28639	-7.5122	-0.025611	-4.4041	0.051197	-4.4039	0.062906
-48.772	-2.4424	-4.4028	-0.2	-9.4029	-0.35754	-9.403	-0.28649	-7.5088	-0.026193	-4.4033	0.051908	-4.4031	0.062005
-48.77	-2.443	-4.402	-0.19978	-9.4021	-0.35888	-9.4022	-0.28744	-7.5055	-0.027828	-4.4024	0.051715	-4.4022	0.06174
-48.768	-2.443	-4.4012	-0.19906	-9.4013	-0.35776	-9.4013	-0.28832	-7.5022	-0.029842	-4.4016	0.050849	-4.4014	0.060917
-48.767	-2.4447	-4.4003	-0.19892	-9.4004	-0.35758	-9.4005	-0.28819	-7.4988	-0.029661	-4.4008	0.050075	-4.4006	0.060286
-48.765	-2.4447	-4.3995	-0.19846	-9.3996	-0.35663	-9.3997	-0.28817	-7.4955	-0.028695	-4.3999	0.051001	-4.3997	0.060651
-48.763	-2.4447	-4.3987	-0.19855	-9.3988	-0.35685	-9.3988	-0.28906	-7.4922	-0.029465	-4.3991	0.051124	-4.3989	0.060243
-48.762	-2.4438	-4.3978	-0.1992	-9.3979	-0.35662	-9.398	-0.29019	-7.4888	-0.030357	-4.3983	0.049964	-4.3981	0.06137
-48.76	-2.4447	-4.397	-0.19941	-9.3971	-0.35615	-9.3972	-0.29109	-7.4855	-0.031178	-4.3974	0.049632	-4.3972	0.061093
-48.758	-2.4446	-4.3962	-0.1997	-9.3963	-0.35686	-9.3963	-0.29014	-7.4822	-0.03322	-4.3966	0.048642	-4.3964	0.060322
-48.757	-2.4442	-4.3953	-0.20013	-9.3955	-0.35697	-9.3955	-0.29146	-7.4788	-0.034305	-4.3958	0.047836	-4.3956	0.060086
-48.755	-2.4452	-4.3945	-0.20093	-9.3946	-0.35713	-9.3947	-0.29272	-7.4755	-0.034219	-4.3949	0.047212	-4.3947	0.059864
-48.753	-2.445	-4.3937	-0.20178	-9.3938	-0.35747	-9.3938	-0.29329	-7.4722	-0.033753	-4.3941	0.04757	-4.3939	0.059241
-48.752	-2.4456	-4.3928	-0.20253	-9.393	-0.35824	-9.393	-0.29384	-7.4688	-0.033684	-4.3933	0.047003	-4.3931	0.058325
-48.75	-2.4453	-4.392	-0.20347	-9.3921	-0.35958	-9.3922	-0.29451	-7.4655	-0.033876	-4.3924	0.046244	-4.3922	0.057866
-48.748	-2.4463	-4.3912	-0.20443	-9.3913	-0.36082	-9.3913	-0.29389	-7.4622	-0.033188	-4.3916	0.045868	-4.3914	0.057057
-48.747	-2.4468	-4.3903	-0.20455	-9.3905	-0.36173	-9.3905	-0.29387	-7.4589	-0.033174	-4.3908	0.045619	-4.3906	0.056718
-48.745	-2.4495	-4.3895	-0.20406	-9.3896	-0.36153	-9.3897	-0.29384	-7.4555	-0.033418	-4.39	0.045272	-4.3898	0.057185
-48.743	-2.4526	-4.3887	-0.20416	-9.3888	-0.36186	-9.3888	-0.29366	-7.4522	-0.033381	-4.3891	0.043784	-4.3889	0.056026
-48.742	-2.4515	-4.3878	-0.2043	-9.388	-0.36135	-9.388	-0.2937	-7.4489	-0.03446	-4.3883	0.043541	-4.3881	0.057269
-48.74	-2.4518	-4.387	-0.20519	-9.3871	-0.36178	-9.3872	-0.29372	-7.4455	-0.036474	-4.3875	0.04338	-4.3873	0.057418
-48.738	-2.4511	-4.3862	-0.20654	-9.3863	-0.36171	-9.3863	-0.2943	-7.4422	-0.037348	-4.3866	0.043404	-4.3864	0.05813
-48.737	-2.4495	-4.3854	-0.20663	-9.3855	-0.36257	-9.3855	-0.2948	-7.4389	-0.037352	-4.3858	0.042882	-4.3856	0.057642
-48.735	-2.4498	-4.3845	-0.20627	-9.3846	-0.36421	-9.3847	-0.2956	-7.4355	-0.038344	-4.385	0.041678	-4.3848	0.05648
-48.733	-2.4513	-4.3837	-0.20628	-9.3838	-0.36407	-9.3839	-0.29549	-7.4322	-0.039177	-4.3841	0.041062	-4.3839	0.057405
-48.732	-2.4519	-4.3829	-0.20596	-9.383	-0.36353	-9.383	-0.29549	-7.4289	-0.038917	-4.3833	0.040603	-4.3831	0.057902
-48.73	-2.4533	-4.382	-0.20482	-9.3821	-0.36433	-9.3822	-0.29564	-7.4255	-0.038854	-4.3825	0.039343	-4.3823	0.057781
-48.728	-2.4537	-4.3812	-0.20485	-9.3813	-0.36436	-9.3814	-0.29536	-7.4222	-0.038163	-4.3816	0.039012	-4.3814	0.057377
-48.727	-2.4545	-4.3804	-0.20507	-9.3805	-0.36467	-9.3805	-0.29515	-7.4189	-0.03681	-4.3808	0.038947	-4.3806	0.057867
-48.725	-2.4547	-4.3795	-0.20496	-9.3796	-0.36475	-9.3797	-0.29534	-7.4155	-0.036375	-4.38	0.039577	-4.3798	0.058541
-48.723	-2.4558	-4.3787	-0.20575	-9.3788	-0.36502	-9.3789	-0.29534	-7.4122	-0.036387	-4.3791	0.039972	-4.3789	0.058432
-48.722	-2.4576	-4.3779	-0.20625	-9.378	-0.36525	-9.378	-0.29601	-7.4089	-0.035755	-4.3783	0.040446	-4.3781	0.058244
-48.72	-2.4598	-4.377	-0.20562	-9.3771	-0.36505	-9.3772	-0.29617	-7.4056	-0.034631	-4.3775	0.041241	-4.3773	0.058201
-48.718	-2.4598	-4.3762	-0.20528	-9.3763	-0.36535	-9.3764	-0.29541	-7.4022	-0.035207	-4.3766	0.041556	-4.3764	0.058521
-48.717	-2.4613	-4.3754	-0.20524	-9.3755	-0.36541	-9.3755	-0.29535	-7.3989	-0.03475	-4.3758	0.04045	-4.3756	0.05676
-48.715	-2.4611	-4.3745	-0.20583	-9.3746	-0.36603	-9.3747	-0.29588	-7.3956	-0.032817	-4.375	0.03948	-4.3748	0.056574
-48.713	-2.4625	-4.3737	-0.20644	-9.3738	-0.36604	-9.3739	-0.29633	-7.3922	-0.031905	-4.3741	0.038481	-4.3739	0.056406
-48.712	-2.4627	-4.3729	-0.20682	-9.373	-0.36624	-9.373	-0.29663	-7.3889	-0.030988	-4.3733	0.038288	-4.3731	0.054943
-48.71	-2.4631	-4.372	-0.20722	-9.3722	-0.36641	-9.3722	-0.29628	-7.3856	-0.030508	-4.3725	0.037273	-4.3723	0.05368
-48.708	-2.464	-4.3712	-0.20686	-9.3713	-0.36694	-9.3714	-0.29601	-7.3822	-0.031963	-4.3716	0.036708	-4.3714	0.053685
-48.707	-2.4655	-4.3704	-0.20654	-9.3705	-0.36811	-9.3705	-0.29755	-7.3789	-0.034499	-4.3708	0.037052	-4.3706	0.052842
-48.705	-2.4676	-4.3695	-0.20637	-9.3697	-0.3684	-9.3697	-0.29763	-7.3756	-0.036646	-4.37	0.036889	-4.3698	0.052083
-48.703	-2.4681	-4.3687	-0.20674	-9.3688	-0.36903	-9.3689	-0.29795	-7.3722	-0.036237	-4.3692	0.036064	-4.3689	0.052619
-48.702	-2.4678	-4.3679	-0.20677	-9.368	-0.36966	-9.368	-0.29844	-7.3689	-0.035311	-4.3683	0.034837	-4.3681	0.052674
-48.7	-2.4687	-4.367	-0.20672	-9.3672	-0.37006	-9.3672	-0.29906	-7.3656	-0.035713	-4.3675	0.035116	-4.3673	0.052972
-48.698	-2.4675	-4.3662	-0.20636	-9.3663	-0.36971	-9.3664	-0.29915	-7.3622	-0.036473	-4.3667	0.033864	-4.3665	0.053038
-48.697	-2.4696	-4.3654	-0.20609	-9.3655	-0.36957	-9.3655	-0.29919	-7.3589	-0.038529	-4.3658	0.034266	-4.3656	0.053837
-48.695	-2.4697	-4.3645	-0.20515	-9.3647	-0.36998	-9.3647	-0.29868	-7.3556	-0.039893	-4.365	0.034535	-4.3648	0.05427
-48.693	-2.4697	-4.3637	-0.20463	-9.3638	-0.37077	-9.3639	-0.2985	-7.3523	-0.040712	-4.3642	0.034442	-4.364	0.054588
-48.692	-2.4686	-4.3629	-0.20456	-9.363	-0.37063	-9.363	-0.29858	-7.3489	-0.040903	-4.3633	0.034744	-4.3631	0.053742
-48.69	-2.4697	-4.3621	-0.20376	-9.3622	-0.37013	-9.3622	-0.2991	-7.3456	-0.041161	-4.3625	0.034468	-4.3623	0.054024
-48.688	-2.471	-4.3612	-0.20404	-9.3613	-0.37003	-9.3614	-0.29824	-7.3423	-0.042006	-4.3617	0.033247	-4.3615	0.054725
-48.687	-2.4707	-4.3604	-0.20392	-9.3605	-0.36926	-9.3605	-0.29792	-7.3389	-0.041037	-4.3608	0.033145	-4.3606	0.054952
-48.685	-2.4711	-4.3596	-0.2038	-9.3597	-0.36986	-9.3597	-0.29851	-7.3356	-0.039106	-4.36	0.03384	-4.3598	0.055151
-48.683	-2.471	-4.3587	-0.20404	-9.3588	-0.37055	-9.3589	-0.29784	-7.3323	-0.039769	-4.3592	0.034327	-4.359	0.054223
-48.682	-2.4711	-4.3579	-0.20457	-9.358	-0.37186	-9.3581	-0.29825	-7.3289	-0.041728	-4.3583	0.033734	-4.3581	0.054553
-48.68	-2.4703	-4.3571	-0.20489	-9.3572	-0.37311	-9.3572	-0.29939	-7.3256	-0.041761	-4.3575	0.032928	-4.3573	0.054527
-48.678	-2.4698	-4.3562	-0.20456	-9.3563	-0.37293	-9.3564	-0.29851	-7.3223	-0.040674	-4.3567	0.032642	-4.3565	0.053629
-48.677	-2.4692	-4.3554	-0.20423	-9.3555	-0.37339	-9.3556	-0.29876	-7.3189	-0.040026	-4.3558	0.032147	-4.3556	0.053605
-48.675	-2.4691	-4.3546	-0.20365	-9.3547	-0.37304	-9.3547	-0.29891	-7.3156	-0.038609	-4.355	0.032089	-4.3548	0.054072
-48.673	-2.4696	-4.3537	-0.20322	-9.3538	-0.37285	-9.3539	-0.29835	-7.3123	-0.037634	-4.3542	0.032297	-4.354	0.053558
-48.672	-2.4691	-4.3529	-0.20327	-9.353	-0.37291	-9.3531	-0.29808	-7.3089	-0.037992	-4.3533	0.031859	-4.3531	0.052964
-48.67	-2.4697	-4.3521	-0.20268	-9.3522	-0.37213	-9.3522	-0.29738	-7.3056	-0.03857	-4.3525	0.031465	-4.3523	0.053817
-48.668	-2.4693	-4.3512	-0.20166	-9.3513	-0.37204	-9.3514	-0.29755	-7.3023	-0.038044	-4.3517	0.031319	-4.3515	0.054331
-48.667	-2.4697	-4.3504	-0.20063	-9.3505	-0.37228	-9.3506	-0.29806	-7.299	-0.036941	-4.3508	0.031675	-4.3506	0.053958
-48.665	-2.4678	-4.3496	-0.20044	-9.3497	-0.37163	-9.3497	-0.29941	-7.2956	-0.037416	-4.35	0.032395	-4.3498	0.053859
-48.663	-2.4651	-4.3487	-0.20136	-9.3489	-0.37113	-9.3489	-0.29952	-7.2923	-0.037435	-4.3492	0.032439	-4.349	0.054209
-48.662	-2.4648	-4.3479	-0.20185	-9.348	-0.371	-9.3481	-0.29869	-7.289	-0.036356	-4.3483	0.032744	-4.3481	0.054158
-48.66	-2.4652	-4.3471	-0.20182	-9.3472	-0.37068	-9.3472	-0.29897	-7.2856	-0.035775	-4.3475	0.033415	-4.3473	0.054367
-48.658	-2.4656	-4.3462	-0.20218	-9.3464	-0.3711	-9.3464	-0.29946	-7.2823	-0.037006	-4.3467	0.033874	-4.3465	0.054154
-48.657	-2.4679	-4.3454	-0.20221	-9.3455	-0.36997	-9.3456	-0.30062	-7.279	-0.039998	-4.3459	0.033511	-4.3457	0.052804
-48.655	-2.4669	-4.3446	-0.20154	-9.3447	-0.37061	-9.3447	-0.30099	-7.2756	-0.041352	-4.345	0.032745	-4.3448	0.052564
-48.653	-2.4665	-4.3437	-0.2007	-9.3439	-0.37096	-9.3439	-0.30047	-7.2723	-0.042566	-4.3442	0.03337	-4.344	0.053573
-48.652	-2.4662	-4.3429	-0.20071	-9.343	-0.37087	-9.3431	-0.3008	-7.269	-0.043088	-4.3434	0.033776	-4.3432	0.054757
-48.65	-2.4665	-4.3421	-0.20127	-9.3422	-0.37253	-9.3422	-0.30073	-7.2656	-0.041681	-4.3425	0.034281	-4.3423	0.054474
-48.648	-2.4653	-4.3412	-0.20185	-9.3414	-0.37257	-9.3414	-0.30042	-7.2623	-0.042887	-4.3417	0.034911	-4.3415	0.053967
-48.647	-2.4643	-4.3404	-0.20216	-9.3405	-0.37223	-9.3406	-0.30145	-7.259	-0.043733	-4.3409	0.035898	-4.3407	0.054269
-48.645	-2.4638	-4.3396	-0.20185	-9.3397	-0.37227	-9.3397	-0.30155	-7.2556	-0.044684	-4.34	0.03628	-4.3398	0.0548
-48.643	-2.4636	-4.3388	-0.20151	-9.3389	-0.37289	-9.3389	-0.3026	-7.2523	-0.045445	-4.3392	0.036665	-4.339	0.056036
-48.642	-2.4653	-4.3379	-0.2013	-9.338	-0.37248	-9.3381	-0.30308	-7.249	-0.044313	-4.3384	0.037269	-4.3382	0.056233
-48.64	-2.4659	-4.3371	-0.20088	-9.3372	-0.37222	-9.3372	-0.30211	-7.2457	-0.04203	-4.3375	0.03712	-4.3373	0.056166
-48.638	-2.4663	-4.3363	-0.20107	-9.3364	-0.37274	-9.3364	-0.30234	-7.2423	-0.039704	-4.3367	0.036628	-4.3365	0.05525
-48.637	-2.4687	-4.3354	-0.20199	-9.3355	-0.372	-9.3356	-0.30232	-7.239	-0.038232	-4.3359	0.036063	-4.3357	0.055013
-48.635	-2.4705	-4.3346	-0.20327	-9.3347	-0.37189	-9.3347	-0.30297	-7.2357	-0.037219	-4.335	0.036037	-4.3348	0.055152
-48.633	-2.4693	-4.3338	-0.20408	-9.3339	-0.37242	-9.3339	-0.30371	-7.2323	-0.03779	-4.3342	0.036285	-4.334	0.057317
-48.632	-2.4689	-4.3329	-0.20421	-9.333	-0.37165	-9.3331	-0.30365	-7.229	-0.037933	-4.3334	0.036619	-4.3332	0.05817
-48.63	-2.4701	-4.3321	-0.20463	-9.3322	-0.37262	-9.3323	-0.30306	-7.2257	-0.037365	-4.3325	0.036575	-4.3323	0.058219
-48.628	-2.4701	-4.3313	-0.204	-9.3314	-0.37239	-9.3314	-0.30262	-7.2223	-0.037816	-4.3317	0.035069	-4.3315	0.060156
-48.627	-2.4704	-4.3304	-0.20261	-9.3305	-0.37142	-9.3306	-0.30305	-7.219	-0.037095	-4.3309	0.034508	-4.3307	0.060667
-48.625	-2.4712	-4.3296	-0.20342	-9.3297	-0.37117	-9.3298	-0.30303	-7.2157	-0.036606	-4.33	0.033925	-4.3298	0.06034
-48.623	-2.4732	-4.3288	-0.20391	-9.3289	-0.37074	-9.3289	-0.30352	-7.2123	-0.035628	-4.3292	0.033017	-4.329	0.059812
-48.622	-2.4734	-4.3279	-0.20467	-9.3281	-0.3706	-9.3281	-0.30402	-7.209	-0.035222	-4.3284	0.032712	-4.3282	0.060167
-48.62	-2.4738	-4.3271	-0.20448	-9.3272	-0.37024	-9.3273	-0.30525	-7.2057	-0.035976	-4.3275	0.032238	-4.3273	0.060827
-48.618	-2.4744	-4.3263	-0.20569	-9.3264	-0.36993	-9.3264	-0.30534	-7.2023	-0.037209	-4.3267	0.033109	-4.3265	0.060487
-48.617	-2.4735	-4.3254	-0.20488	-9.3256	-0.3706	-9.3256	-0.30498	-7.199	-0.038171	-4.3259	0.0328	-4.3257	0.059469
-48.615	-2.4728	-4.3246	-0.20422	-9.3247	-0.37084	-9.3248	-0.30549	-7.1957	-0.038715	-4.325	0.032982	-4.3248	0.05875
-48.613	-2.473	-4.3238	-0.20476	-9.3239	-0.37204	-9.3239	-0.30538	-7.1924	-0.038867	-4.3242	0.033302	-4.324	0.057834
-48.612	-2.4736	-4.3229	-0.20509	-9.3231	-0.37235	-9.3231	-0.30551	-7.189	-0.037416	-4.3234	0.032286	-4.3232	0.056805
-48.61	-2.4754	-4.3221	-0.20524	-9.3222	-0.37303	-9.3223	-0.30713	-7.1857	-0.036018	-4.3226	0.031822	-4.3224	0.055215
-48.608	-2.4752	-4.3213	-0.20482	-9.3214	-0.37322	-9.3214	-0.30742	-7.1824	-0.035736	-4.3217	0.030695	-4.3215	0.05528
-48.607	-2.4768	-4.3204	-0.20592	-9.3206	-0.37252	-9.3206	-0.30838	-7.179	-0.035605	-4.3209	0.0291	-4.3207	0.054615
-48.605	-2.4775	-4.3196	-0.20664	-9.3197	-0.37284	-9.3198	-0.31015	-7.1757	-0.036033	-4.3201	0.029468	-4.3199	0.053348
-48.603	-2.48	-4.3188	-0.20671	-9.3189	-0.37315	-9.3189	-0.31021	-7.1724	-0.037727	-4.3192	0.030308	-4.319	0.052776
-48.602	-2.4809	-4.3179	-0.20714	-9.3181	-0.37325	-9.3181	-0.31007	-7.169	-0.03807	-4.3184	0.029801	-4.3182	0.052706
-48.6	-2.4808	-4.3171	-0.20675	-9.3172	-0.37324	-9.3173	-0.31088	-7.1657	-0.037491	-4.3176	0.030029	-4.3174	0.053042
-48.598	-2.4798	-4.3163	-0.20605	-9.3164	-0.37169	-9.3164	-0.31161	-7.1624	-0.037969	-4.3167	0.029841	-4.3165	0.052442
-48.597	-2.4792	-4.3155	-0.20668	-9.3156	-0.37057	-9.3156	-0.31125	-7.159	-0.038317	-4.3159	0.029687	-4.3157	0.05319
-48.595	-2.4785	-4.3146	-0.20703	-9.3147	-0.3705	-9.3148	-0.31243	-7.1557	-0.03691	-4.3151	0.030223	-4.3149	0.05379
-48.593	-2.4794	-4.3138	-0.20705	-9.3139	-0.37012	-9.3139	-0.31239	-7.1524	-0.03561	-4.3142	0.030618	-4.314	0.053793
-48.592	-2.4806	-4.313	-0.20707	-9.3131	-0.37074	-9.3131	-0.31246	-7.149	-0.035645	-4.3134	0.030181	-4.3132	0.052561
-48.59	-2.4821	-4.3121	-0.20798	-9.3122	-0.37137	-9.3123	-0.31323	-7.1457	-0.035608	-4.3126	0.030319	-4.3124	0.053108
-48.588	-2.4821	-4.3113	-0.20759	-9.3114	-0.3719	-9.3114	-0.31306	-7.1424	-0.036056	-4.3117	0.030734	-4.3115	0.053373
-48.587	-2.4811	-4.3105	-0.20637	-9.3106	-0.37271	-9.3106	-0.31266	-7.1391	-0.0357	-4.3109	0.030485	-4.3107	0.052764
-48.585	-2.4816	-4.3096	-0.20675	-9.3097	-0.3735	-9.3098	-0.31354	-7.1357	-0.034471	-4.3101	0.030283	-4.3099	0.052569
-48.583	-2.4813	-4.3088	-0.20741	-9.3089	-0.3727	-9.3089	-0.31373	-7.1324	-0.033608	-4.3092	0.029789	-4.309	0.052412
-48.582	-2.4813	-4.308	-0.2077	-9.3081	-0.37254	-9.3081	-0.3135	-7.1291	-0.034041	-4.3084	0.028307	-4.3082	0.052926
-48.58	-2.4835	-4.3071	-0.2082	-9.3072	-0.37278	-9.3073	-0.31387	-7.1257	-0.034918	-4.3076	0.027821	-4.3074	0.0536
-48.578	-2.4836	-4.3063	-0.20824	-9.3064	-0.37295	-9.3065	-0.31599	-7.1224	-0.033398	-4.3067	0.027507	-4.3065	0.0544
-48.577	-2.4835	-4.3055	-0.2083	-9.3056	-0.3726	-9.3056	-0.3173	-7.1191	-0.031717	-4.3059	0.027267	-4.3057	0.05486
-48.575	-2.4857	-4.3046	-0.20796	-9.3048	-0.37319	-9.3048	-0.31823	-7.1157	-0.030497	-4.3051	0.027103	-4.3049	0.053561
-48.573	-2.4859	-4.3038	-0.20727	-9.3039	-0.37398	-9.304	-0.31776	-7.1124	-0.029071	-4.3042	0.026857	-4.304	0.054905
-48.572	-2.4846	-4.303	-0.20706	-9.3031	-0.37396	-9.3031	-0.31719	-7.1091	-0.028032	-4.3034	0.026905	-4.3032	0.055212
-48.57	-2.4856	-4.3021	-0.20695	-9.3023	-0.37435	-9.3023	-0.31827	-7.1057	-0.028082	-4.3026	0.025944	-4.3024	0.055242
-48.568	-2.4834	-4.3013	-0.20613	-9.3014	-0.37436	-9.3015	-0.31791	-7.1024	-0.028507	-4.3018	0.025375	-4.3015	0.053944
-48.567	-2.4839	-4.3005	-0.20512	-9.3006	-0.37374	-9.3006	-0.31789	-7.0991	-0.028189	-4.3009	0.025492	-4.3007	0.052862
-48.565	-2.4848	-4.2996	-0.20476	-9.2998	-0.37392	-9.2998	-0.31812	-7.0957	-0.026719	-4.3001	0.025298	-4.2999	0.052028
-48.563	-2.4838	-4.2988	-0.20505	-9.2989	-0.37521	-9.299	-0.31728	-7.0924	-0.025699	-4.2993	0.023986	-4.2991	0.050385
-48.562	-2.483	-4.298	-0.20583	-9.2981	-0.37651	-9.2981	-0.31658	-7.0891	-0.025804	-4.2984	0.022496	-4.2982	0.048663
-48.56	-2.4834	-4.2971	-0.20604	-9.2973	-0.37634	-9.2973	-0.31694	-7.0858	-0.027024	-4.2976	0.022224	-4.2974	0.047774
-48.559	-2.4828	-4.2963	-0.20689	-9.2964	-0.37709	-9.2965	-0.31712	-7.0824	-0.028726	-4.2968	0.021915	-4.2966	0.047528
-48.557	-2.4836	-4.2955	-0.2069	-9.2956	-0.3778	-9.2956	-0.31763	-7.0791	-0.029125	-4.2959	0.021746	-4.2957	0.047454
-48.555	-2.4851	-4.2947	-0.20619	-9.2948	-0.37832	-9.2948	-0.31793	-7.0758	-0.030328	-4.2951	0.02118	-4.2949	0.048084
-48.554	-2.4845	-4.2938	-0.20584	-9.2939	-0.37924	-9.294	-0.31781	-7.0724	-0.032447	-4.2943	0.0207	-4.2941	0.04816
-48.552	-2.484	-4.293	-0.2052	-9.2931	-0.37973	-9.2931	-0.31841	-7.0691	-0.032644	-4.2934	0.020354	-4.2932	0.04672
-48.55	-2.4844	-4.2922	-0.20498	-9.2923	-0.37894	-9.2923	-0.31857	-7.0658	-0.03271	-4.2926	0.020102	-4.2924	0.046163
-48.549	-2.484	-4.2913	-0.20494	-9.2914	-0.37972	-9.2915	-0.31805	-7.0624	-0.033469	-4.2918	0.019608	-4.2916	0.045576
-48.547	-2.4829	-4.2905	-0.20404	-9.2906	-0.3801	-9.2906	-0.31871	-7.0591	-0.033885	-4.2909	0.019962	-4.2907	0.045236
-48.545	-2.4854	-4.2897	-0.20429	-9.2898	-0.37975	-9.2898	-0.3186	-7.0558	-0.036121	-4.2901	0.020832	-4.2899	0.044068
-48.544	-2.4858	-4.2888	-0.20434	-9.2889	-0.38084	-9.289	-0.31878	-7.0524	-0.038416	-4.2893	0.020993	-4.2891	0.042933
-48.542	-2.4872	-4.288	-0.2035	-9.2881	-0.38104	-9.2881	-0.32049	-7.0491	-0.038718	-4.2884	0.021281	-4.2882	0.043321
-48.54	-2.4875	-4.2872	-0.20312	-9.2873	-0.38034	-9.2873	-0.32082	-7.0458	-0.037521	-4.2876	0.021463	-4.2874	0.043471
-48.539	-2.488	-4.2863	-0.20317	-9.2864	-0.38106	-9.2865	-0.32044	-7.0424	-0.035571	-4.2868	0.021144	-4.2866	0.042973
-48.537	-2.4884	-4.2855	-0.20331	-9.2856	-0.38144	-9.2856	-0.32023	-7.0391	-0.034466	-4.2859	0.022007	-4.2857	0.041987
-48.535	-2.4882	-4.2847	-0.20142	-9.2848	-0.3823	-9.2848	-0.31994	-7.0358	-0.035139	-4.2851	0.02261	-4.2849	0.042296
-48.534	-2.4872	-4.2838	-0.20185	-9.2839	-0.38197	-9.284	-0.32008	-7.0325	-0.034395	-4.2843	0.022502	-4.2841	0.042602
-48.532	-2.4882	-4.283	-0.20222	-9.2831	-0.3826	-9.2831	-0.32002	-7.0291	-0.032015	-4.2834	0.022838	-4.2832	0.043157
-48.53	-2.4903	-4.2822	-0.2026	-9.2823	-0.38253	-9.2823	-0.32056	-7.0258	-0.030854	-4.2826	0.023169	-4.2824	0.042848
-48.529	-2.4916	-4.2813	-0.20233	-9.2815	-0.38365	-9.2815	-0.3212	-7.0225	-0.031889	-4.2818	0.023484	-4.2816	0.041719
-48.527	-2.4941	-4.2805	-0.20302	-9.2806	-0.38246	-9.2807	-0.32089	-7.0191	-0.033223	-4.2809	0.023886	-4.2807	0.041752
-48.525	-2.4946	-4.2797	-0.20306	-9.2798	-0.38254	-9.2798	-0.32114	-7.0158	-0.032947	-4.2801	0.023191	-4.2799	0.042074
-48.524	-2.4937	-4.2788	-0.20353	-9.279	-0.38334	-9.279	-0.32053	-7.0125	-0.031897	-4.2793	0.023683	-4.2791	0.042568
-48.522	-2.4945	-4.278	-0.20348	-9.2781	-0.38362	-9.2782	-0.31877	-7.0091	-0.030752	-4.2785	0.024164	-4.2783	0.043028
-48.52	-2.4959	-4.2772	-0.20398	-9.2773	-0.38417	-9.2773	-0.3182	-7.0058	-0.030332	-4.2776	0.02337	-4.2774	0.042789
-48.519	-2.4965	-4.2763	-0.20461	-9.2765	-0.38472	-9.2765	-0.31835	-7.0025	-0.031496	-4.2768	0.023852	-4.2766	0.042928
-48.517	-2.4976	-4.2755	-0.20557	-9.2756	-0.38528	-9.2757	-0.31902	-6.9991	-0.03273	-4.276	0.024513	-4.2758	0.043062
-48.515	-2.4991	-4.2747	-0.20742	-9.2748	-0.3864	-9.2748	-0.31952	-6.9958	-0.032568	-4.2751	0.024282	-4.2749	0.04258
-48.514	-2.4985	-4.2738	-0.20627	-9.274	-0.3877	-9.274	-0.31816	-6.9925	-0.031754	-4.2743	0.024508	-4.2741	0.042369
-48.512	-2.4993	-4.273	-0.20622	-9.2731	-0.38875	-9.2732	-0.3171	-6.9891	-0.033613	-4.2735	0.024251	-4.2733	0.042685
-48.51	-2.4993	-4.2722	-0.20585	-9.2723	-0.38979	-9.2723	-0.31607	-6.9858	-0.036864	-4.2726	0.023431	-4.2724	0.042866
-48.509	-2.4991	-4.2714	-0.20583	-9.2715	-0.39028	-9.2715	-0.31646	-6.9825	-0.037644	-4.2718	0.023509	-4.2716	0.043016
-48.507	-2.4994	-4.2705	-0.20632	-9.2706	-0.3901	-9.2707	-0.31599	-6.9792	-0.038188	-4.271	0.022584	-4.2708	0.04254
-48.505	-2.4995	-4.2697	-0.20674	-9.2698	-0.38964	-9.2698	-0.31635	-6.9758	-0.038214	-4.2701	0.022208	-4.2699	0.042494
-48.504	-2.4985	-4.2689	-0.20825	-9.269	-0.38946	-9.269	-0.31665	-6.9725	-0.038477	-4.2693	0.022467	-4.2691	0.043321
-48.502	-2.4986	-4.268	-0.20852	-9.2681	-0.38904	-9.2682	-0.31637	-6.9692	-0.038129	-4.2685	0.022264	-4.2683	0.042952
-48.5	-2.4978	-4.2672	-0.20769	-9.2673	-0.38949	-9.2673	-0.31669	-6.9658	-0.037866	-4.2676	0.022229	-4.2674	0.042714
-48.499	-2.4978	-4.2664	-0.20768	-9.2665	-0.38993	-9.2665	-0.31657	-6.9625	-0.038523	-4.2668	0.022875	-4.2666	0.042215
-48.497	-2.497	-4.2655	-0.20665	-9.2656	-0.38954	-9.2657	-0.3156	-6.9592	-0.037148	-4.266	0.021395	-4.2658	0.041891
-48.495	-2.4967	-4.2647	-0.20667	-9.2648	-0.38925	-9.2648	-0.3144	-6.9558	-0.035212	-4.2651	0.020568	-4.2649	0.041166
-48.494	-2.4965	-4.2639	-0.20724	-9.264	-0.3899	-9.264	-0.31436	-6.9525	-0.035664	-4.2643	0.020226	-4.2641	0.041056
-48.492	-2.4973	-4.263	-0.20758	-9.2631	-0.39006	-9.2632	-0.31448	-6.9492	-0.037538	-4.2635	0.020308	-4.2633	0.041482
-48.49	-2.4969	-4.2622	-0.20738	-9.2623	-0.39042	-9.2623	-0.31466	-6.9458	-0.037899	-4.2626	0.019999	-4.2624	0.042105
-48.489	-2.4977	-4.2614	-0.20766	-9.2615	-0.39142	-9.2615	-0.31498	-6.9425	-0.037427	-4.2618	0.019995	-4.2616	0.04182
-48.487	-2.4972	-4.2605	-0.20874	-9.2606	-0.39091	-9.2607	-0.3144	-6.9392	-0.037057	-4.261	0.020978	-4.2608	0.041391
-48.485	-2.4963	-4.2597	-0.20992	-9.2598	-0.39046	-9.2598	-0.31439	-6.9358	-0.034901	-4.2601	0.020497	-4.2599	0.041826
-48.484	-2.4966	-4.2589	-0.21056	-9.259	-0.39039	-9.259	-0.31399	-6.9325	-0.034651	-4.2593	0.019339	-4.2591	0.04175
-48.482	-2.4981	-4.258	-0.21058	-9.2582	-0.38999	-9.2582	-0.31476	-6.9292	-0.035406	-4.2585	0.019062	-4.2583	0.041738
-48.48	-2.499	-4.2572	-0.21084	-9.2573	-0.39036	-9.2573	-0.31535	-6.9259	-0.035827	-4.2576	0.019507	-4.2574	0.042122
-48.479	-2.4987	-4.2564	-0.21099	-9.2565	-0.39065	-9.2565	-0.31643	-6.9225	-0.034604	-4.2568	0.020224	-4.2566	0.043009
-48.477	-2.4991	-4.2555	-0.21156	-9.2557	-0.39125	-9.2557	-0.31598	-6.9192	-0.035247	-4.256	0.020433	-4.2558	0.042486
-48.475	-2.499	-4.2547	-0.21101	-9.2548	-0.39142	-9.2549	-0.31657	-6.9159	-0.037626	-4.2552	0.019569	-4.255	0.042242
-48.474	-2.4996	-4.2539	-0.21122	-9.254	-0.39085	-9.254	-0.31702	-6.9125	-0.037768	-4.2543	0.019059	-4.2541	0.042708
-48.472	-2.5012	-4.253	-0.21197	-9.2532	-0.39017	-9.2532	-0.31612	-6.9092	-0.036326	-4.2535	0.019227	-4.2533	0.042708
-48.47	-2.5019	-4.2522	-0.21244	-9.2523	-0.38986	-9.2524	-0.31569	-6.9059	-0.034493	-4.2527	0.019552	-4.2525	0.042523
-48.469	-2.5029	-4.2514	-0.21268	-9.2515	-0.38977	-9.2515	-0.31602	-6.9025	-0.032219	-4.2518	0.019715	-4.2516	0.042895
-48.467	-2.5021	-4.2505	-0.21316	-9.2507	-0.39067	-9.2507	-0.31588	-6.8992	-0.029962	-4.251	0.019768	-4.2508	0.041479
-48.465	-2.5023	-4.2497	-0.21293	-9.2498	-0.39037	-9.2499	-0.31707	-6.8959	-0.029924	-4.2502	0.020147	-4.25	0.040955
-48.464	-2.5031	-4.2489	-0.21347	-9.249	-0.39036	-9.249	-0.31733	-6.8925	-0.031227	-4.2493	0.020014	-4.2491	0.040905
-48.462	-2.503	-4.2481	-0.21388	-9.2482	-0.39107	-9.2482	-0.31822	-6.8892	-0.03077	-4.2485	0.020031	-4.2483	0.041061
-48.46	-2.5025	-4.2472	-0.21465	-9.2473	-0.3922	-9.2474	-0.3187	-6.8859	-0.029575	-4.2477	0.02094	-4.2475	0.042268
-48.459	-2.5017	-4.2464	-0.21514	-9.2465	-0.39257	-9.2465	-0.31825	-6.8825	-0.02956	-4.2468	0.021203	-4.2466	0.040825
-48.457	-2.5018	-4.2456	-0.21586	-9.2457	-0.3933	-9.2457	-0.31777	-6.8792	-0.030368	-4.246	0.020605	-4.2458	0.040741
-48.455	-2.5019	-4.2447	-0.21664	-9.2448	-0.39207	-9.2449	-0.31797	-6.8759	-0.029583	-4.2452	0.020285	-4.245	0.039374
-48.454	-2.5027	-4.2439	-0.21759	-9.244	-0.39094	-9.244	-0.31774	-6.8726	-0.029441	-4.2443	0.020348	-4.2441	0.039441
-48.452	-2.503	-4.2431	-0.21833	-9.2432	-0.39056	-9.2432	-0.31814	-6.8692	-0.031145	-4.2435	0.019766	-4.2433	0.039707
-48.45	-2.5019	-4.2422	-0.21775	-9.2423	-0.39138	-9.2424	-0.31826	-6.8659	-0.032118	-4.2427	0.019635	-4.2425	0.039918
-48.449	-2.5019	-4.2414	-0.21741	-9.2415	-0.39146	-9.2415	-0.3181	-6.8626	-0.032562	-4.2418	0.019743	-4.2416	0.039787
-48.447	-2.5012	-4.2406	-0.21768	-9.2407	-0.39196	-9.2407	-0.31776	-6.8592	-0.032206	-4.241	0.019408	-4.2408	0.04045
-48.445	-2.5018	-4.2397	-0.21821	-9.2398	-0.39154	-9.2399	-0.31768	-6.8559	-0.031426	-4.2402	0.019983	-4.24	0.041781
-48.444	-2.5027	-4.2389	-0.21847	-9.239	-0.39223	-9.239	-0.31813	-6.8526	-0.030582	-4.2393	0.020105	-4.2391	0.04299
-48.442	-2.5035	-4.2381	-0.21899	-9.2382	-0.3929	-9.2382	-0.31898	-6.8492	-0.029668	-4.2385	0.020585	-4.2383	0.042826
-48.44	-2.5025	-4.2372	-0.21845	-9.2374	-0.39271	-9.2374	-0.31944	-6.8459	-0.029742	-4.2377	0.021068	-4.2375	0.041663
-48.439	-2.5028	-4.2364	-0.21792	-9.2365	-0.39303	-9.2365	-0.3206	-6.8426	-0.030649	-4.2368	0.020028	-4.2366	0.04161
-48.437	-2.5025	-4.2356	-0.21771	-9.2357	-0.39318	-9.2357	-0.32176	-6.8392	-0.031945	-4.236	0.019386	-4.2358	0.042418
-48.435	-2.5014	-4.2347	-0.21801	-9.2349	-0.39278	-9.2349	-0.32193	-6.8359	-0.034506	-4.2352	0.019264	-4.235	0.041827
-48.434	-2.5017	-4.2339	-0.21794	-9.234	-0.39307	-9.234	-0.32172	-6.8326	-0.034814	-4.2344	0.018855	-4.2341	0.041775
-48.432	-2.5017	-4.2331	-0.21734	-9.2332	-0.39291	-9.2332	-0.32181	-6.8292	-0.033721	-4.2335	0.019076	-4.2333	0.041353
-48.43	-2.5017	-4.2322	-0.21859	-9.2324	-0.39208	-9.2324	-0.32317	-6.8259	-0.033733	-4.2327	0.019682	-4.2325	0.041466
-48.429	-2.5028	-4.2314	-0.21916	-9.2315	-0.39118	-9.2315	-0.32356	-6.8226	-0.034514	-4.2319	0.01992	-4.2317	0.040805
-48.427	-2.5038	-4.2306	-0.21934	-9.2307	-0.39142	-9.2307	-0.32361	-6.8193	-0.036642	-4.231	0.020193	-4.2308	0.041327
-48.425	-2.5056	-4.2297	-0.2201	-9.2299	-0.3915	-9.2299	-0.32408	-6.8159	-0.038608	-4.2302	0.019787	-4.23	0.041459
-48.424	-2.5061	-4.2289	-0.21939	-9.229	-0.39197	-9.229	-0.3243	-6.8126	-0.039598	-4.2294	0.020287	-4.2292	0.041004
-48.422	-2.5059	-4.2281	-0.21887	-9.2282	-0.39223	-9.2282	-0.32482	-6.8093	-0.040115	-4.2285	0.021214	-4.2283	0.04095
-48.42	-2.5062	-4.2272	-0.21859	-9.2274	-0.39176	-9.2274	-0.32544	-6.8059	-0.040604	-4.2277	0.021329	-4.2275	0.039842
-48.419	-2.5076	-4.2264	-0.21803	-9.2265	-0.39137	-9.2266	-0.3255	-6.8026	-0.041429	-4.2269	0.021398	-4.2267	0.039636
-48.417	-2.5091	-4.2256	-0.21817	-9.2257	-0.3919	-9.2257	-0.3246	-6.7993	-0.041368	-4.226	0.021342	-4.2258	0.040002
-48.415	-2.51	-4.2248	-0.21799	-9.2249	-0.39215	-9.2249	-0.32507	-6.7959	-0.040026	-4.2252	0.021569	-4.225	0.040157
-48.414	-2.5105	-4.2239	-0.2178	-9.224	-0.39343	-9.2241	-0.32652	-6.7926	-0.03941	-4.2244	0.022606	-4.2242	0.040058
-48.412	-2.5115	-4.2231	-0.21759	-9.2232	-0.39452	-9.2232	-0.32718	-6.7893	-0.04031	-4.2235	0.023769	-4.2233	0.039077
-48.41	-2.5134	-4.2223	-0.21712	-9.2224	-0.39448	-9.2224	-0.32684	-6.7859	-0.041862	-4.2227	0.024236	-4.2225	0.038269
-48.409	-2.5142	-4.2214	-0.21715	-9.2215	-0.39397	-9.2216	-0.32671	-6.7826	-0.040367	-4.2219	0.024513	-4.2217	0.037814
-48.407	-2.5141	-4.2206	-0.2178	-9.2207	-0.39352	-9.2207	-0.32633	-6.7793	-0.039268	-4.221	0.02505	-4.2208	0.035727
-48.405	-2.5148	-4.2198	-0.21774	-9.2199	-0.39266	-9.2199	-0.32623	-6.7759	-0.039621	-4.2202	0.025248	-4.22	0.034877
-48.404	-2.5158	-4.2189	-0.21775	-9.219	-0.39307	-9.2191	-0.32584	-6.7726	-0.040488	-4.2194	0.025032	-4.2192	0.034041
-48.402	-2.5171	-4.2181	-0.21738	-9.2182	-0.39415	-9.2182	-0.32557	-6.7693	-0.040823	-4.2185	0.024788	-4.2183	0.033286
-48.4	-2.5166	-4.2173	-0.21733	-9.2174	-0.39418	-9.2174	-0.32574	-6.766	-0.039883	-4.2177	0.025102	-4.2175	0.033412
-48.399	-2.5171	-4.2164	-0.21752	-9.2165	-0.39392	-9.2166	-0.32557	-6.7626	-0.039064	-4.2169	0.025561	-4.2167	0.034373
-48.397	-2.517	-4.2156	-0.21684	-9.2157	-0.3932	-9.2157	-0.32667	-6.7593	-0.038753	-4.216	0.025916	-4.2158	0.034756
-48.395	-2.5173	-4.2148	-0.21664	-9.2149	-0.39239	-9.2149	-0.32734	-6.756	-0.038896	-4.2152	0.02663	-4.215	0.03385
-48.394	-2.519	-4.2139	-0.21615	-9.2141	-0.39186	-9.2141	-0.32684	-6.7526	-0.039177	-4.2144	0.026667	-4.2142	0.033895
-48.392	-2.5195	-4.2131	-0.21676	-9.2132	-0.39158	-9.2132	-0.32574	-6.7493	-0.039116	-4.2135	0.026726	-4.2133	0.033633
-48.39	-2.5185	-4.2123	-0.21618	-9.2124	-0.39257	-9.2124	-0.32558	-6.746	-0.036866	-4.2127	0.026713	-4.2125	0.033473
-48.389	-2.5182	-4.2114	-0.21618	-9.2116	-0.39353	-9.2116	-0.32553	-6.7426	-0.035455	-4.2119	0.027325	-4.2117	0.033453
-48.387	-2.5178	-4.2106	-0.21549	-9.2107	-0.39357	-9.2107	-0.32639	-6.7393	-0.036725	-4.2111	0.027655	-4.2108	0.033526
-48.385	-2.5152	-4.2098	-0.21564	-9.2099	-0.39354	-9.2099	-0.32465	-6.736	-0.038287	-4.2102	0.027236	-4.21	0.033725
-48.384	-2.5152	-4.2089	-0.21563	-9.2091	-0.39363	-9.2091	-0.32374	-6.7326	-0.038499	-4.2094	0.027298	-4.2092	0.034109
-48.382	-2.5152	-4.2081	-0.21533	-9.2082	-0.39428	-9.2082	-0.32284	-6.7293	-0.037659	-4.2086	0.027581	-4.2084	0.034454
-48.38	-2.5157	-4.2073	-0.21557	-9.2074	-0.39433	-9.2074	-0.32315	-6.726	-0.03735	-4.2077	0.027684	-4.2075	0.033706
-48.379	-2.5158	-4.2064	-0.21566	-9.2066	-0.39419	-9.2066	-0.32225	-6.7226	-0.03789	-4.2069	0.02754	-4.2067	0.032677
-48.377	-2.5157	-4.2056	-0.21562	-9.2057	-0.39368	-9.2057	-0.32182	-6.7193	-0.039487	-4.2061	0.026573	-4.2059	0.031529
-48.375	-2.5161	-4.2048	-0.21552	-9.2049	-0.39356	-9.2049	-0.32221	-6.716	-0.040066	-4.2052	0.025752	-4.205	0.0313
-48.374	-2.516	-4.2039	-0.21554	-9.2041	-0.39349	-9.2041	-0.32254	-6.7127	-0.040002	-4.2044	0.025971	-4.2042	0.031317
-48.372	-2.5156	-4.2031	-0.21437	-9.2032	-0.39452	-9.2032	-0.32267	-6.7093	-0.040065	-4.2036	0.026643	-4.2034	0.032748
-48.37	-2.5157	-4.2023	-0.21466	-9.2024	-0.39572	-9.2024	-0.32305	-6.706	-0.04034	-4.2027	0.026678	-4.2025	0.032554
-48.369	-2.5143	-4.2015	-0.21511	-9.2016	-0.39626	-9.2016	-0.32237	-6.7027	-0.040713	-4.2019	0.026302	-4.2017	0.031785
-48.367	-2.5157	-4.2006	-0.21581	-9.2007	-0.39631	-9.2008	-0.32291	-6.6993	-0.039547	-4.2011	0.025928	-4.2009	0.030915
-48.365	-2.5169	-4.1998	-0.21675	-9.1999	-0.39667	-9.1999	-0.32336	-6.696	-0.035824	-4.2002	0.02526	-4.2	0.030939
-48.364	-2.5181	-4.199	-0.21746	-9.1991	-0.39654	-9.1991	-0.32352	-6.6927	-0.035636	-4.1994	0.025385	-4.1992	0.031195
-48.362	-2.5171	-4.1981	-0.21697	-9.1982	-0.39576	-9.1983	-0.32309	-6.6893	-0.035827	-4.1986	0.024835	-4.1984	0.030849
-48.36	-2.5159	-4.1973	-0.21633	-9.1974	-0.39523	-9.1974	-0.3225	-6.686	-0.035799	-4.1977	0.024646	-4.1975	0.030117
-48.359	-2.5169	-4.1965	-0.2155	-9.1966	-0.39567	-9.1966	-0.32145	-6.6827	-0.035661	-4.1969	0.02518	-4.1967	0.029083
-48.357	-2.5166	-4.1956	-0.21572	-9.1957	-0.39651	-9.1958	-0.3207	-6.6793	-0.034027	-4.1961	0.024829	-4.1959	0.029951
-48.355	-2.5179	-4.1948	-0.21575	-9.1949	-0.39664	-9.1949	-0.32018	-6.676	-0.034402	-4.1952	0.02513	-4.195	0.030971
-48.354	-2.5187	-4.194	-0.21619	-9.1941	-0.39649	-9.1941	-0.31984	-6.6727	-0.033745	-4.1944	0.025019	-4.1942	0.029605
-48.352	-2.5183	-4.1931	-0.21584	-9.1932	-0.39719	-9.1933	-0.31942	-6.6693	-0.032752	-4.1936	0.024533	-4.1934	0.028877
-48.35	-2.5199	-4.1923	-0.21498	-9.1924	-0.3973	-9.1924	-0.31957	-6.666	-0.033133	-4.1927	0.023923	-4.1925	0.028909
-48.349	-2.521	-4.1915	-0.21532	-9.1916	-0.39723	-9.1916	-0.31956	-6.6627	-0.033888	-4.1919	0.023242	-4.1917	0.028949
-48.347	-2.5211	-4.1906	-0.2142	-9.1908	-0.39662	-9.1908	-0.31907	-6.6594	-0.033967	-4.1911	0.02269	-4.1909	0.027739
-48.345	-2.5209	-4.1898	-0.21337	-9.1899	-0.3965	-9.1899	-0.31885	-6.656	-0.036421	-4.1902	0.021519	-4.19	0.02684
-48.344	-2.5224	-4.189	-0.21422	-9.1891	-0.39614	-9.1891	-0.31881	-6.6527	-0.038772	-4.1894	0.020948	-4.1892	0.025107
-48.342	-2.5225	-4.1881	-0.21373	-9.1883	-0.39579	-9.1883	-0.31858	-6.6494	-0.038272	-4.1886	0.020537	-4.1884	0.024808
-48.34	-2.5222	-4.1873	-0.21392	-9.1874	-0.39562	-9.1874	-0.31793	-6.646	-0.036384	-4.1878	0.020171	-4.1876	0.025799
-48.339	-2.5225	-4.1865	-0.21473	-9.1866	-0.39542	-9.1866	-0.31699	-6.6427	-0.036005	-4.1869	0.019448	-4.1867	0.025256
-48.337	-2.5233	-4.1856	-0.21523	-9.1858	-0.39571	-9.1858	-0.31617	-6.6394	-0.035728	-4.1861	0.018235	-4.1859	0.025935
-48.335	-2.5237	-4.1848	-0.21617	-9.1849	-0.39631	-9.1849	-0.31604	-6.636	-0.035434	-4.1853	0.017651	-4.1851	0.026746
-48.334	-2.5237	-4.184	-0.21676	-9.1841	-0.39655	-9.1841	-0.31664	-6.6327	-0.033411	-4.1844	0.017315	-4.1842	0.026863
-48.332	-2.5249	-4.1831	-0.21604	-9.1833	-0.39663	-9.1833	-0.31673	-6.6294	-0.032649	-4.1836	0.016314	-4.1834	0.027384
-48.33	-2.5268	-4.1823	-0.21687	-9.1824	-0.39578	-9.1824	-0.3164	-6.626	-0.031424	-4.1828	0.015434	-4.1826	0.026819
-48.329	-2.527	-4.1815	-0.21775	-9.1816	-0.39469	-9.1816	-0.31607	-6.6227	-0.029814	-4.1819	0.015296	-4.1817	0.026558
-48.327	-2.5283	-4.1807	-0.2185	-9.1808	-0.3945	-9.1808	-0.31608	-6.6194	-0.029	-4.1811	0.014611	-4.1809	0.027034
-48.325	-2.5274	-4.1798	-0.21805	-9.1799	-0.39474	-9.1799	-0.31486	-6.616	-0.030069	-4.1803	0.013659	-4.1801	0.026344
-48.324	-2.526	-4.179	-0.21738	-9.1791	-0.39509	-9.1791	-0.31381	-6.6127	-0.029992	-4.1794	0.013185	-4.1792	0.027298
-48.322	-2.5258	-4.1782	-0.217	-9.1783	-0.3953	-9.1783	-0.31385	-6.6094	-0.029802	-4.1786	0.013672	-4.1784	0.027598
-48.32	-2.5257	-4.1773	-0.21587	-9.1774	-0.39498	-9.1774	-0.31475	-6.6061	-0.031002	-4.1778	0.014379	-4.1776	0.02834
-48.319	-2.5249	-4.1765	-0.21602	-9.1766	-0.39441	-9.1766	-0.31565	-6.6027	-0.032428	-4.1769	0.015313	-4.1767	0.028041
-48.317	-2.5242	-4.1757	-0.21523	-9.1758	-0.39454	-9.1758	-0.3155	-6.5994	-0.033819	-4.1761	0.015562	-4.1759	0.028028
-48.315	-2.5247	-4.1748	-0.21519	-9.1749	-0.39457	-9.175	-0.31524	-6.5961	-0.034211	-4.1753	0.014342	-4.1751	0.02712
-48.314	-2.5238	-4.174	-0.21584	-9.1741	-0.39405	-9.1741	-0.31418	-6.5927	-0.034506	-4.1744	0.013646	-4.1742	0.02569
-48.312	-2.524	-4.1732	-0.21616	-9.1733	-0.39349	-9.1733	-0.31338	-6.5894	-0.035426	-4.1736	0.012984	-4.1734	0.025513
-48.31	-2.5237	-4.1723	-0.21687	-9.1724	-0.39358	-9.1725	-0.31349	-6.5861	-0.035792	-4.1728	0.012317	-4.1726	0.024608
-48.309	-2.5218	-4.1715	-0.21672	-9.1716	-0.39387	-9.1716	-0.31392	-6.5827	-0.03831	-4.1719	0.012181	-4.1717	0.024343
-48.307	-2.5212	-4.1707	-0.21677	-9.1708	-0.3934	-9.1708	-0.31336	-6.5794	-0.039797	-4.1711	0.01144	-4.1709	0.023282
-48.305	-2.5213	-4.1698	-0.21612	-9.1699	-0.39333	-9.17	-0.313	-6.5761	-0.039308	-4.1703	0.010653	-4.1701	0.022729
-48.304	-2.5208	-4.169	-0.21624	-9.1691	-0.39352	-9.1691	-0.31316	-6.5727	-0.038815	-4.1694	0.009823	-4.1692	0.022077
-48.302	-2.5214	-4.1682	-0.21548	-9.1683	-0.39363	-9.1683	-0.31418	-6.5694	-0.040176	-4.1686	0.009629	-4.1684	0.02194
-48.3	-2.5212	-4.1673	-0.21563	-9.1675	-0.39373	-9.1675	-0.31504	-6.5661	-0.039583	-4.1678	0.009737	-4.1676	0.022185
-48.299	-2.5216	-4.1665	-0.21587	-9.1666	-0.39349	-9.1666	-0.31538	-6.5627	-0.039626	-4.167	0.00912	-4.1667	0.021795
-48.297	-2.5218	-4.1657	-0.21546	-9.1658	-0.39315	-9.1658	-0.31424	-6.5594	-0.038109	-4.1661	0.009197	-4.1659	0.021946
-48.295	-2.5222	-4.1648	-0.21462	-9.165	-0.39297	-9.165	-0.31397	-6.5561	-0.037832	-4.1653	0.009199	-4.1651	0.021786
-48.294	-2.5218	-4.164	-0.21448	-9.1641	-0.39263	-9.1641	-0.31464	-6.5528	-0.036577	-4.1645	0.008718	-4.1643	0.021935
-48.292	-2.5221	-4.1632	-0.21453	-9.1633	-0.39266	-9.1633	-0.31488	-6.5494	-0.035273	-4.1636	0.008602	-4.1634	0.02238
-48.29	-2.5215	-4.1623	-0.21404	-9.1625	-0.39288	-9.1625	-0.3149	-6.5461	-0.03532	-4.1628	0.008336	-4.1626	0.021701
-48.289	-2.5196	-4.1615	-0.21336	-9.1616	-0.39307	-9.1616	-0.31445	-6.5428	-0.034845	-4.162	0.008063	-4.1618	0.020882
-48.287	-2.5187	-4.1607	-0.21175	-9.1608	-0.39239	-9.1608	-0.31365	-6.5394	-0.032594	-4.1611	0.007466	-4.1609	0.020248
-48.285	-2.5182	-4.1598	-0.21158	-9.16	-0.39179	-9.16	-0.31341	-6.5361	-0.031659	-4.1603	0.007187	-4.1601	0.020285
-48.284	-2.5185	-4.159	-0.21167	-9.1591	-0.39126	-9.1591	-0.31326	-6.5328	-0.032827	-4.1595	0.007376	-4.1593	0.01991
-48.282	-2.5192	-4.1582	-0.21114	-9.1583	-0.39126	-9.1583	-0.31254	-6.5294	-0.031484	-4.1586	0.007077	-4.1584	0.019083
-48.28	-2.5185	-4.1574	-0.20969	-9.1575	-0.39154	-9.1575	-0.31234	-6.5261	-0.029831	-4.1578	0.006097	-4.1576	0.018296
-48.279	-2.5189	-4.1565	-0.21051	-9.1566	-0.39173	-9.1566	-0.31207	-6.5228	-0.027881	-4.157	0.005124	-4.1568	0.018241
-48.277	-2.5207	-4.1557	-0.20988	-9.1558	-0.39175	-9.1558	-0.31218	-6.5194	-0.027632	-4.1561	0.004616	-4.1559	0.018386
-48.275	-2.5225	-4.1549	-0.20964	-9.155	-0.39121	-9.155	-0.31307	-6.5161	-0.027091	-4.1553	0.004078	-4.1551	0.018451
-48.274	-2.5219	-4.154	-0.20939	-9.1541	-0.39041	-9.1541	-0.31358	-6.5128	-0.025502	-4.1545	0.003638	-4.1543	0.018014
-48.272	-2.5216	-4.1532	-0.20927	-9.1533	-0.39025	-9.1533	-0.31372	-6.5094	-0.027342	-4.1536	0.003842	-4.1534	0.016974
-48.27	-2.5221	-4.1524	-0.20893	-9.1525	-0.39054	-9.1525	-0.31396	-6.5061	-0.027693	-4.1528	0.004017	-4.1526	0.017158
-48.269	-2.5229	-4.1515	-0.20891	-9.1516	-0.39007	-9.1516	-0.31449	-6.5028	-0.029754	-4.152	0.003744	-4.1518	0.017553
-48.267	-2.5235	-4.1507	-0.2098	-9.1508	-0.38917	-9.1508	-0.3138	-6.4995	-0.032205	-4.1511	0.003776	-4.1509	0.016961
-48.265	-2.524	-4.1499	-0.20874	-9.15	-0.38898	-9.15	-0.31316	-6.4961	-0.032517	-4.1503	0.003871	-4.1501	0.016377
-48.264	-2.5248	-4.149	-0.20885	-9.1491	-0.38976	-9.1492	-0.31257	-6.4928	-0.0314	-4.1495	0.00336	-4.1493	0.016615
-48.262	-2.5267	-4.1482	-0.20955	-9.1483	-0.39067	-9.1483	-0.31328	-6.4895	-0.030817	-4.1486	0.003727	-4.1484	0.016891
-48.26	-2.5269	-4.1474	-0.20906	-9.1475	-0.39103	-9.1475	-0.31422	-6.4861	-0.031949	-4.1478	0.00407	-4.1476	0.017373
-48.259	-2.5268	-4.1465	-0.20934	-9.1467	-0.39096	-9.1467	-0.31401	-6.4828	-0.033525	-4.147	0.004959	-4.1468	0.017486
-48.257	-2.5273	-4.1457	-0.20884	-9.1458	-0.39051	-9.1458	-0.31472	-6.4795	-0.03398	-4.1462	0.005389	-4.1459	0.016639
-48.255	-2.5267	-4.1449	-0.20864	-9.145	-0.39058	-9.145	-0.31492	-6.4761	-0.035433	-4.1453	0.004769	-4.1451	0.015965
-48.254	-2.5261	-4.144	-0.20842	-9.1442	-0.3911	-9.1442	-0.31552	-6.4728	-0.037513	-4.1445	0.005832	-4.1443	0.015518
-48.252	-2.5262	-4.1432	-0.20896	-9.1433	-0.39114	-9.1433	-0.31519	-6.4695	-0.037685	-4.1437	0.0058	-4.1434	0.015215
-48.25	-2.5268	-4.1424	-0.20866	-9.1425	-0.39051	-9.1425	-0.31467	-6.4661	-0.037068	-4.1428	0.006108	-4.1426	0.014632
-48.249	-2.5271	-4.1415	-0.21092	-9.1417	-0.39007	-9.1417	-0.31444	-6.4628	-0.037551	-4.142	0.006612	-4.1418	0.013519
-48.247	-2.5288	-4.1407	-0.21097	-9.1408	-0.39008	-9.1408	-0.31424	-6.4595	-0.035653	-4.1412	0.006183	-4.141	0.013061
-48.245	-2.5296	-4.1399	-0.21063	-9.14	-0.39032	-9.14	-0.31395	-6.4561	-0.033531	-4.1403	0.005411	-4.1401	0.013277
-48.244	-2.5303	-4.139	-0.21028	-9.1392	-0.39052	-9.1392	-0.31341	-6.4528	-0.033265	-4.1395	0.005315	-4.1393	0.012812
-48.242	-2.5311	-4.1382	-0.21066	-9.1383	-0.39058	-9.1383	-0.31363	-6.4495	-0.031468	-4.1387	0.005868	-4.1385	0.012701
-48.24	-2.5319	-4.1374	-0.21148	-9.1375	-0.3895	-9.1375	-0.31443	-6.4462	-0.031023	-4.1378	0.006153	-4.1376	0.013136
-48.239	-2.5324	-4.1365	-0.21122	-9.1367	-0.3886	-9.1367	-0.31387	-6.4428	-0.031011	-4.137	0.005658	-4.1368	0.013461
-48.237	-2.533	-4.1357	-0.21249	-9.1358	-0.38822	-9.1358	-0.31284	-6.4395	-0.032278	-4.1362	0.004693	-4.136	0.012933
-48.235	-2.5335	-4.1349	-0.21194	-9.135	-0.38762	-9.135	-0.31168	-6.4362	-0.030317	-4.1353	0.003394	-4.1351	0.013453
-48.234	-2.5331	-4.1341	-0.21204	-9.1342	-0.38784	-9.1342	-0.31108	-6.4328	-0.027991	-4.1345	0.003101	-4.1343	0.013068
-48.232	-2.5331	-4.1332	-0.21254	-9.1333	-0.38886	-9.1333	-0.31047	-6.4295	-0.026976	-4.1337	0.004615	-4.1335	0.013079
-48.23	-2.5341	-4.1324	-0.21235	-9.1325	-0.38976	-9.1325	-0.30983	-6.4262	-0.026065	-4.1328	0.005105	-4.1326	0.013089
-48.229	-2.5338	-4.1316	-0.21157	-9.1317	-0.39094	-9.1317	-0.30958	-6.4228	-0.025789	-4.132	0.005265	-4.1318	0.01295
-48.227	-2.5334	-4.1307	-0.21023	-9.1308	-0.39213	-9.1308	-0.30975	-6.4195	-0.026499	-4.1312	0.0045	-4.131	0.013932
-48.225	-2.5342	-4.1299	-0.20995	-9.13	-0.39206	-9.13	-0.31016	-6.4162	-0.027246	-4.1303	0.004452	-4.1301	0.013606
-48.224	-2.5345	-4.1291	-0.2097	-9.1292	-0.39176	-9.1292	-0.3105	-6.4128	-0.028986	-4.1295	0.004735	-4.1293	0.014336
-48.222	-2.5339	-4.1282	-0.20924	-9.1283	-0.39159	-9.1283	-0.31082	-6.4095	-0.029511	-4.1287	0.005523	-4.1285	0.01381
-48.22	-2.5333	-4.1274	-0.20907	-9.1275	-0.39146	-9.1275	-0.3102	-6.4062	-0.029804	-4.1278	0.00562	-4.1276	0.013182
-48.219	-2.5323	-4.1266	-0.20906	-9.1267	-0.39123	-9.1267	-0.30954	-6.4028	-0.028699	-4.127	0.005881	-4.1268	0.012386
-48.217	-2.5331	-4.1257	-0.20793	-9.1258	-0.39065	-9.1258	-0.30929	-6.3995	-0.026805	-4.1262	0.00578	-4.126	0.012224
-48.215	-2.5337	-4.1249	-0.20737	-9.125	-0.39062	-9.125	-0.30906	-6.3962	-0.02488	-4.1253	0.005705	-4.1251	0.012219
-48.214	-2.5347	-4.1241	-0.20787	-9.1242	-0.39037	-9.1242	-0.30933	-6.3929	-0.0259	-4.1245	0.005862	-4.1243	0.011607
-48.212	-2.5346	-4.1232	-0.20851	-9.1234	-0.39018	-9.1234	-0.30933	-6.3895	-0.027177	-4.1237	0.00499	-4.1235	0.011395
-48.21	-2.5358	-4.1224	-0.20855	-9.1225	-0.39009	-9.1225	-0.30867	-6.3862	-0.026821	-4.1228	0.005121	-4.1226	0.011023
-48.209	-2.5348	-4.1216	-0.20838	-9.1217	-0.38962	-9.1217	-0.30806	-6.3829	-0.026417	-4.122	0.005966	-4.1218	0.010063
-48.207	-2.534	-4.1207	-0.20786	-9.1209	-0.38943	-9.1209	-0.30788	-6.3795	-0.026827	-4.1212	0.006642	-4.121	0.009586
-48.205	-2.5326	-4.1199	-0.20874	-9.12	-0.38945	-9.12	-0.30814	-6.3762	-0.028337	-4.1204	0.007125	-4.1202	0.009696
-48.204	-2.532	-4.1191	-0.20916	-9.1192	-0.3897	-9.1192	-0.30847	-6.3729	-0.027341	-4.1195	0.007127	-4.1193	0.01011
-48.202	-2.5313	-4.1182	-0.20873	-9.1184	-0.38969	-9.1184	-0.30882	-6.3695	-0.026758	-4.1187	0.006545	-4.1185	0.009291
-48.2	-2.5309	-4.1174	-0.20888	-9.1175	-0.38909	-9.1175	-0.3088	-6.3662	-0.02971	-4.1179	0.006303	-4.1177	0.008486
-48.199	-2.5307	-4.1166	-0.20916	-9.1167	-0.38737	-9.1167	-0.30902	-6.3629	-0.032235	-4.117	0.006845	-4.1168	0.008344
-48.197	-2.5299	-4.1157	-0.20853	-9.1159	-0.3855	-9.1159	-0.30948	-6.3595	-0.034465	-4.1162	0.00762	-4.116	0.007716
-48.195	-2.5284	-4.1149	-0.20794	-9.115	-0.38469	-9.115	-0.30981	-6.3562	-0.035894	-4.1154	0.008086	-4.1152	0.007323
-48.194	-2.5283	-4.1141	-0.20816	-9.1142	-0.38484	-9.1142	-0.30939	-6.3529	-0.035702	-4.1145	0.00804	-4.1143	0.007504
-48.192	-2.5284	-4.1132	-0.20904	-9.1134	-0.38495	-9.1134	-0.30881	-6.3495	-0.03594	-4.1137	0.007826	-4.1135	0.007415
-48.191	-2.5292	-4.1124	-0.20878	-9.1125	-0.38504	-9.1125	-0.30867	-6.3462	-0.036703	-4.1129	0.008463	-4.1127	0.006957
-48.189	-2.5297	-4.1116	-0.20935	-9.1117	-0.38476	-9.1117	-0.30886	-6.3429	-0.037609	-4.112	0.008648	-4.1118	0.006597
-48.187	-2.53	-4.1108	-0.20905	-9.1109	-0.38413	-9.1109	-0.30891	-6.3396	-0.038656	-4.1112	0.00884	-4.111	0.006633
-48.186	-2.5297	-4.1099	-0.20821	-9.11	-0.38421	-9.11	-0.30895	-6.3362	-0.039335	-4.1104	0.00917	-4.1102	0.006277
-48.184	-2.5288	-4.1091	-0.20792	-9.1092	-0.38484	-9.1092	-0.30935	-6.3329	-0.038575	-4.1095	0.008601	-4.1093	0.006345
-48.182	-2.5289	-4.1083	-0.20804	-9.1084	-0.38534	-9.1084	-0.30936	-6.3296	-0.038341	-4.1087	0.008519	-4.1085	0.006526
-48.181	-2.5294	-4.1074	-0.20854	-9.1075	-0.38592	-9.1075	-0.30966	-6.3262	-0.037235	-4.1079	0.00872	-4.1077	0.006645
-48.179	-2.5302	-4.1066	-0.20896	-9.1067	-0.38586	-9.1067	-0.30919	-6.3229	-0.03668	-4.107	0.008839	-4.1068	0.006374
-48.177	-2.5312	-4.1058	-0.20872	-9.1059	-0.38545	-9.1059	-0.30893	-6.3196	-0.034599	-4.1062	0.00886	-4.106	0.005623
-48.176	-2.5314	-4.1049	-0.20853	-9.105	-0.38502	-9.105	-0.30929	-6.3162	-0.033558	-4.1054	0.008869	-4.1052	0.004854
-48.174	-2.5309	-4.1041	-0.2094	-9.1042	-0.38524	-9.1042	-0.30882	-6.3129	-0.034535	-4.1045	0.009067	-4.1043	0.004552
-48.172	-2.5304	-4.1033	-0.20852	-9.1034	-0.38477	-9.1034	-0.3088	-6.3096	-0.034195	-4.1037	0.00894	-4.1035	0.004784
-48.171	-2.5314	-4.1024	-0.20727	-9.1026	-0.38452	-9.1025	-0.30882	-6.3062	-0.033189	-4.1029	0.008426	-4.1027	0.004733
-48.169	-2.5318	-4.1016	-0.20617	-9.1017	-0.38421	-9.1017	-0.30947	-6.3029	-0.033309	-4.102	0.008922	-4.1018	0.004277
-48.167	-2.5316	-4.1008	-0.2053	-9.1009	-0.38372	-9.1009	-0.30955	-6.2996	-0.032927	-4.1012	0.009599	-4.101	0.003862
-48.166	-2.532	-4.0999	-0.20462	-9.1001	-0.38329	-9.1	-0.30928	-6.2962	-0.031748	-4.1004	0.009718	-4.1002	0.004232
-48.164	-2.5336	-4.0991	-0.20504	-9.0992	-0.38346	-9.0992	-0.30936	-6.2929	-0.031388	-4.0996	0.009987	-4.0993	0.004211
-48.162	-2.5348	-4.0983	-0.20504	-9.0984	-0.38377	-9.0984	-0.31028	-6.2896	-0.031902	-4.0987	0.010465	-4.0985	0.004497
-48.161	-2.5356	-4.0974	-0.2043	-9.0976	-0.3842	-9.0976	-0.31074	-6.2863	-0.032337	-4.0979	0.010268	-4.0977	0.004914
-48.159	-2.536	-4.0966	-0.20444	-9.0967	-0.3844	-9.0967	-0.31044	-6.2829	-0.033807	-4.0971	0.009966	-4.0969	0.005075
-48.157	-2.5367	-4.0958	-0.20476	-9.0959	-0.38439	-9.0959	-0.3107	-6.2796	-0.035222	-4.0962	0.008955	-4.096	0.003931
-48.156	-2.5383	-4.0949	-0.20576	-9.0951	-0.38475	-9.0951	-0.31186	-6.2763	-0.036628	-4.0954	0.008318	-4.0952	0.002673
-48.154	-2.5408	-4.0941	-0.20566	-9.0942	-0.38514	-9.0942	-0.31236	-6.2729	-0.035564	-4.0946	0.008214	-4.0944	0.002586
-48.152	-2.5423	-4.0933	-0.206	-9.0934	-0.38571	-9.0934	-0.3128	-6.2696	-0.035829	-4.0937	0.0084	-4.0935	0.003257
-48.151	-2.5423	-4.0924	-0.20695	-9.0926	-0.3849	-9.0926	-0.3131	-6.2663	-0.037572	-4.0929	0.008015	-4.0927	0.003313
-48.149	-2.5416	-4.0916	-0.20645	-9.0917	-0.38354	-9.0917	-0.31483	-6.2629	-0.038435	-4.0921	0.008296	-4.0919	0.002765
-48.147	-2.541	-4.0908	-0.20622	-9.0909	-0.38305	-9.0909	-0.31567	-6.2596	-0.039276	-4.0912	0.008512	-4.091	0.003219
-48.146	-2.5408	-4.09	-0.20595	-9.0901	-0.38245	-9.0901	-0.3158	-6.2563	-0.040459	-4.0904	0.008276	-4.0902	0.002919
-48.144	-2.5411	-4.0891	-0.20605	-9.0892	-0.38074	-9.0892	-0.31551	-6.2529	-0.039449	-4.0896	0.009029	-4.0894	0.002318
-48.142	-2.5414	-4.0883	-0.20524	-9.0884	-0.37991	-9.0884	-0.31514	-6.2496	-0.041347	-4.0887	0.009818	-4.0885	0.002298
-48.141	-2.5421	-4.0875	-0.205	-9.0876	-0.37995	-9.0876	-0.31532	-6.2463	-0.041861	-4.0879	0.01043	-4.0877	0.001896
-48.139	-2.5427	-4.0866	-0.20553	-9.0867	-0.37931	-9.0867	-0.31542	-6.2429	-0.041814	-4.0871	0.010024	-4.0869	0.001581
-48.137	-2.5425	-4.0858	-0.20641	-9.0859	-0.37875	-9.0859	-0.31518	-6.2396	-0.041968	-4.0862	0.010134	-4.086	0.002063
-48.136	-2.5429	-4.085	-0.20697	-9.0851	-0.37874	-9.0851	-0.31513	-6.2363	-0.038474	-4.0854	0.010394	-4.0852	0.002109
-48.134	-2.5439	-4.0841	-0.20622	-9.0842	-0.37852	-9.0842	-0.31524	-6.233	-0.035101	-4.0846	0.010305	-4.0844	0.001922
-48.132	-2.5444	-4.0833	-0.20729	-9.0834	-0.3776	-9.0834	-0.31532	-6.2296	-0.03534	-4.0837	0.010262	-4.0835	0.001951
-48.131	-2.5449	-4.0825	-0.20595	-9.0826	-0.37736	-9.0826	-0.31514	-6.2263	-0.036298	-4.0829	0.009898	-4.0827	0.002935
-48.129	-2.545	-4.0816	-0.20677	-9.0817	-0.37726	-9.0817	-0.31516	-6.223	-0.035184	-4.0821	0.009984	-4.0819	0.003791
-48.127	-2.5456	-4.0808	-0.20739	-9.0809	-0.37656	-9.0809	-0.31613	-6.2196	-0.034491	-4.0812	0.01047	-4.081	0.00366
-48.126	-2.5464	-4.08	-0.20712	-9.0801	-0.37633	-9.0801	-0.31689	-6.2163	-0.033475	-4.0804	0.010051	-4.0802	0.004213
-48.124	-2.5466	-4.0791	-0.20778	-9.0793	-0.37584	-9.0792	-0.31663	-6.213	-0.034227	-4.0796	0.009296	-4.0794	0.004837
-48.122	-2.5469	-4.0783	-0.20785	-9.0784	-0.37519	-9.0784	-0.31622	-6.2096	-0.034557	-4.0788	0.008515	-4.0785	0.004795
-48.121	-2.5467	-4.0775	-0.20774	-9.0776	-0.37502	-9.0776	-0.31646	-6.2063	-0.033809	-4.0779	0.007514	-4.0777	0.004788
-48.119	-2.5471	-4.0766	-0.20769	-9.0768	-0.37484	-9.0767	-0.31626	-6.203	-0.031274	-4.0771	0.007204	-4.0769	0.005373
-48.117	-2.548	-4.0758	-0.20755	-9.0759	-0.37474	-9.0759	-0.3161	-6.1996	-0.028931	-4.0763	0.007214	-4.076	0.006054
-48.116	-2.5478	-4.075	-0.20743	-9.0751	-0.37542	-9.0751	-0.31659	-6.1963	-0.029496	-4.0754	0.006777	-4.0752	0.006524
-48.114	-2.5472	-4.0741	-0.20869	-9.0743	-0.37632	-9.0742	-0.31698	-6.193	-0.032538	-4.0746	0.006349	-4.0744	0.007596
-48.112	-2.5462	-4.0733	-0.20879	-9.0734	-0.37722	-9.0734	-0.3169	-6.1896	-0.03405	-4.0738	0.006707	-4.0736	0.007501
-48.111	-2.5446	-4.0725	-0.20897	-9.0726	-0.37768	-9.0726	-0.31726	-6.1863	-0.031907	-4.0729	0.005679	-4.0727	0.006298
-48.109	-2.5442	-4.0716	-0.20931	-9.0718	-0.37717	-9.0718	-0.31776	-6.183	-0.030964	-4.0721	0.005418	-4.0719	0.006527
-48.107	-2.5466	-4.0708	-0.21025	-9.0709	-0.37712	-9.0709	-0.31794	-6.1797	-0.031719	-4.0713	0.004852	-4.0711	0.007304
-48.106	-2.5477	-4.07	-0.21088	-9.0701	-0.37777	-9.0701	-0.31832	-6.1763	-0.032037	-4.0704	0.00418	-4.0702	0.007376
-48.104	-2.5475	-4.0691	-0.21103	-9.0693	-0.37778	-9.0693	-0.31896	-6.173	-0.033354	-4.0696	0.004008	-4.0694	0.006574
-48.102	-2.5478	-4.0683	-0.21183	-9.0684	-0.37734	-9.0684	-0.3196	-6.1697	-0.034238	-4.0688	0.004226	-4.0686	0.00587
-48.101	-2.5488	-4.0675	-0.21143	-9.0676	-0.37688	-9.0676	-0.31977	-6.1663	-0.033386	-4.0679	0.005011	-4.0677	0.005403
-48.099	-2.5484	-4.0667	-0.21218	-9.0668	-0.37633	-9.0668	-0.31995	-6.163	-0.035025	-4.0671	0.005439	-4.0669	0.005016
-48.097	-2.548	-4.0658	-0.21245	-9.0659	-0.37569	-9.0659	-0.32036	-6.1597	-0.035716	-4.0663	0.00563	-4.0661	0.004597
-48.096	-2.5486	-4.065	-0.21238	-9.0651	-0.37509	-9.0651	-0.32122	-6.1563	-0.036067	-4.0654	0.00511	-4.0652	0.004562
-48.094	-2.5496	-4.0642	-0.21315	-9.0643	-0.37463	-9.0643	-0.32167	-6.153	-0.036158	-4.0646	0.004422	-4.0644	0.004925
-48.092	-2.5488	-4.0633	-0.21365	-9.0634	-0.37447	-9.0634	-0.32121	-6.1497	-0.035035	-4.0638	0.0043	-4.0636	0.005096
-48.091	-2.5493	-4.0625	-0.21351	-9.0626	-0.37429	-9.0626	-0.3216	-6.1463	-0.033216	-4.0629	0.003819	-4.0627	0.00526
-48.089	-2.5496	-4.0617	-0.21447	-9.0618	-0.3744	-9.0618	-0.32196	-6.143	-0.032457	-4.0621	0.004333	-4.0619	0.005358
-48.087	-2.5495	-4.0608	-0.21634	-9.0609	-0.37476	-9.0609	-0.3222	-6.1397	-0.031433	-4.0613	0.004867	-4.0611	0.005424
-48.086	-2.5497	-4.06	-0.21649	-9.0601	-0.37519	-9.0601	-0.32292	-6.1363	-0.030775	-4.0604	0.004675	-4.0602	0.004839
-48.084	-2.5507	-4.0592	-0.21765	-9.0593	-0.37565	-9.0593	-0.3243	-6.133	-0.029929	-4.0596	0.004126	-4.0594	0.004322
-48.082	-2.5503	-4.0583	-0.21783	-9.0584	-0.37537	-9.0584	-0.32531	-6.1297	-0.028808	-4.0588	0.003501	-4.0586	0.004221
-48.081	-2.5497	-4.0575	-0.21791	-9.0576	-0.37504	-9.0576	-0.32557	-6.1264	-0.028706	-4.0579	0.003873	-4.0577	0.004382
-48.079	-2.5505	-4.0567	-0.21721	-9.0568	-0.37473	-9.0568	-0.32536	-6.123	-0.028675	-4.0571	0.003681	-4.0569	0.004209
-48.077	-2.5502	-4.0558	-0.21809	-9.056	-0.37383	-9.0559	-0.32577	-6.1197	-0.028979	-4.0563	0.004105	-4.0561	0.003785
-48.076	-2.5502	-4.055	-0.21821	-9.0551	-0.37352	-9.0551	-0.3268	-6.1164	-0.029508	-4.0554	0.004848	-4.0552	0.003606
-48.074	-2.5514	-4.0542	-0.21734	-9.0543	-0.37428	-9.0543	-0.3274	-6.113	-0.029687	-4.0546	0.005618	-4.0544	0.003945
-48.072	-2.5516	-4.0533	-0.21735	-9.0535	-0.37433	-9.0534	-0.32774	-6.1097	-0.029075	-4.0538	0.005959	-4.0536	0.004554
-48.071	-2.5509	-4.0525	-0.21708	-9.0526	-0.37471	-9.0526	-0.32833	-6.1064	-0.030495	-4.053	0.00639	-4.0528	0.004408
-48.069	-2.5512	-4.0517	-0.21668	-9.0518	-0.37421	-9.0518	-0.32923	-6.103	-0.03184	-4.0521	0.007002	-4.0519	0.003226
-48.067	-2.5521	-4.0508	-0.21631	-9.051	-0.37407	-9.0509	-0.32927	-6.0997	-0.034181	-4.0513	0.007002	-4.0511	0.001926
-48.066	-2.5515	-4.05	-0.21642	-9.0501	-0.37455	-9.0501	-0.32839	-6.0964	-0.035849	-4.0505	0.005581	-4.0503	0.001892
-48.064	-2.5509	-4.0492	-0.21615	-9.0493	-0.3752	-9.0493	-0.32784	-6.093	-0.035818	-4.0496	0.005149	-4.0494	0.001968
-48.062	-2.5518	-4.0483	-0.21709	-9.0485	-0.37538	-9.0484	-0.32793	-6.0897	-0.036747	-4.0488	0.004421	-4.0486	0.002264
-48.061	-2.5531	-4.0475	-0.21845	-9.0476	-0.37645	-9.0476	-0.32835	-6.0864	-0.035909	-4.048	0.004285	-4.0478	0.002592
-48.059	-2.5529	-4.0467	-0.21879	-9.0468	-0.37735	-9.0468	-0.32828	-6.083	-0.036262	-4.0471	0.003697	-4.0469	0.002625
-48.057	-2.5525	-4.0458	-0.21952	-9.046	-0.37727	-9.046	-0.32826	-6.0797	-0.036472	-4.0463	0.003579	-4.0461	0.002671
-48.056	-2.5531	-4.045	-0.21834	-9.0451	-0.37821	-9.0451	-0.32876	-6.0764	-0.036651	-4.0455	0.003338	-4.0453	0.002405
-48.054	-2.552	-4.0442	-0.21812	-9.0443	-0.37942	-9.0443	-0.32968	-6.0731	-0.037726	-4.0446	0.00336	-4.0444	0.002346
-48.052	-2.5517	-4.0434	-0.21854	-9.0435	-0.37938	-9.0435	-0.32979	-6.0697	-0.040118	-4.0438	0.003611	-4.0436	0.002402
-48.051	-2.5525	-4.0425	-0.21961	-9.0426	-0.37955	-9.0426	-0.32935	-6.0664	-0.041884	-4.043	0.002674	-4.0428	0.001852
-48.049	-2.5526	-4.0417	-0.21883	-9.0418	-0.38095	-9.0418	-0.3292	-6.0631	-0.043727	-4.0421	0.003547	-4.0419	0.001435
-48.047	-2.5529	-4.0409	-0.21909	-9.041	-0.38163	-9.041	-0.32947	-6.0597	-0.043622	-4.0413	0.004079	-4.0411	0.001589
-48.046	-2.5535	-4.04	-0.2188	-9.0401	-0.38204	-9.0401	-0.32942	-6.0564	-0.044742	-4.0405	0.004453	-4.0403	0.001363
-48.044	-2.554	-4.0392	-0.21796	-9.0393	-0.38235	-9.0393	-0.32905	-6.0531	-0.044335	-4.0396	0.004131	-4.0394	0.001499
-48.042	-2.5539	-4.0384	-0.21902	-9.0385	-0.38317	-9.0385	-0.32814	-6.0497	-0.04479	-4.0388	0.003175	-4.0386	0.001816
-48.041	-2.555	-4.0375	-0.21886	-9.0376	-0.38274	-9.0376	-0.32811	-6.0464	-0.044772	-4.038	0.003586	-4.0378	0.001761
-48.039	-2.555	-4.0367	-0.21809	-9.0368	-0.38236	-9.0368	-0.32888	-6.0431	-0.044196	-4.0371	0.003829	-4.0369	0.00189
-48.037	-2.5544	-4.0359	-0.21867	-9.036	-0.38313	-9.036	-0.32945	-6.0397	-0.044039	-4.0363	0.005265	-4.0361	0.001866
-48.036	-2.5548	-4.035	-0.21893	-9.0352	-0.38346	-9.0351	-0.3295	-6.0364	-0.043971	-4.0355	0.005541	-4.0353	0.001133
-48.034	-2.5548	-4.0342	-0.21829	-9.0343	-0.38357	-9.0343	-0.32917	-6.0331	-0.042759	-4.0346	0.006009	-4.0344	0.000239
-48.032	-2.5541	-4.0334	-0.21882	-9.0335	-0.38353	-9.0335	-0.32909	-6.0297	-0.041682	-4.0338	0.005715	-4.0336	-0.000431
-48.031	-2.5544	-4.0325	-0.21778	-9.0327	-0.38372	-9.0326	-0.32917	-6.0264	-0.040514	-4.033	0.005583	-4.0328	-0.000868
-48.029	-2.556	-4.0317	-0.21773	-9.0318	-0.38251	-9.0318	-0.32926	-6.0231	-0.040295	-4.0322	0.004985	-4.0319	-0.001234
-48.027	-2.5574	-4.0309	-0.2176	-9.031	-0.381	-9.031	-0.32982	-6.0198	-0.041906	-4.0313	0.005586	-4.0311	-0.001296
-48.026	-2.558	-4.03	-0.21716	-9.0302	-0.38049	-9.0301	-0.3302	-6.0164	-0.041991	-4.0305	0.006438	-4.0303	-0.001354
-48.024	-2.5586	-4.0292	-0.21692	-9.0293	-0.38096	-9.0293	-0.32987	-6.0131	-0.042123	-4.0297	0.006754	-4.0295	-0.001623
-48.022	-2.5593	-4.0284	-0.21606	-9.0285	-0.38062	-9.0285	-0.32916	-6.0098	-0.04178	-4.0288	0.00703	-4.0286	-0.000963
-48.021	-2.56	-4.0275	-0.21602	-9.0277	-0.38058	-9.0276	-0.32866	-6.0064	-0.040943	-4.028	0.006871	-4.0278	-5e-05
-48.019	-2.5607	-4.0267	-0.21532	-9.0268	-0.38047	-9.0268	-0.3278	-6.0031	-0.039843	-4.0272	0.00674	-4.027	0.000499
-48.017	-2.5611	-4.0259	-0.21591	-9.026	-0.38019	-9.026	-0.32698	-5.9998	-0.03999	-4.0263	0.005492	-4.0261	0.000804
-48.016	-2.5616	-4.025	-0.21566	-9.0252	-0.38059	-9.0251	-0.327	-5.9964	-0.038803	-4.0255	0.004797	-4.0253	0.001821
-48.014	-2.5617	-4.0242	-0.21599	-9.0243	-0.38066	-9.0243	-0.32711	-5.9931	-0.037389	-4.0247	0.004599	-4.0245	0.002799
-48.012	-2.5629	-4.0234	-0.21615	-9.0235	-0.38096	-9.0235	-0.3271	-5.9898	-0.037542	-4.0238	0.004276	-4.0236	0.003465
-48.011	-2.5635	-4.0225	-0.21532	-9.0227	-0.38177	-9.0226	-0.32681	-5.9864	-0.036927	-4.023	0.00564	-4.0228	0.004209
-48.009	-2.5624	-4.0217	-0.21561	-9.0218	-0.38247	-9.0218	-0.32717	-5.9831	-0.036871	-4.0222	0.005676	-4.022	0.004135
-48.007	-2.5621	-4.0209	-0.21554	-9.021	-0.38272	-9.021	-0.32741	-5.9798	-0.035694	-4.0213	0.006193	-4.0211	0.003618
-48.006	-2.5628	-4.0201	-0.21468	-9.0202	-0.38249	-9.0202	-0.3276	-5.9764	-0.033434	-4.0205	0.005332	-4.0203	0.003178
-48.004	-2.5636	-4.0192	-0.21371	-9.0193	-0.38224	-9.0193	-0.328	-5.9731	-0.031181	-4.0197	0.004625	-4.0195	0.0035
-48.002	-2.5634	-4.0184	-0.21328	-9.0185	-0.38173	-9.0185	-0.32768	-5.9698	-0.02992	-4.0188	0.004642	-4.0186	0.004104
-48.001	-2.5629	-4.0176	-0.21279	-9.0177	-0.38169	-9.0177	-0.32658	-5.9665	-0.030934	-4.018	0.004523	-4.0178	0.004159
-47.999	-2.5639	-4.0167	-0.21229	-9.0168	-0.38174	-9.0168	-0.32541	-5.9631	-0.031658	-4.0172	0.004689	-4.017	0.003653
-47.997	-2.5657	-4.0159	-0.21195	-9.016	-0.38104	-9.016	-0.32535	-5.9598	-0.030386	-4.0163	0.00481	-4.0161	0.003458
-47.996	-2.5676	-4.0151	-0.2122	-9.0152	-0.38118	-9.0152	-0.32514	-5.9565	-0.030551	-4.0155	0.004491	-4.0153	0.004116
-47.994	-2.5685	-4.0142	-0.21136	-9.0143	-0.38211	-9.0143	-0.32429	-5.9531	-0.032032	-4.0147	0.003603	-4.0145	0.00406
-47.992	-2.5691	-4.0134	-0.21086	-9.0135	-0.38174	-9.0135	-0.32343	-5.9498	-0.03493	-4.0138	0.002481	-4.0136	0.003211
-47.991	-2.5697	-4.0126	-0.21067	-9.0127	-0.38121	-9.0127	-0.32319	-5.9465	-0.032403	-4.013	0.002367	-4.0128	0.002991
-47.989	-2.5696	-4.0117	-0.21051	-9.0119	-0.38194	-9.0118	-0.32299	-5.9431	-0.030733	-4.0122	0.00231	-4.012	0.003282
-47.987	-2.5691	-4.0109	-0.21088	-9.011	-0.38265	-9.011	-0.32263	-5.9398	-0.029878	-4.0114	0.00208	-4.0111	0.003862
-47.986	-2.5684	-4.0101	-0.21135	-9.0102	-0.38351	-9.0102	-0.32195	-5.9365	-0.028493	-4.0105	0.00193	-4.0103	0.004349
-47.984	-2.5681	-4.0092	-0.21153	-9.0094	-0.38406	-9.0093	-0.32149	-5.9331	-0.029508	-4.0097	0.001974	-4.0095	0.005163
-47.982	-2.5675	-4.0084	-0.21155	-9.0085	-0.38375	-9.0085	-0.32155	-5.9298	-0.032574	-4.0089	0.003064	-4.0086	0.005447
-47.981	-2.567	-4.0076	-0.21223	-9.0077	-0.38319	-9.0077	-0.32142	-5.9265	-0.032117	-4.008	0.002794	-4.0078	0.005651
-47.979	-2.5667	-4.0067	-0.21189	-9.0069	-0.38301	-9.0068	-0.32145	-5.9231	-0.03291	-4.0072	0.004274	-4.007	0.005165
-47.977	-2.5655	-4.0059	-0.21185	-9.006	-0.38215	-9.006	-0.32136	-5.9198	-0.034942	-4.0064	0.004023	-4.0062	0.004482
-47.976	-2.5652	-4.0051	-0.21185	-9.0052	-0.38151	-9.0052	-0.32195	-5.9165	-0.034364	-4.0055	0.00392	-4.0053	0.004411
-47.974	-2.5654	-4.0042	-0.21113	-9.0044	-0.38202	-9.0043	-0.32247	-5.9132	-0.03388	-4.0047	0.003499	-4.0045	0.004653
-47.972	-2.5657	-4.0034	-0.21226	-9.0035	-0.38081	-9.0035	-0.32261	-5.9098	-0.034433	-4.0039	0.004434	-4.0037	0.005098
-47.971	-2.5655	-4.0026	-0.21284	-9.0027	-0.37961	-9.0027	-0.32236	-5.9065	-0.033984	-4.003	0.004144	-4.0028	0.005113
-47.969	-2.5648	-4.0017	-0.21289	-9.0019	-0.37892	-9.0018	-0.32281	-5.9032	-0.035252	-4.0022	0.003403	-4.002	0.004861
-47.967	-2.565	-4.0009	-0.2134	-9.001	-0.37857	-9.001	-0.32352	-5.8998	-0.036287	-4.0014	0.003437	-4.0012	0.005004
-47.966	-2.565	-4.0001	-0.21398	-9.0002	-0.37832	-9.0002	-0.32345	-5.8965	-0.037218	-4.0005	0.002458	-4.0003	0.005235
-47.964	-2.5647	-3.9992	-0.21473	-8.9994	-0.37838	-8.9993	-0.32391	-5.8932	-0.039059	-3.9997	0.001911	-3.9995	0.004715
-47.962	-2.5643	-3.9984	-0.21438	-8.9985	-0.37767	-8.9985	-0.32439	-5.8898	-0.036777	-3.9989	0.002311	-3.9987	0.004795
-47.961	-2.5636	-3.9976	-0.2147	-8.9977	-0.3778	-8.9977	-0.32443	-5.8865	-0.034481	-3.998	0.002558	-3.9978	0.005697
-47.959	-2.5639	-3.9968	-0.21401	-8.9969	-0.37612	-8.9968	-0.32461	-5.8832	-0.037065	-3.9972	0.003265	-3.997	0.005462
-47.957	-2.5637	-3.9959	-0.21449	-8.996	-0.37723	-8.996	-0.32478	-5.8798	-0.037318	-3.9964	0.003261	-3.9962	0.005257
-47.956	-2.5622	-3.9951	-0.21607	-8.9952	-0.3783	-8.9952	-0.32399	-5.8765	-0.037575	-3.9955	0.002181	-3.9953	0.005885
-47.954	-2.5606	-3.9943	-0.21625	-8.9944	-0.37792	-8.9943	-0.32368	-5.8732	-0.03672	-3.9947	0.00133	-3.9945	0.005599
-47.952	-2.56	-3.9934	-0.21658	-8.9935	-0.37741	-8.9935	-0.32437	-5.8698	-0.035816	-3.9939	0.002256	-3.9937	0.005506
-47.951	-2.5589	-3.9926	-0.21731	-8.9927	-0.37814	-8.9927	-0.32425	-5.8665	-0.034932	-3.993	0.001502	-3.9928	0.006402
-47.949	-2.5581	-3.9918	-0.21633	-8.9919	-0.37779	-8.9919	-0.32307	-5.8632	-0.033746	-3.9922	0.001818	-3.992	0.006596
-47.947	-2.5579	-3.9909	-0.21718	-8.991	-0.37758	-8.991	-0.3223	-5.8599	-0.033884	-3.9914	0.001537	-3.9912	0.005981
-47.946	-2.5574	-3.9901	-0.2174	-8.9902	-0.37819	-8.9902	-0.32198	-5.8565	-0.034112	-3.9905	0.001607	-3.9903	0.006135
-47.944	-2.5579	-3.9893	-0.21757	-8.9894	-0.37871	-8.9894	-0.32137	-5.8532	-0.033989	-3.9897	0.001711	-3.9895	0.006777
-47.942	-2.5585	-3.9884	-0.21735	-8.9886	-0.37818	-8.9885	-0.32085	-5.8499	-0.034028	-3.9889	0.000487	-3.9887	0.007283
-47.941	-2.559	-3.9876	-0.21768	-8.9877	-0.37761	-8.9877	-0.32089	-5.8465	-0.036156	-3.9881	-0.000141	-3.9878	0.006998
-47.939	-2.5599	-3.9868	-0.21808	-8.9869	-0.37676	-8.9869	-0.32082	-5.8432	-0.032965	-3.9872	-0.001044	-3.987	0.006121
-47.937	-2.5604	-3.9859	-0.21765	-8.9861	-0.37618	-8.986	-0.32013	-5.8399	-0.03016	-3.9864	-0.001632	-3.9862	0.005815
-47.936	-2.5613	-3.9851	-0.21775	-8.9852	-0.37645	-8.9852	-0.32026	-5.8365	-0.030601	-3.9856	-0.001299	-3.9854	0.005717
-47.934	-2.5619	-3.9843	-0.21802	-8.9844	-0.37744	-8.9844	-0.32063	-5.8332	-0.029663	-3.9847	-0.001149	-3.9845	0.005691
-47.932	-2.5635	-3.9834	-0.2182	-8.9836	-0.3778	-8.9835	-0.3206	-5.8299	-0.030453	-3.9839	0.000279	-3.9837	0.004972
-47.931	-2.5651	-3.9826	-0.21838	-8.9827	-0.37883	-8.9827	-0.32046	-5.8265	-0.030333	-3.9831	0.000164	-3.9829	0.003863
-47.929	-2.5663	-3.9818	-0.21836	-8.9819	-0.37908	-8.9819	-0.31992	-5.8232	-0.031208	-3.9822	0.000998	-3.982	0.002595
-47.927	-2.5672	-3.9809	-0.21862	-8.9811	-0.37841	-8.981	-0.31932	-5.8199	-0.032267	-3.9814	0.000637	-3.9812	0.001453
-47.926	-2.5681	-3.9801	-0.21789	-8.9802	-0.37815	-8.9802	-0.31955	-5.8165	-0.030359	-3.9806	0.000118	-3.9804	0.001045
-47.924	-2.5691	-3.9793	-0.21789	-8.9794	-0.37835	-8.9794	-0.31967	-5.8132	-0.028608	-3.9797	-9.9e-05	-3.9795	0.00064
-47.922	-2.5692	-3.9784	-0.21809	-8.9786	-0.37901	-8.9785	-0.3194	-5.8099	-0.029247	-3.9789	0.00051	-3.9787	-0.000327
-47.921	-2.5693	-3.9776	-0.21854	-8.9777	-0.37873	-8.9777	-0.31881	-5.8066	-0.029647	-3.9781	0.00082	-3.9779	-0.001723
-47.919	-2.5704	-3.9768	-0.21908	-8.9769	-0.37836	-8.9769	-0.31808	-5.8032	-0.030779	-3.9772	0.000835	-3.977	-0.002905
-47.917	-2.5717	-3.976	-0.22019	-8.9761	-0.3775	-8.976	-0.31728	-5.7999	-0.032415	-3.9764	-0.000249	-3.9762	-0.003495
-47.916	-2.5731	-3.9751	-0.22128	-8.9752	-0.37744	-8.9752	-0.31755	-5.7966	-0.031217	-3.9756	0.001204	-3.9754	-0.003321
-47.914	-2.5748	-3.9743	-0.221	-8.9744	-0.37769	-8.9744	-0.31805	-5.7932	-0.031367	-3.9747	0.000699	-3.9745	-0.003599
-47.912	-2.5762	-3.9735	-0.22071	-8.9736	-0.37775	-8.9735	-0.31787	-5.7899	-0.032833	-3.9739	0.00224	-3.9737	-0.004876
-47.911	-2.5773	-3.9726	-0.22155	-8.9727	-0.37708	-8.9727	-0.31846	-5.7866	-0.032255	-3.9731	0.002397	-3.9729	-0.005289
-47.909	-2.5794	-3.9718	-0.22213	-8.9719	-0.37693	-8.9719	-0.3183	-5.7832	-0.034498	-3.9722	0.003316	-3.972	-0.00485
-47.907	-2.5819	-3.971	-0.22291	-8.9711	-0.3776	-8.971	-0.31799	-5.7799	-0.035772	-3.9714	0.003139	-3.9712	-0.004889
-47.906	-2.5837	-3.9701	-0.2231	-8.9702	-0.37738	-8.9702	-0.31781	-5.7766	-0.035719	-3.9706	0.004159	-3.9704	-0.005665
-47.904	-2.5852	-3.9693	-0.2223	-8.9694	-0.37594	-8.9694	-0.31803	-5.7732	-0.038663	-3.9697	0.004164	-3.9695	-0.006413
-47.902	-2.585	-3.9685	-0.22247	-8.9686	-0.37498	-8.9685	-0.31834	-5.7699	-0.039268	-3.9689	0.003402	-3.9687	-0.006845
-47.901	-2.5847	-3.9676	-0.22219	-8.9677	-0.37545	-8.9677	-0.31922	-5.7666	-0.038809	-3.9681	0.004624	-3.9679	-0.006867
-47.899	-2.5856	-3.9668	-0.22171	-8.9669	-0.37543	-8.9669	-0.31925	-5.7632	-0.036183	-3.9672	0.003316	-3.967	-0.007576
-47.897	-2.5858	-3.966	-0.22098	-8.9661	-0.37516	-8.9661	-0.31921	-5.7599	-0.034302	-3.9664	0.003186	-3.9662	-0.007582
-47.896	-2.586	-3.9651	-0.22098	-8.9653	-0.37461	-8.9652	-0.3187	-5.7566	-0.035122	-3.9656	0.003205	-3.9654	-0.006359
-47.894	-2.5858	-3.9643	-0.22031	-8.9644	-0.37408	-8.9644	-0.31846	-5.7533	-0.035093	-3.9648	0.004472	-3.9645	-0.005705
-47.892	-2.5854	-3.9635	-0.21993	-8.9636	-0.37378	-8.9636	-0.31833	-5.7499	-0.034277	-3.9639	0.004545	-3.9637	-0.005946
-47.891	-2.5844	-3.9626	-0.22108	-8.9628	-0.37379	-8.9627	-0.31826	-5.7466	-0.033836	-3.9631	0.005091	-3.9629	-0.006745
-47.889	-2.5833	-3.9618	-0.22206	-8.9619	-0.37421	-8.9619	-0.31818	-5.7433	-0.033597	-3.9623	0.003723	-3.9621	-0.007306
-47.887	-2.5833	-3.961	-0.22277	-8.9611	-0.37445	-8.9611	-0.318	-5.7399	-0.032591	-3.9614	0.002911	-3.9612	-0.007749
-47.886	-2.5836	-3.9601	-0.22272	-8.9603	-0.37507	-8.9602	-0.31795	-5.7366	-0.032582	-3.9606	0.003176	-3.9604	-0.007674
-47.884	-2.5832	-3.9593	-0.22238	-8.9594	-0.37506	-8.9594	-0.31776	-5.7333	-0.032741	-3.9598	0.003249	-3.9596	-0.007704
-47.882	-2.583	-3.9585	-0.2225	-8.9586	-0.3744	-8.9586	-0.31857	-5.7299	-0.031931	-3.9589	0.003861	-3.9587	-0.007643
-47.881	-2.5834	-3.9576	-0.22264	-8.9578	-0.3744	-8.9577	-0.31817	-5.7266	-0.030562	-3.9581	0.004621	-3.9579	-0.007396
-47.879	-2.5833	-3.9568	-0.22307	-8.9569	-0.37501	-8.9569	-0.3178	-5.7233	-0.031477	-3.9573	0.003991	-3.9571	-0.008016
-47.877	-2.5824	-3.956	-0.22315	-8.9561	-0.37523	-8.9561	-0.31736	-5.7199	-0.032186	-3.9564	0.004157	-3.9562	-0.009129
-47.876	-2.5818	-3.9551	-0.22337	-8.9553	-0.37534	-8.9552	-0.31685	-5.7166	-0.031924	-3.9556	0.004385	-3.9554	-0.00905
-47.874	-2.5814	-3.9543	-0.22291	-8.9544	-0.37454	-8.9544	-0.3171	-5.7133	-0.031908	-3.9548	0.00368	-3.9546	-0.008772
-47.872	-2.5814	-3.9535	-0.22199	-8.9536	-0.3745	-8.9536	-0.31699	-5.7099	-0.03319	-3.9539	0.005085	-3.9537	-0.010067
-47.871	-2.5817	-3.9527	-0.22211	-8.9528	-0.3742	-8.9527	-0.31688	-5.7066	-0.033796	-3.9531	0.005982	-3.9529	-0.010386
-47.869	-2.5814	-3.9518	-0.22176	-8.9519	-0.37545	-8.9519	-0.31686	-5.7033	-0.033843	-3.9523	0.004653	-3.9521	-0.00953
-47.867	-2.581	-3.951	-0.22081	-8.9511	-0.37502	-8.9511	-0.3169	-5.7	-0.033847	-3.9514	0.004998	-3.9512	-0.00947
-47.866	-2.5801	-3.9502	-0.22142	-8.9503	-0.37506	-8.9502	-0.3176	-5.6966	-0.032943	-3.9506	0.005416	-3.9504	-0.008956
-47.864	-2.5792	-3.9493	-0.22104	-8.9494	-0.37562	-8.9494	-0.31877	-5.6933	-0.032072	-3.9498	0.005434	-3.9496	-0.00821
-47.862	-2.5786	-3.9485	-0.22044	-8.9486	-0.37517	-8.9486	-0.31921	-5.69	-0.032521	-3.9489	0.006128	-3.9487	-0.008009
-47.861	-2.5784	-3.9477	-0.22031	-8.9478	-0.37509	-8.9477	-0.31936	-5.6866	-0.032749	-3.9481	0.006742	-3.9479	-0.009057
-47.859	-2.5782	-3.9468	-0.22107	-8.9469	-0.37611	-8.9469	-0.31925	-5.6833	-0.032924	-3.9473	0.007753	-3.9471	-0.009689
-47.857	-2.5779	-3.946	-0.22085	-8.9461	-0.37552	-8.9461	-0.31944	-5.68	-0.034646	-3.9464	0.007619	-3.9462	-0.01003
-47.856	-2.5785	-3.9452	-0.21967	-8.9453	-0.37512	-8.9452	-0.32011	-5.6766	-0.036462	-3.9456	0.008784	-3.9454	-0.009145
-47.854	-2.5792	-3.9443	-0.2201	-8.9445	-0.37487	-8.9444	-0.32091	-5.6733	-0.03777	-3.9448	0.009393	-3.9446	-0.009323
-47.852	-2.5806	-3.9435	-0.22022	-8.9436	-0.37448	-8.9436	-0.32083	-5.67	-0.037737	-3.9439	0.008911	-3.9437	-0.010173
-47.851	-2.5822	-3.9427	-0.22005	-8.9428	-0.37373	-8.9427	-0.32047	-5.6666	-0.037105	-3.9431	0.009253	-3.9429	-0.01031
-47.849	-2.5829	-3.9418	-0.22023	-8.942	-0.37285	-8.9419	-0.32006	-5.6633	-0.035845	-3.9423	0.008226	-3.9421	-0.00989
-47.847	-2.5836	-3.941	-0.22013	-8.9411	-0.37177	-8.9411	-0.31959	-5.66	-0.03588	-3.9415	0.007792	-3.9413	-0.009878
-47.846	-2.5843	-3.9402	-0.21936	-8.9403	-0.37139	-8.9403	-0.32025	-5.6566	-0.038338	-3.9406	0.008443	-3.9404	-0.009364
-47.844	-2.585	-3.9393	-0.21839	-8.9395	-0.37177	-8.9394	-0.32081	-5.6533	-0.038012	-3.9398	0.008099	-3.9396	-0.008597
-47.842	-2.5864	-3.9385	-0.21873	-8.9386	-0.37171	-8.9386	-0.32017	-5.65	-0.038001	-3.939	0.008498	-3.9388	-0.008423
-47.841	-2.587	-3.9377	-0.21968	-8.9378	-0.37144	-8.9378	-0.31965	-5.6467	-0.036718	-3.9381	0.008926	-3.9379	-0.007959
-47.839	-2.5864	-3.9368	-0.22062	-8.937	-0.371	-8.9369	-0.31971	-5.6433	-0.035358	-3.9373	0.008155	-3.9371	-0.007591
-47.837	-2.5875	-3.936	-0.22086	-8.9361	-0.37138	-8.9361	-0.3204	-5.64	-0.033979	-3.9365	0.007743	-3.9363	-0.006614
-47.836	-2.59	-3.9352	-0.22052	-8.9353	-0.37099	-8.9353	-0.32085	-5.6367	-0.032029	-3.9356	0.007876	-3.9354	-0.00589
-47.834	-2.5913	-3.9343	-0.21924	-8.9345	-0.37214	-8.9344	-0.3214	-5.6333	-0.029036	-3.9348	0.00803	-3.9346	-0.004739
-47.832	-2.5918	-3.9335	-0.21828	-8.9336	-0.37315	-8.9336	-0.32163	-5.63	-0.026041	-3.934	0.006808	-3.9338	-0.004839
-47.831	-2.5912	-3.9327	-0.21806	-8.9328	-0.37395	-8.9328	-0.32088	-5.6267	-0.024981	-3.9331	0.006193	-3.9329	-0.005448
-47.829	-2.5909	-3.9318	-0.21877	-8.932	-0.37388	-8.9319	-0.3203	-5.6233	-0.027076	-3.9323	0.005281	-3.9321	-0.00584
-47.828	-2.5918	-3.931	-0.2191	-8.9311	-0.37302	-8.9311	-0.32047	-5.62	-0.025942	-3.9315	0.005913	-3.9313	-0.005602
-47.826	-2.5919	-3.9302	-0.21943	-8.9303	-0.37205	-8.9303	-0.32093	-5.6167	-0.026049	-3.9306	0.004327	-3.9304	-0.005335
-47.824	-2.5923	-3.9294	-0.21936	-8.9295	-0.37151	-8.9294	-0.32086	-5.6133	-0.023864	-3.9298	0.003561	-3.9296	-0.00487
-47.823	-2.5926	-3.9285	-0.21901	-8.9286	-0.3702	-8.9286	-0.32129	-5.61	-0.023654	-3.929	0.002699	-3.9288	-0.004576
-47.821	-2.593	-3.9277	-0.21914	-8.9278	-0.37056	-8.9278	-0.32067	-5.6067	-0.025875	-3.9281	0.001629	-3.9279	-0.003994
-47.819	-2.5937	-3.9269	-0.21995	-8.927	-0.3704	-8.9269	-0.32043	-5.6033	-0.025624	-3.9273	0.001247	-3.9271	-0.004247
-47.818	-2.5946	-3.926	-0.21989	-8.9261	-0.37044	-8.9261	-0.31946	-5.6	-0.023835	-3.9265	-0.000184	-3.9263	-0.004263
-47.816	-2.5951	-3.9252	-0.21981	-8.9253	-0.37033	-8.9253	-0.31983	-5.5967	-0.022499	-3.9256	-0.000231	-3.9254	-0.003258
-47.814	-2.5945	-3.9244	-0.22061	-8.9245	-0.37025	-8.9244	-0.32051	-5.5934	-0.021674	-3.9248	0.001084	-3.9246	-0.003554
-47.813	-2.595	-3.9235	-0.22086	-8.9236	-0.3696	-8.9236	-0.32069	-5.59	-0.023457	-3.924	5e-06	-3.9238	-0.005312
-47.811	-2.5948	-3.9227	-0.22158	-8.9228	-0.36865	-8.9228	-0.3202	-5.5867	-0.025562	-3.9231	-0.00142	-3.9229	-0.005428
-47.809	-2.5938	-3.9219	-0.22187	-8.922	-0.36876	-8.9219	-0.32016	-5.5834	-0.026115	-3.9223	-0.002784	-3.9221	-0.005075
-47.808	-2.594	-3.921	-0.22158	-8.9212	-0.36846	-8.9211	-0.32075	-5.58	-0.024532	-3.9215	-0.003322	-3.9213	-0.005367
-47.806	-2.5944	-3.9202	-0.221	-8.9203	-0.36882	-8.9203	-0.32074	-5.5767	-0.025262	-3.9207	-0.002031	-3.9204	-0.005238
-47.804	-2.5935	-3.9194	-0.22084	-8.9195	-0.36869	-8.9194	-0.32061	-5.5734	-0.025203	-3.9198	-0.00244	-3.9196	-0.00507
-47.803	-2.5924	-3.9185	-0.22061	-8.9187	-0.36861	-8.9186	-0.3207	-5.57	-0.025688	-3.919	-0.002123	-3.9188	-0.005434
-47.801	-2.592	-3.9177	-0.22015	-8.9178	-0.36891	-8.9178	-0.32092	-5.5667	-0.024882	-3.9182	-0.001016	-3.918	-0.005462
-47.799	-2.5922	-3.9169	-0.21968	-8.917	-0.36858	-8.9169	-0.3196	-5.5634	-0.022449	-3.9173	-0.000827	-3.9171	-0.006199
-47.798	-2.5937	-3.916	-0.2194	-8.9162	-0.36825	-8.9161	-0.31861	-5.56	-0.022972	-3.9165	-0.002181	-3.9163	-0.007201
-47.796	-2.5934	-3.9152	-0.21942	-8.9153	-0.36775	-8.9153	-0.31821	-5.5567	-0.023233	-3.9157	-0.003375	-3.9155	-0.007265
-47.794	-2.5914	-3.9144	-0.21947	-8.9145	-0.3676	-8.9145	-0.31861	-5.5534	-0.024983	-3.9148	-0.004157	-3.9146	-0.007242
-47.793	-2.5906	-3.9135	-0.21878	-8.9137	-0.3677	-8.9136	-0.31979	-5.55	-0.028189	-3.914	-0.003902	-3.9138	-0.007841
-47.791	-2.5899	-3.9127	-0.2186	-8.9128	-0.36821	-8.9128	-0.32023	-5.5467	-0.027062	-3.9132	-0.004076	-3.913	-0.007727
-47.789	-2.5907	-3.9119	-0.2182	-8.912	-0.36777	-8.912	-0.32048	-5.5434	-0.025788	-3.9123	-0.004414	-3.9121	-0.006658
-47.788	-2.5916	-3.911	-0.21765	-8.9112	-0.36801	-8.9111	-0.32045	-5.5401	-0.025464	-3.9115	-0.004831	-3.9113	-0.006558
-47.786	-2.592	-3.9102	-0.21762	-8.9103	-0.36714	-8.9103	-0.31987	-5.5367	-0.026278	-3.9107	-0.004439	-3.9105	-0.007349
-47.784	-2.5924	-3.9094	-0.21803	-8.9095	-0.36655	-8.9095	-0.32029	-5.5334	-0.026674	-3.9098	-0.004455	-3.9096	-0.006965
-47.783	-2.5916	-3.9085	-0.21829	-8.9087	-0.36664	-8.9086	-0.32057	-5.5301	-0.02748	-3.909	-0.004951	-3.9088	-0.00786
-47.781	-2.5919	-3.9077	-0.21846	-8.9078	-0.36601	-8.9078	-0.31942	-5.5267	-0.02701	-3.9082	-0.003795	-3.908	-0.008888
-47.779	-2.5927	-3.9069	-0.21835	-8.907	-0.36598	-8.907	-0.31847	-5.5234	-0.029709	-3.9073	-0.003785	-3.9071	-0.010349
-47.778	-2.5931	-3.9061	-0.21767	-8.9062	-0.36545	-8.9061	-0.31846	-5.5201	-0.030459	-3.9065	-0.003623	-3.9063	-0.009734
-47.776	-2.5929	-3.9052	-0.21701	-8.9053	-0.36552	-8.9053	-0.31877	-5.5167	-0.028479	-3.9057	-0.004444	-3.9055	-0.009509
-47.774	-2.5929	-3.9044	-0.21656	-8.9045	-0.36623	-8.9045	-0.31852	-5.5134	-0.029526	-3.9048	-0.004293	-3.9046	-0.00992
-47.773	-2.5934	-3.9036	-0.21684	-8.9037	-0.36688	-8.9036	-0.31798	-5.5101	-0.028588	-3.904	-0.004158	-3.9038	-0.010978
-47.771	-2.5932	-3.9027	-0.21677	-8.9028	-0.36692	-8.9028	-0.31703	-5.5067	-0.030756	-3.9032	-0.003699	-3.903	-0.011558
-47.769	-2.593	-3.9019	-0.21692	-8.902	-0.36643	-8.902	-0.31737	-5.5034	-0.032604	-3.9023	-0.003129	-3.9021	-0.011095
-47.768	-2.5935	-3.9011	-0.21731	-8.9012	-0.36639	-8.9011	-0.3173	-5.5001	-0.032241	-3.9015	-0.002891	-3.9013	-0.011448
-47.766	-2.5937	-3.9002	-0.21643	-8.9003	-0.3671	-8.9003	-0.31754	-5.4967	-0.033362	-3.9007	-0.00308	-3.9005	-0.01164
-47.764	-2.5933	-3.8994	-0.21566	-8.8995	-0.36615	-8.8995	-0.31839	-5.4934	-0.031411	-3.8998	-0.002227	-3.8996	-0.011389
-47.763	-2.5932	-3.8986	-0.21608	-8.8987	-0.36516	-8.8986	-0.31857	-5.4901	-0.030288	-3.899	-0.00401	-3.8988	-0.011062
-47.761	-2.5933	-3.8977	-0.21667	-8.8979	-0.36534	-8.8978	-0.31784	-5.4868	-0.031055	-3.8982	-0.004163	-3.898	-0.011378
-47.759	-2.5938	-3.8969	-0.21595	-8.897	-0.36574	-8.897	-0.31776	-5.4834	-0.03032	-3.8974	-0.0046	-3.8971	-0.010364
-47.758	-2.5946	-3.8961	-0.21456	-8.8962	-0.36543	-8.8961	-0.31844	-5.4801	-0.03143	-3.8965	-0.005175	-3.8963	-0.010337
-47.756	-2.5944	-3.8952	-0.2134	-8.8954	-0.36513	-8.8953	-0.31856	-5.4768	-0.031983	-3.8957	-0.004639	-3.8955	-0.009822
-47.754	-2.594	-3.8944	-0.21273	-8.8945	-0.36385	-8.8945	-0.31789	-5.4734	-0.034091	-3.8949	-0.00483	-3.8947	-0.010421
-47.753	-2.594	-3.8936	-0.21193	-8.8937	-0.36362	-8.8936	-0.31774	-5.4701	-0.035378	-3.894	-0.004924	-3.8938	-0.010451
-47.751	-2.5939	-3.8927	-0.21197	-8.8929	-0.36308	-8.8928	-0.31769	-5.4668	-0.034691	-3.8932	-0.005657	-3.893	-0.011971
-47.749	-2.5939	-3.8919	-0.21228	-8.892	-0.36249	-8.892	-0.31804	-5.4634	-0.034044	-3.8924	-0.00591	-3.8922	-0.012502
-47.748	-2.594	-3.8911	-0.21236	-8.8912	-0.36289	-8.8911	-0.31901	-5.4601	-0.033652	-3.8915	-0.005366	-3.8913	-0.012878
-47.746	-2.5939	-3.8902	-0.21238	-8.8904	-0.36275	-8.8903	-0.3193	-5.4568	-0.033435	-3.8907	-0.006152	-3.8905	-0.012397
-47.744	-2.593	-3.8894	-0.21232	-8.8895	-0.36255	-8.8895	-0.31919	-5.4534	-0.034916	-3.8899	-0.006064	-3.8897	-0.012883
-47.743	-2.5921	-3.8886	-0.21197	-8.8887	-0.36331	-8.8887	-0.31835	-5.4501	-0.035729	-3.889	-0.005394	-3.8888	-0.01286
-47.741	-2.5929	-3.8877	-0.21135	-8.8879	-0.36352	-8.8878	-0.31753	-5.4468	-0.035812	-3.8882	-0.005089	-3.888	-0.013234
-47.739	-2.5927	-3.8869	-0.21123	-8.887	-0.36392	-8.887	-0.31737	-5.4434	-0.036323	-3.8874	-0.004646	-3.8872	-0.013256
-47.738	-2.5918	-3.8861	-0.21106	-8.8862	-0.36303	-8.8862	-0.31829	-5.4401	-0.03576	-3.8865	-0.003798	-3.8863	-0.013926
-47.736	-2.5915	-3.8853	-0.21028	-8.8854	-0.36369	-8.8853	-0.31892	-5.4368	-0.035401	-3.8857	-0.004159	-3.8855	-0.014446
-47.734	-2.5915	-3.8844	-0.20989	-8.8845	-0.36324	-8.8845	-0.3195	-5.4335	-0.034646	-3.8849	-0.003941	-3.8847	-0.015469
-47.733	-2.5909	-3.8836	-0.20952	-8.8837	-0.36375	-8.8837	-0.31932	-5.4301	-0.033213	-3.884	-0.003287	-3.8838	-0.016377
-47.731	-2.5898	-3.8828	-0.20889	-8.8829	-0.36296	-8.8828	-0.31907	-5.4268	-0.03055	-3.8832	-0.004876	-3.883	-0.016852
-47.729	-2.589	-3.8819	-0.20865	-8.882	-0.36357	-8.882	-0.31962	-5.4235	-0.028794	-3.8824	-0.005074	-3.8822	-0.016197
-47.728	-2.5888	-3.8811	-0.20865	-8.8812	-0.36514	-8.8812	-0.3199	-5.4201	-0.029729	-3.8815	-0.005813	-3.8813	-0.016236
-47.726	-2.5882	-3.8803	-0.20802	-8.8804	-0.3643	-8.8803	-0.31887	-5.4168	-0.028667	-3.8807	-0.005126	-3.8805	-0.016389
-47.724	-2.5872	-3.8794	-0.20742	-8.8795	-0.36404	-8.8795	-0.31794	-5.4135	-0.028487	-3.8799	-0.004209	-3.8797	-0.015496
-47.723	-2.587	-3.8786	-0.20703	-8.8787	-0.36242	-8.8787	-0.31778	-5.4101	-0.028489	-3.879	-0.003966	-3.8788	-0.015065
-47.721	-2.5875	-3.8778	-0.20605	-8.8779	-0.36218	-8.8778	-0.31804	-5.4068	-0.031183	-3.8782	-0.003009	-3.878	-0.015206
-47.719	-2.5885	-3.8769	-0.2056	-8.8771	-0.36098	-8.877	-0.31817	-5.4035	-0.03239	-3.8774	-0.003029	-3.8772	-0.015619
-47.718	-2.5889	-3.8761	-0.20562	-8.8762	-0.36027	-8.8762	-0.31788	-5.4001	-0.032261	-3.8765	-0.003874	-3.8763	-0.015788
-47.716	-2.5888	-3.8753	-0.20597	-8.8754	-0.36123	-8.8753	-0.31935	-5.3968	-0.030758	-3.8757	-0.004102	-3.8755	-0.015409
-47.714	-2.5887	-3.8744	-0.20617	-8.8746	-0.36088	-8.8745	-0.32098	-5.3935	-0.029344	-3.8749	-0.003955	-3.8747	-0.014596
-47.713	-2.5892	-3.8736	-0.2061	-8.8737	-0.36028	-8.8737	-0.32266	-5.3901	-0.030431	-3.8741	-0.002528	-3.8739	-0.014371
-47.711	-2.5901	-3.8728	-0.20611	-8.8729	-0.35962	-8.8728	-0.3238	-5.3868	-0.031374	-3.8732	-0.001828	-3.873	-0.014713
-47.709	-2.5903	-3.8719	-0.20686	-8.8721	-0.36034	-8.872	-0.324	-5.3835	-0.031753	-3.8724	-0.002187	-3.8722	-0.014917
-47.708	-2.5912	-3.8711	-0.20696	-8.8712	-0.35946	-8.8712	-0.32338	-5.3802	-0.033142	-3.8716	-0.001401	-3.8714	-0.015022
-47.706	-2.5915	-3.8703	-0.20759	-8.8704	-0.3589	-8.8703	-0.32349	-5.3768	-0.03343	-3.8707	-0.000383	-3.8705	-0.015765
-47.704	-2.591	-3.8694	-0.20816	-8.8696	-0.35798	-8.8695	-0.32388	-5.3735	-0.036469	-3.8699	-3.5e-05	-3.8697	-0.016203
-47.703	-2.5912	-3.8686	-0.20837	-8.8687	-0.35717	-8.8687	-0.32352	-5.3702	-0.037258	-3.8691	-7.5e-05	-3.8689	-0.015584
-47.701	-2.5917	-3.8678	-0.20837	-8.8679	-0.35716	-8.8678	-0.32373	-5.3668	-0.035786	-3.8682	0.000212	-3.868	-0.01593
-47.699	-2.5924	-3.8669	-0.20829	-8.8671	-0.35673	-8.867	-0.32368	-5.3635	-0.034531	-3.8674	0.001109	-3.8672	-0.015886
-47.698	-2.5929	-3.8661	-0.20838	-8.8662	-0.35685	-8.8662	-0.3243	-5.3602	-0.032412	-3.8666	0.000713	-3.8664	-0.015068
-47.696	-2.5941	-3.8653	-0.20921	-8.8654	-0.35636	-8.8653	-0.32535	-5.3568	-0.033095	-3.8657	-0.00016	-3.8655	-0.014272
-47.694	-2.5959	-3.8644	-0.2096	-8.8646	-0.35659	-8.8645	-0.32538	-5.3535	-0.034694	-3.8649	-0.000424	-3.8647	-0.014552
-47.693	-2.597	-3.8636	-0.20919	-8.8637	-0.35612	-8.8637	-0.32477	-5.3502	-0.03721	-3.8641	-0.000498	-3.8639	-0.014593
-47.691	-2.5986	-3.8628	-0.20908	-8.8629	-0.35561	-8.8629	-0.32515	-5.3468	-0.039162	-3.8632	-0.000545	-3.863	-0.014801
-47.689	-2.6002	-3.862	-0.20922	-8.8621	-0.35555	-8.862	-0.3249	-5.3435	-0.038676	-3.8624	-0.001619	-3.8622	-0.0149
-47.688	-2.6004	-3.8611	-0.20944	-8.8612	-0.35619	-8.8612	-0.325	-5.3402	-0.039391	-3.8616	-0.001133	-3.8614	-0.014741
-47.686	-2.6007	-3.8603	-0.20951	-8.8604	-0.35541	-8.8604	-0.32441	-5.3368	-0.036482	-3.8607	-0.001054	-3.8605	-0.014563
-47.684	-2.6015	-3.8595	-0.20991	-8.8596	-0.3549	-8.8595	-0.32424	-5.3335	-0.034761	-3.8599	-0.001655	-3.8597	-0.014997
-47.683	-2.6023	-3.8586	-0.21056	-8.8587	-0.35326	-8.8587	-0.32421	-5.3302	-0.032217	-3.8591	-0.001861	-3.8589	-0.015767
-47.681	-2.6034	-3.8578	-0.21102	-8.8579	-0.35363	-8.8579	-0.32383	-5.3269	-0.030969	-3.8582	-0.00154	-3.858	-0.016142
-47.679	-2.6041	-3.857	-0.21122	-8.8571	-0.35356	-8.857	-0.32298	-5.3235	-0.03207	-3.8574	-2.9e-05	-3.8572	-0.016271
-47.678	-2.604	-3.8561	-0.21142	-8.8562	-0.35233	-8.8562	-0.32334	-5.3202	-0.031213	-3.8566	0.001273	-3.8564	-0.016422
-47.676	-2.6041	-3.8553	-0.21237	-8.8554	-0.35128	-8.8554	-0.32424	-5.3169	-0.032015	-3.8557	0.001245	-3.8555	-0.016971
-47.674	-2.6052	-3.8545	-0.21343	-8.8546	-0.35121	-8.8545	-0.3239	-5.3135	-0.030895	-3.8549	0.000488	-3.8547	-0.01739
-47.673	-2.6063	-3.8536	-0.21361	-8.8538	-0.35152	-8.8537	-0.32406	-5.3102	-0.02968	-3.8541	0.000719	-3.8539	-0.017884
-47.671	-2.6061	-3.8528	-0.2131	-8.8529	-0.35186	-8.8529	-0.32447	-5.3069	-0.029188	-3.8533	0.001514	-3.853	-0.017094
-47.669	-2.6064	-3.852	-0.21354	-8.8521	-0.35216	-8.852	-0.32443	-5.3035	-0.028901	-3.8524	0.000263	-3.8522	-0.016865
-47.668	-2.6067	-3.8511	-0.21483	-8.8513	-0.3521	-8.8512	-0.32386	-5.3002	-0.029066	-3.8516	0.000902	-3.8514	-0.015907
-47.666	-2.607	-3.8503	-0.21511	-8.8504	-0.35098	-8.8504	-0.32263	-5.2969	-0.028931	-3.8508	0.00179	-3.8506	-0.016109
-47.664	-2.6088	-3.8495	-0.2155	-8.8496	-0.35054	-8.8495	-0.32135	-5.2935	-0.030443	-3.8499	0.000803	-3.8497	-0.015661
-47.663	-2.61	-3.8486	-0.21497	-8.8488	-0.35077	-8.8487	-0.32208	-5.2902	-0.03125	-3.8491	0.001606	-3.8489	-0.015306
-47.661	-2.6106	-3.8478	-0.21424	-8.8479	-0.35095	-8.8479	-0.32186	-5.2869	-0.031881	-3.8483	0.001333	-3.8481	-0.014921
-47.659	-2.6109	-3.847	-0.21389	-8.8471	-0.35116	-8.847	-0.32272	-5.2835	-0.031191	-3.8474	0.001528	-3.8472	-0.01495
-47.658	-2.6107	-3.8461	-0.21395	-8.8463	-0.35006	-8.8462	-0.32413	-5.2802	-0.03052	-3.8466	0.001111	-3.8464	-0.015444
-47.656	-2.611	-3.8453	-0.21442	-8.8454	-0.35037	-8.8454	-0.32395	-5.2769	-0.030119	-3.8458	0.000635	-3.8456	-0.015074
-47.654	-2.6112	-3.8445	-0.21495	-8.8446	-0.35031	-8.8445	-0.32254	-5.2736	-0.031062	-3.8449	0.000294	-3.8447	-0.015957
-47.653	-2.6104	-3.8436	-0.21521	-8.8438	-0.34925	-8.8437	-0.32216	-5.2702	-0.033637	-3.8441	0.001538	-3.8439	-0.015847
-47.651	-2.6099	-3.8428	-0.21539	-8.8429	-0.34797	-8.8429	-0.32269	-5.2669	-0.032162	-3.8433	0.001446	-3.8431	-0.014761
-47.649	-2.6091	-3.842	-0.21625	-8.8421	-0.34711	-8.842	-0.32336	-5.2636	-0.030474	-3.8424	0.001348	-3.8422	-0.014841
-47.648	-2.6093	-3.8411	-0.21679	-8.8413	-0.34731	-8.8412	-0.32378	-5.2602	-0.032173	-3.8416	0.002189	-3.8414	-0.014842
-47.646	-2.6098	-3.8403	-0.21717	-8.8404	-0.34802	-8.8404	-0.32417	-5.2569	-0.031605	-3.8408	0.00232	-3.8406	-0.01389
-47.644	-2.61	-3.8395	-0.21674	-8.8396	-0.34794	-8.8395	-0.32412	-5.2536	-0.030527	-3.8399	0.003978	-3.8397	-0.013537
-47.643	-2.6097	-3.8387	-0.21714	-8.8388	-0.3479	-8.8387	-0.32467	-5.2502	-0.029103	-3.8391	0.00362	-3.8389	-0.013922
-47.641	-2.6103	-3.8378	-0.21812	-8.8379	-0.34848	-8.8379	-0.32558	-5.2469	-0.030395	-3.8383	0.003267	-3.8381	-0.014941
-47.639	-2.6097	-3.837	-0.21795	-8.8371	-0.34934	-8.8371	-0.32629	-5.2436	-0.031827	-3.8374	0.001833	-3.8372	-0.014896
-47.638	-2.6094	-3.8362	-0.21799	-8.8363	-0.34898	-8.8362	-0.32714	-5.2402	-0.032623	-3.8366	0.001617	-3.8364	-0.014506
-47.636	-2.6104	-3.8353	-0.21795	-8.8354	-0.34948	-8.8354	-0.3268	-5.2369	-0.032881	-3.8358	0.002335	-3.8356	-0.013036
-47.634	-2.6104	-3.8345	-0.21781	-8.8346	-0.34921	-8.8346	-0.32593	-5.2336	-0.03354	-3.8349	0.00284	-3.8347	-0.012841
-47.633	-2.6092	-3.8337	-0.21767	-8.8338	-0.34796	-8.8337	-0.32522	-5.2302	-0.032288	-3.8341	0.001654	-3.8339	-0.013025
-47.631	-2.6087	-3.8328	-0.21748	-8.8329	-0.34667	-8.8329	-0.32498	-5.2269	-0.031814	-3.8333	0.002439	-3.8331	-0.013309
-47.629	-2.609	-3.832	-0.21722	-8.8321	-0.34505	-8.8321	-0.32391	-5.2236	-0.03186	-3.8324	0.00164	-3.8322	-0.013158
-47.628	-2.6082	-3.8312	-0.21709	-8.8313	-0.34446	-8.8312	-0.32285	-5.2203	-0.032069	-3.8316	0.001977	-3.8314	-0.012325
-47.626	-2.6083	-3.8303	-0.21725	-8.8305	-0.34449	-8.8304	-0.32242	-5.2169	-0.031398	-3.8308	0.001571	-3.8306	-0.011767
-47.624	-2.6087	-3.8295	-0.21739	-8.8296	-0.34368	-8.8296	-0.32312	-5.2136	-0.032744	-3.83	0.000993	-3.8297	-0.011284
-47.623	-2.6067	-3.8287	-0.21734	-8.8288	-0.34309	-8.8287	-0.32349	-5.2103	-0.03581	-3.8291	-0.000491	-3.8289	-0.011085
-47.621	-2.6054	-3.8278	-0.21696	-8.828	-0.34263	-8.8279	-0.32373	-5.2069	-0.032644	-3.8283	-0.000659	-3.8281	-0.010797
-47.619	-2.6051	-3.827	-0.21656	-8.8271	-0.34223	-8.8271	-0.32384	-5.2036	-0.03478	-3.8275	0.000311	-3.8273	-0.010988
-47.618	-2.6054	-3.8262	-0.21658	-8.8263	-0.34264	-8.8262	-0.32387	-5.2003	-0.034288	-3.8266	0.000461	-3.8264	-0.010458
-47.616	-2.606	-3.8253	-0.21686	-8.8255	-0.34223	-8.8254	-0.32495	-5.1969	-0.032675	-3.8258	-0.000784	-3.8256	-0.010733
-47.614	-2.6067	-3.8245	-0.21738	-8.8246	-0.3414	-8.8246	-0.32529	-5.1936	-0.033069	-3.825	-0.001198	-3.8248	-0.011257
-47.613	-2.6075	-3.8237	-0.21771	-8.8238	-0.34171	-8.8237	-0.32494	-5.1903	-0.032316	-3.8241	-0.00107	-3.8239	-0.011712
-47.611	-2.6066	-3.8228	-0.21792	-8.823	-0.34177	-8.8229	-0.32551	-5.1869	-0.03073	-3.8233	-0.001587	-3.8231	-0.011811
-47.609	-2.6062	-3.822	-0.2185	-8.8221	-0.34197	-8.8221	-0.32594	-5.1836	-0.032469	-3.8225	-0.001792	-3.8223	-0.011702
-47.608	-2.6065	-3.8212	-0.21875	-8.8213	-0.34111	-8.8212	-0.32528	-5.1803	-0.030178	-3.8216	-0.001875	-3.8214	-0.011977
-47.606	-2.6069	-3.8203	-0.2191	-8.8205	-0.3407	-8.8204	-0.3261	-5.1769	-0.030189	-3.8208	-0.000959	-3.8206	-0.011326
-47.604	-2.6079	-3.8195	-0.21947	-8.8196	-0.33969	-8.8196	-0.32636	-5.1736	-0.029877	-3.82	-0.001531	-3.8198	-0.011146
-47.603	-2.6084	-3.8187	-0.21918	-8.8188	-0.34092	-8.8187	-0.32655	-5.1703	-0.028507	-3.8191	-0.002738	-3.8189	-0.011444
-47.601	-2.6094	-3.8178	-0.21842	-8.818	-0.34166	-8.8179	-0.32744	-5.167	-0.029064	-3.8183	-0.002253	-3.8181	-0.011225
-47.599	-2.6098	-3.817	-0.21775	-8.8171	-0.34331	-8.8171	-0.32791	-5.1636	-0.029411	-3.8175	-0.001724	-3.8173	-0.010149
-47.598	-2.6111	-3.8162	-0.21763	-8.8163	-0.34303	-8.8162	-0.32837	-5.1603	-0.027708	-3.8166	-0.002494	-3.8164	-0.010549
-47.596	-2.6126	-3.8154	-0.21754	-8.8155	-0.34302	-8.8154	-0.32917	-5.157	-0.028487	-3.8158	-0.003555	-3.8156	-0.010587
-47.594	-2.6124	-3.8145	-0.21727	-8.8146	-0.34273	-8.8146	-0.32959	-5.1536	-0.027784	-3.815	-0.004586	-3.8148	-0.010658
-47.593	-2.6124	-3.8137	-0.21713	-8.8138	-0.34308	-8.8137	-0.32949	-5.1503	-0.027334	-3.8141	-0.004664	-3.8139	-0.010986
-47.591	-2.6123	-3.8129	-0.21699	-8.813	-0.34233	-8.8129	-0.32971	-5.147	-0.028193	-3.8133	-0.003752	-3.8131	-0.011305
-47.589	-2.611	-3.812	-0.21687	-8.8121	-0.34164	-8.8121	-0.32878	-5.1436	-0.02795	-3.8125	-0.003573	-3.8123	-0.011898
-47.588	-2.6106	-3.8112	-0.21701	-8.8113	-0.34152	-8.8112	-0.32909	-5.1403	-0.027342	-3.8116	-0.00423	-3.8114	-0.012149
-47.586	-2.612	-3.8104	-0.21706	-8.8105	-0.34125	-8.8104	-0.32821	-5.137	-0.027126	-3.8108	-0.003311	-3.8106	-0.012404
-47.584	-2.6134	-3.8095	-0.21711	-8.8097	-0.34104	-8.8096	-0.32922	-5.1336	-0.026945	-3.81	-0.002681	-3.8098	-0.012614
-47.583	-2.6137	-3.8087	-0.21706	-8.8088	-0.34157	-8.8088	-0.32926	-5.1303	-0.02794	-3.8091	-0.003163	-3.8089	-0.011645
-47.581	-2.6134	-3.8079	-0.2167	-8.808	-0.34209	-8.8079	-0.32998	-5.127	-0.029678	-3.8083	-0.002261	-3.8081	-0.011813
-47.579	-2.6131	-3.807	-0.21658	-8.8072	-0.34157	-8.8071	-0.32886	-5.1236	-0.029031	-3.8075	-0.002087	-3.8073	-0.011973
-47.578	-2.6131	-3.8062	-0.21621	-8.8063	-0.34134	-8.8063	-0.32879	-5.1203	-0.028781	-3.8067	-0.000898	-3.8065	-0.011151
-47.576	-2.6133	-3.8054	-0.2155	-8.8055	-0.34008	-8.8054	-0.3287	-5.117	-0.028691	-3.8058	-0.000548	-3.8056	-0.011197
-47.574	-2.6126	-3.8045	-0.21541	-8.8047	-0.34041	-8.8046	-0.32814	-5.1137	-0.028716	-3.805	3.1e-05	-3.8048	-0.010771
-47.573	-2.6111	-3.8037	-0.21525	-8.8038	-0.34062	-8.8038	-0.32699	-5.1103	-0.030686	-3.8042	-0.000285	-3.804	-0.01193
-47.571	-2.6105	-3.8029	-0.21488	-8.803	-0.34099	-8.8029	-0.32737	-5.107	-0.031801	-3.8033	-0.001343	-3.8031	-0.011408
-47.569	-2.6109	-3.802	-0.21514	-8.8022	-0.34261	-8.8021	-0.32693	-5.1037	-0.031916	-3.8025	-0.002218	-3.8023	-0.012264
-47.568	-2.6103	-3.8012	-0.21517	-8.8013	-0.34304	-8.8013	-0.32673	-5.1003	-0.030925	-3.8017	-0.002504	-3.8015	-0.011438
-47.566	-2.6099	-3.8004	-0.21511	-8.8005	-0.34264	-8.8004	-0.32548	-5.097	-0.030373	-3.8008	-0.002802	-3.8006	-0.011104
-47.564	-2.6092	-3.7995	-0.21488	-8.7997	-0.34263	-8.7996	-0.32508	-5.0937	-0.032131	-3.8	-0.002736	-3.7998	-0.009618
-47.563	-2.6085	-3.7987	-0.21479	-8.7988	-0.34049	-8.7988	-0.32401	-5.0903	-0.032693	-3.7992	-0.002943	-3.799	-0.00988
-47.561	-2.6084	-3.7979	-0.21471	-8.798	-0.34036	-8.7979	-0.32432	-5.087	-0.033367	-3.7983	-0.003517	-3.7981	-0.009912
-47.559	-2.6088	-3.797	-0.21417	-8.7972	-0.34009	-8.7971	-0.32464	-5.0837	-0.031421	-3.7975	-0.003509	-3.7973	-0.010018
-47.558	-2.6092	-3.7962	-0.21348	-8.7963	-0.34041	-8.7963	-0.3235	-5.0803	-0.034115	-3.7967	-0.003472	-3.7965	-0.010166
-47.556	-2.6081	-3.7954	-0.21378	-8.7955	-0.34035	-8.7954	-0.32247	-5.077	-0.033712	-3.7958	-0.002927	-3.7956	-0.010714
-47.554	-2.6066	-3.7945	-0.21376	-8.7947	-0.34161	-8.7946	-0.32169	-5.0737	-0.036418	-3.795	-0.003241	-3.7948	-0.010345
-47.553	-2.6063	-3.7937	-0.21403	-8.7938	-0.34155	-8.7938	-0.32251	-5.0703	-0.03757	-3.7942	-0.003918	-3.794	-0.010749
-47.551	-2.6056	-3.7929	-0.21447	-8.793	-0.34088	-8.7929	-0.32343	-5.067	-0.037976	-3.7933	-0.005063	-3.7931	-0.010528
-47.549	-2.6061	-3.7921	-0.21471	-8.7922	-0.34043	-8.7921	-0.32307	-5.0637	-0.03847	-3.7925	-0.004399	-3.7923	-0.011046
-47.548	-2.6086	-3.7912	-0.21492	-8.7913	-0.34181	-8.7913	-0.32348	-5.0604	-0.039504	-3.7917	-0.004818	-3.7915	-0.010886
-47.546	-2.6104	-3.7904	-0.21536	-8.7905	-0.34334	-8.7904	-0.32364	-5.057	-0.040037	-3.7908	-0.004477	-3.7906	-0.012015
-47.544	-2.6103	-3.7896	-0.21595	-8.7897	-0.34411	-8.7896	-0.32395	-5.0537	-0.040828	-3.79	-0.004977	-3.7898	-0.014259
-47.543	-2.6087	-3.7887	-0.21568	-8.7888	-0.34325	-8.7888	-0.32456	-5.0504	-0.039698	-3.7892	-0.005392	-3.789	-0.014236
-47.541	-2.6072	-3.7879	-0.21507	-8.788	-0.34332	-8.7879	-0.32426	-5.047	-0.039949	-3.7883	-0.006045	-3.7881	-0.014328
-47.539	-2.6079	-3.7871	-0.21504	-8.7872	-0.34374	-8.7871	-0.32344	-5.0437	-0.039356	-3.7875	-0.005921	-3.7873	-0.014492
-47.538	-2.6089	-3.7862	-0.21536	-8.7864	-0.34378	-8.7863	-0.3221	-5.0404	-0.041554	-3.7867	-0.006984	-3.7865	-0.015081
-47.536	-2.6088	-3.7854	-0.2165	-8.7855	-0.34366	-8.7854	-0.32169	-5.037	-0.041106	-3.7859	-0.007424	-3.7856	-0.015488
-47.534	-2.6085	-3.7846	-0.21686	-8.7847	-0.34279	-8.7846	-0.32162	-5.0337	-0.040115	-3.785	-0.007566	-3.7848	-0.015516
-47.533	-2.6083	-3.7837	-0.21658	-8.7839	-0.34256	-8.7838	-0.31993	-5.0304	-0.039325	-3.7842	-0.006596	-3.784	-0.014917
-47.531	-2.6076	-3.7829	-0.21594	-8.783	-0.34265	-8.783	-0.31949	-5.027	-0.038426	-3.7834	-0.007302	-3.7832	-0.013653
-47.529	-2.6074	-3.7821	-0.2155	-8.7822	-0.34321	-8.7821	-0.31907	-5.0237	-0.03543	-3.7825	-0.007113	-3.7823	-0.013876
-47.528	-2.6083	-3.7812	-0.21576	-8.7814	-0.34354	-8.7813	-0.31863	-5.0204	-0.036449	-3.7817	-0.006517	-3.7815	-0.013936
-47.526	-2.6095	-3.7804	-0.21644	-8.7805	-0.34355	-8.7805	-0.31871	-5.017	-0.037243	-3.7809	-0.00632	-3.7807	-0.014069
-47.524	-2.6093	-3.7796	-0.21599	-8.7797	-0.34424	-8.7796	-0.31829	-5.0137	-0.037459	-3.78	-0.005038	-3.7798	-0.0133
-47.523	-2.6089	-3.7787	-0.21561	-8.7789	-0.34494	-8.7788	-0.31766	-5.0104	-0.037149	-3.7792	-0.004597	-3.779	-0.01319
-47.521	-2.6097	-3.7779	-0.21509	-8.778	-0.34414	-8.778	-0.3181	-5.0071	-0.037925	-3.7784	-0.004087	-3.7782	-0.012728
-47.519	-2.6103	-3.7771	-0.21515	-8.7772	-0.34368	-8.7771	-0.3177	-5.0037	-0.037102	-3.7775	-0.003685	-3.7773	-0.01228
-47.518	-2.6091	-3.7762	-0.21522	-8.7764	-0.34327	-8.7763	-0.31678	-5.0004	-0.035025	-3.7767	-0.004373	-3.7765	-0.011983
-47.516	-2.6082	-3.7754	-0.21536	-8.7755	-0.34256	-8.7755	-0.3158	-4.9971	-0.034352	-3.7759	-0.004685	-3.7757	-0.012735
-47.514	-2.6088	-3.7746	-0.21539	-8.7747	-0.34241	-8.7746	-0.3151	-4.9937	-0.037007	-3.775	-0.003707	-3.7748	-0.011856
-47.513	-2.6093	-3.7737	-0.21489	-8.7739	-0.34253	-8.7738	-0.31441	-4.9904	-0.039384	-3.7742	-0.003479	-3.774	-0.012677
-47.511	-2.6089	-3.7729	-0.21467	-8.773	-0.34304	-8.773	-0.31343	-4.9871	-0.037868	-3.7734	-0.003481	-3.7732	-0.011772
-47.509	-2.6094	-3.7721	-0.21461	-8.7722	-0.34273	-8.7721	-0.31323	-4.9837	-0.039044	-3.7725	-0.00323	-3.7723	-0.012476
-47.508	-2.609	-3.7713	-0.21405	-8.7714	-0.34297	-8.7713	-0.31293	-4.9804	-0.039108	-3.7717	-0.003141	-3.7715	-0.011465
-47.506	-2.6081	-3.7704	-0.21422	-8.7705	-0.3436	-8.7705	-0.31312	-4.9771	-0.039216	-3.7709	-0.003428	-3.7707	-0.011426
-47.504	-2.6078	-3.7696	-0.21513	-8.7697	-0.34386	-8.7696	-0.31244	-4.9737	-0.038576	-3.77	-0.003712	-3.7698	-0.011693
-47.503	-2.6083	-3.7688	-0.21502	-8.7689	-0.34422	-8.7688	-0.31344	-4.9704	-0.038397	-3.7692	-0.00421	-3.769	-0.012128
-47.501	-2.6091	-3.7679	-0.21389	-8.768	-0.344	-8.768	-0.3126	-4.9671	-0.040552	-3.7684	-0.004889	-3.7682	-0.011622
-47.499	-2.6101	-3.7671	-0.21313	-8.7672	-0.34318	-8.7671	-0.31362	-4.9637	-0.037829	-3.7675	-0.005095	-3.7673	-0.011758
-47.498	-2.6105	-3.7663	-0.21274	-8.7664	-0.34252	-8.7663	-0.31409	-4.9604	-0.039961	-3.7667	-0.005344	-3.7665	-0.011992
-47.496	-2.6113	-3.7654	-0.21259	-8.7655	-0.34208	-8.7655	-0.31474	-4.9571	-0.042272	-3.7659	-0.005981	-3.7657	-0.01183
-47.494	-2.6127	-3.7646	-0.21385	-8.7647	-0.34207	-8.7646	-0.31435	-4.9538	-0.038392	-3.765	-0.007521	-3.7648	-0.013352
-47.493	-2.6123	-3.7638	-0.21527	-8.7639	-0.34317	-8.7638	-0.31329	-4.9504	-0.037046	-3.7642	-0.008205	-3.764	-0.013915
-47.491	-2.6127	-3.7629	-0.21593	-8.7631	-0.34305	-8.763	-0.31289	-4.9471	-0.034471	-3.7634	-0.00843	-3.7632	-0.01453
-47.489	-2.6159	-3.7621	-0.21652	-8.7622	-0.34302	-8.7621	-0.31254	-4.9438	-0.034031	-3.7626	-0.00864	-3.7624	-0.014123
-47.488	-2.6161	-3.7613	-0.21645	-8.7614	-0.34342	-8.7613	-0.31223	-4.9404	-0.032127	-3.7617	-0.008131	-3.7615	-0.01397
-47.486	-2.6155	-3.7604	-0.21549	-8.7606	-0.34318	-8.7605	-0.3125	-4.9371	-0.032092	-3.7609	-0.007536	-3.7607	-0.012973
-47.484	-2.6156	-3.7596	-0.21437	-8.7597	-0.34273	-8.7596	-0.31231	-4.9338	-0.031478	-3.7601	-0.006678	-3.7599	-0.013875
-47.483	-2.6166	-3.7588	-0.2142	-8.7589	-0.34362	-8.7588	-0.31246	-4.9304	-0.031579	-3.7592	-0.0058	-3.759	-0.013779
-47.481	-2.6171	-3.7579	-0.21446	-8.7581	-0.34279	-8.758	-0.31243	-4.9271	-0.029082	-3.7584	-0.005229	-3.7582	-0.014577
-47.479	-2.6165	-3.7571	-0.21397	-8.7572	-0.34389	-8.7572	-0.3127	-4.9238	-0.028377	-3.7576	-0.005105	-3.7574	-0.015317
-47.478	-2.6163	-3.7563	-0.21391	-8.7564	-0.34288	-8.7563	-0.31182	-4.9204	-0.030708	-3.7567	-0.00536	-3.7565	-0.01597
-47.476	-2.6181	-3.7554	-0.21356	-8.7556	-0.34374	-8.7555	-0.31091	-4.9171	-0.029297	-3.7559	-0.005346	-3.7557	-0.016265
-47.474	-2.6187	-3.7546	-0.21273	-8.7547	-0.34303	-8.7547	-0.31157	-4.9138	-0.030794	-3.7551	-0.005867	-3.7549	-0.015902
-47.473	-2.6181	-3.7538	-0.21234	-8.7539	-0.34231	-8.7538	-0.31177	-4.9104	-0.032709	-3.7542	-0.006397	-3.754	-0.015439
-47.471	-2.6171	-3.7529	-0.21235	-8.7531	-0.34122	-8.753	-0.31147	-4.9071	-0.036883	-3.7534	-0.00677	-3.7532	-0.015946
-47.469	-2.6175	-3.7521	-0.21247	-8.7522	-0.34068	-8.7522	-0.30958	-4.9038	-0.038138	-3.7526	-0.007307	-3.7524	-0.016826
-47.468	-2.6177	-3.7513	-0.21255	-8.7514	-0.34117	-8.7513	-0.30854	-4.9005	-0.039671	-3.7517	-0.00731	-3.7515	-0.017511
-47.466	-2.6184	-3.7504	-0.21291	-8.7506	-0.34174	-8.7505	-0.3102	-4.8971	-0.039779	-3.7509	-0.007182	-3.7507	-0.017933
-47.465	-2.6186	-3.7496	-0.21151	-8.7497	-0.34073	-8.7497	-0.30955	-4.8938	-0.040459	-3.7501	-0.007127	-3.7499	-0.018422
-47.463	-2.6184	-3.7488	-0.21071	-8.7489	-0.34032	-8.7488	-0.30974	-4.8905	-0.04092	-3.7492	-0.007302	-3.749	-0.017406
-47.461	-2.6177	-3.748	-0.21049	-8.7481	-0.34039	-8.748	-0.31036	-4.8871	-0.04187	-3.7484	-0.007136	-3.7482	-0.016323
-47.46	-2.6169	-3.7471	-0.21093	-8.7472	-0.34111	-8.7472	-0.30908	-4.8838	-0.044314	-3.7476	-0.005938	-3.7474	-0.015495
-47.458	-2.6163	-3.7463	-0.21098	-8.7464	-0.34172	-8.7463	-0.30876	-4.8805	-0.044159	-3.7467	-0.005921	-3.7465	-0.015202
-47.456	-2.6167	-3.7455	-0.21157	-8.7456	-0.34165	-8.7455	-0.30961	-4.8771	-0.040872	-3.7459	-0.006139	-3.7457	-0.015977
-47.455	-2.6165	-3.7446	-0.21149	-8.7447	-0.34135	-8.7447	-0.30981	-4.8738	-0.038835	-3.7451	-0.005829	-3.7449	-0.016944
-47.453	-2.6162	-3.7438	-0.20998	-8.7439	-0.3418	-8.7438	-0.31143	-4.8705	-0.041078	-3.7442	-0.006003	-3.744	-0.017157
-47.451	-2.6176	-3.743	-0.20975	-8.7431	-0.34246	-8.743	-0.31191	-4.8671	-0.040084	-3.7434	-0.006756	-3.7432	-0.018345
-47.45	-2.6174	-3.7421	-0.21035	-8.7422	-0.34314	-8.7422	-0.31243	-4.8638	-0.03818	-3.7426	-0.007941	-3.7424	-0.018277
-47.448	-2.6166	-3.7413	-0.21054	-8.7414	-0.34321	-8.7413	-0.31247	-4.8605	-0.037137	-3.7418	-0.00761	-3.7415	-0.01841
-47.446	-2.6167	-3.7405	-0.20978	-8.7406	-0.34286	-8.7405	-0.31378	-4.8571	-0.035353	-3.7409	-0.007676	-3.7407	-0.018163
-47.445	-2.6157	-3.7396	-0.2092	-8.7398	-0.34286	-8.7397	-0.31363	-4.8538	-0.034901	-3.7401	-0.007292	-3.7399	-0.017496
-47.443	-2.6161	-3.7388	-0.20831	-8.7389	-0.34273	-8.7388	-0.3129	-4.8505	-0.03417	-3.7393	-0.007142	-3.7391	-0.016668
-47.441	-2.616	-3.738	-0.20812	-8.7381	-0.34287	-8.738	-0.31319	-4.8472	-0.034441	-3.7384	-0.007884	-3.7382	-0.0174
-47.44	-2.617	-3.7371	-0.20782	-8.7373	-0.34314	-8.7372	-0.31285	-4.8438	-0.034589	-3.7376	-0.008928	-3.7374	-0.018092
-47.438	-2.6177	-3.7363	-0.20749	-8.7364	-0.34428	-8.7363	-0.31201	-4.8405	-0.035769	-3.7368	-0.00945	-3.7366	-0.018523
-47.436	-2.6187	-3.7355	-0.20727	-8.7356	-0.34521	-8.7355	-0.31258	-4.8372	-0.036608	-3.7359	-0.008844	-3.7357	-0.018897
-47.435	-2.6189	-3.7346	-0.20744	-8.7348	-0.34501	-8.7347	-0.31338	-4.8338	-0.035951	-3.7351	-0.007938	-3.7349	-0.018939
-47.433	-2.6195	-3.7338	-0.20766	-8.7339	-0.34413	-8.7338	-0.31336	-4.8305	-0.037173	-3.7343	-0.008403	-3.7341	-0.018245
-47.431	-2.6204	-3.733	-0.20799	-8.7331	-0.34407	-8.733	-0.31386	-4.8272	-0.034233	-3.7334	-0.009403	-3.7332	-0.01834
-47.43	-2.6211	-3.7321	-0.20844	-8.7323	-0.34408	-8.7322	-0.31415	-4.8238	-0.036568	-3.7326	-0.009429	-3.7324	-0.018008
-47.428	-2.6205	-3.7313	-0.20878	-8.7314	-0.34393	-8.7314	-0.31462	-4.8205	-0.038239	-3.7318	-0.010198	-3.7316	-0.01954
-47.426	-2.6207	-3.7305	-0.20888	-8.7306	-0.34423	-8.7305	-0.3147	-4.8172	-0.041118	-3.7309	-0.010913	-3.7307	-0.019902
-47.425	-2.6196	-3.7296	-0.20899	-8.7298	-0.34408	-8.7297	-0.31552	-4.8138	-0.042386	-3.7301	-0.011391	-3.7299	-0.021039
-47.423	-2.6194	-3.7288	-0.20871	-8.7289	-0.34386	-8.7289	-0.31566	-4.8105	-0.041536	-3.7293	-0.011179	-3.7291	-0.019573
-47.421	-2.6189	-3.728	-0.20777	-8.7281	-0.34329	-8.728	-0.3164	-4.8072	-0.038586	-3.7284	-0.011173	-3.7282	-0.019595
-47.42	-2.62	-3.7271	-0.20756	-8.7273	-0.34242	-8.7272	-0.31606	-4.8038	-0.037076	-3.7276	-0.011206	-3.7274	-0.019595
-47.418	-2.6218	-3.7263	-0.20778	-8.7264	-0.34275	-8.7264	-0.31593	-4.8005	-0.035332	-3.7268	-0.011306	-3.7266	-0.020305
-47.416	-2.6226	-3.7255	-0.20807	-8.7256	-0.34355	-8.7255	-0.31451	-4.7972	-0.035366	-3.7259	-0.011588	-3.7257	-0.020817
-47.415	-2.6226	-3.7247	-0.20741	-8.7248	-0.34347	-8.7247	-0.31367	-4.7939	-0.035508	-3.7251	-0.011872	-3.7249	-0.021589
-47.413	-2.6224	-3.7238	-0.20785	-8.7239	-0.3438	-8.7239	-0.31431	-4.7905	-0.036307	-3.7243	-0.012063	-3.7241	-0.020548
-47.411	-2.6225	-3.723	-0.20776	-8.7231	-0.34446	-8.723	-0.31473	-4.7872	-0.036063	-3.7234	-0.011959	-3.7232	-0.020056
-47.41	-2.6218	-3.7222	-0.20693	-8.7223	-0.34459	-8.7222	-0.31544	-4.7839	-0.034079	-3.7226	-0.011497	-3.7224	-0.019818
-47.408	-2.6229	-3.7213	-0.20619	-8.7214	-0.34456	-8.7214	-0.31609	-4.7805	-0.035016	-3.7218	-0.011378	-3.7216	-0.019684
-47.406	-2.6243	-3.7205	-0.20595	-8.7206	-0.34432	-8.7205	-0.31736	-4.7772	-0.034512	-3.7209	-0.011322	-3.7207	-0.019446
-47.405	-2.6251	-3.7197	-0.20585	-8.7198	-0.34412	-8.7197	-0.31796	-4.7739	-0.034744	-3.7201	-0.010669	-3.7199	-0.019525
-47.403	-2.6263	-3.7188	-0.206	-8.719	-0.34421	-8.7189	-0.31837	-4.7705	-0.033854	-3.7193	-0.010374	-3.7191	-0.020574
-47.401	-2.6272	-3.718	-0.20686	-8.7181	-0.34424	-8.718	-0.31894	-4.7672	-0.033713	-3.7185	-0.011198	-3.7182	-0.020033
-47.4	-2.6282	-3.7172	-0.20697	-8.7173	-0.34367	-8.7172	-0.32015	-4.7639	-0.036302	-3.7176	-0.012055	-3.7174	-0.020785
-47.398	-2.6277	-3.7163	-0.20623	-8.7165	-0.34487	-8.7164	-0.32028	-4.7605	-0.035651	-3.7168	-0.012078	-3.7166	-0.020594
-47.396	-2.6269	-3.7155	-0.20538	-8.7156	-0.34473	-8.7155	-0.32083	-4.7572	-0.03676	-3.716	-0.011819	-3.7158	-0.02068
-47.395	-2.6258	-3.7147	-0.20521	-8.7148	-0.34533	-8.7147	-0.32096	-4.7539	-0.037933	-3.7151	-0.011282	-3.7149	-0.021268
-47.393	-2.625	-3.7138	-0.20582	-8.714	-0.34543	-8.7139	-0.32114	-4.7505	-0.037802	-3.7143	-0.010932	-3.7141	-0.020702
-47.391	-2.6243	-3.713	-0.20617	-8.7131	-0.345	-8.713	-0.32143	-4.7472	-0.039152	-3.7135	-0.010793	-3.7133	-0.020346
-47.39	-2.624	-3.7122	-0.20612	-8.7123	-0.3445	-8.7122	-0.32185	-4.7439	-0.039761	-3.7126	-0.010417	-3.7124	-0.021091
-47.388	-2.6246	-3.7113	-0.20637	-8.7115	-0.34467	-8.7114	-0.32159	-4.7406	-0.040155	-3.7118	-0.010126	-3.7116	-0.021825
-47.386	-2.6257	-3.7105	-0.20673	-8.7106	-0.34518	-8.7105	-0.32256	-4.7372	-0.03838	-3.711	-0.009365	-3.7108	-0.021664
-47.385	-2.626	-3.7097	-0.20649	-8.7098	-0.34474	-8.7097	-0.32465	-4.7339	-0.037782	-3.7101	-0.008528	-3.7099	-0.020873
-47.383	-2.6284	-3.7088	-0.20624	-8.709	-0.34393	-8.7089	-0.3241	-4.7306	-0.03994	-3.7093	-0.008679	-3.7091	-0.021144
-47.381	-2.6301	-3.708	-0.20724	-8.7081	-0.34335	-8.708	-0.32438	-4.7272	-0.041409	-3.7085	-0.008994	-3.7083	-0.021497
-47.38	-2.6316	-3.7072	-0.208	-8.7073	-0.34316	-8.7072	-0.32368	-4.7239	-0.039665	-3.7076	-0.009082	-3.7074	-0.022032
-47.378	-2.6318	-3.7063	-0.20883	-8.7065	-0.3431	-8.7064	-0.32161	-4.7206	-0.040498	-3.7068	-0.009595	-3.7066	-0.021982
-47.376	-2.6315	-3.7055	-0.20908	-8.7056	-0.34313	-8.7056	-0.32157	-4.7172	-0.039936	-3.706	-0.010565	-3.7058	-0.023477
-47.375	-2.6328	-3.7047	-0.20932	-8.7048	-0.34348	-8.7047	-0.32158	-4.7139	-0.039402	-3.7051	-0.010784	-3.7049	-0.02308
-47.373	-2.6324	-3.7038	-0.20866	-8.704	-0.3442	-8.7039	-0.3212	-4.7106	-0.040579	-3.7043	-0.010182	-3.7041	-0.022767
-47.371	-2.6319	-3.703	-0.20851	-8.7031	-0.34468	-8.7031	-0.32222	-4.7072	-0.04108	-3.7035	-0.009587	-3.7033	-0.022103
-47.37	-2.6319	-3.7022	-0.20895	-8.7023	-0.34456	-8.7022	-0.32142	-4.7039	-0.039478	-3.7026	-0.00654	-3.7024	-0.02232
-47.368	-2.6322	-3.7014	-0.20887	-8.7015	-0.34411	-8.7014	-0.32047	-4.7006	-0.039844	-3.7018	0.000945	-3.7016	-0.02157
-47.366	-2.6313	-3.7005	-0.20756	-8.7006	-0.34337	-8.7006	-0.31996	-4.6972	-0.041466	-3.701	0.010637	-3.7008	-0.022433
-47.365	-2.6297	-3.6997	-0.20708	-8.6998	-0.34336	-8.6997	-0.31885	-4.6939	-0.039936	-3.7001	0.020263	-3.6999	-0.022541
-47.363	-2.6298	-3.6989	-0.20714	-8.699	-0.3434	-8.6989	-0.31805	-4.6906	-0.040513	-3.6993	0.029257	-3.6991	-0.022835
-47.361	-2.63	-3.698	-0.20766	-8.6981	-0.34418	-8.6981	-0.3176	-4.6873	-0.039841	-3.6985	0.035917	-3.6983	-0.022714
-47.36	-2.6291	-3.6972	-0.20801	-8.6973	-0.34463	-8.6972	-0.31757	-4.6839	-0.0384	-3.6976	0.038186	-3.6974	-0.024819
-47.358	-2.6278	-3.6964	-0.20731	-8.6965	-0.34415	-8.6964	-0.31815	-4.6806	-0.03807	-3.6968	0.038319	-3.6966	-0.024644
-47.356	-2.6282	-3.6955	-0.20765	-8.6957	-0.34223	-8.6956	-0.31851	-4.6773	-0.040001	-3.696	0.038391	-3.6958	-0.024114
-47.355	-2.6276	-3.6947	-0.20711	-8.6948	-0.34123	-8.6947	-0.31794	-4.6739	-0.038111	-3.6952	0.038098	-3.695	-0.025374
-47.353	-2.628	-3.6939	-0.20726	-8.694	-0.33995	-8.6939	-0.318	-4.6706	-0.035771	-3.6943	0.037358	-3.6941	-0.02532
-47.351	-2.6281	-3.693	-0.20716	-8.6932	-0.34018	-8.6931	-0.31778	-4.6673	-0.038632	-3.6935	0.036786	-3.6933	-0.024656
-47.35	-2.6294	-3.6922	-0.20764	-8.6923	-0.34081	-8.6922	-0.31903	-4.6639	-0.03886	-3.6927	0.036972	-3.6925	-0.024994
-47.348	-2.63	-3.6914	-0.20787	-8.6915	-0.3406	-8.6914	-0.31859	-4.6606	-0.036758	-3.6918	0.037731	-3.6916	-0.025769
-47.346	-2.631	-3.6905	-0.20709	-8.6907	-0.34025	-8.6906	-0.31989	-4.6573	-0.035928	-3.691	0.038168	-3.6908	-0.025963
-47.345	-2.6321	-3.6897	-0.20665	-8.6898	-0.34037	-8.6897	-0.32002	-4.6539	-0.036718	-3.6902	0.038984	-3.69	-0.025364
-47.343	-2.6315	-3.6889	-0.20579	-8.689	-0.33939	-8.6889	-0.31999	-4.6506	-0.037459	-3.6893	0.03971	-3.6891	-0.025305
-47.341	-2.6298	-3.688	-0.20624	-8.6882	-0.33846	-8.6881	-0.31959	-4.6473	-0.036998	-3.6885	0.040235	-3.6883	-0.025617
-47.34	-2.6283	-3.6872	-0.2073	-8.6873	-0.33777	-8.6872	-0.31953	-4.6439	-0.036865	-3.6877	0.039985	-3.6875	-0.026603
-47.338	-2.6282	-3.6864	-0.20833	-8.6865	-0.33749	-8.6864	-0.31912	-4.6406	-0.038504	-3.6868	0.039987	-3.6866	-0.026677
-47.336	-2.6272	-3.6855	-0.2085	-8.6857	-0.33742	-8.6856	-0.31917	-4.6373	-0.037069	-3.686	0.040342	-3.6858	-0.026847
-47.335	-2.6259	-3.6847	-0.20883	-8.6848	-0.33748	-8.6847	-0.31914	-4.634	-0.035882	-3.6852	0.040964	-3.685	-0.0276
-47.333	-2.6263	-3.6839	-0.20802	-8.684	-0.33702	-8.6839	-0.31967	-4.6306	-0.03976	-3.6843	0.041949	-3.6841	-0.027491
-47.331	-2.6269	-3.683	-0.2082	-8.6832	-0.33614	-8.6831	-0.32167	-4.6273	-0.039813	-3.6835	0.042565	-3.6833	-0.026316
-47.33	-2.6263	-3.6822	-0.20942	-8.6823	-0.33518	-8.6822	-0.32024	-4.624	-0.037039	-3.6827	0.043155	-3.6825	-0.027561
-47.328	-2.6264	-3.6814	-0.20944	-8.6815	-0.33439	-8.6814	-0.32033	-4.6206	-0.03641	-3.6818	0.043202	-3.6816	-0.028625
-47.326	-2.6255	-3.6806	-0.20952	-8.6807	-0.33339	-8.6806	-0.32057	-4.6173	-0.035681	-3.681	0.043299	-3.6808	-0.028952
-47.325	-2.6259	-3.6797	-0.20963	-8.6798	-0.33303	-8.6798	-0.32078	-4.614	-0.035687	-3.6802	0.043422	-3.68	-0.029228
-47.323	-2.6262	-3.6789	-0.20991	-8.679	-0.33316	-8.6789	-0.3206	-4.6106	-0.033639	-3.6793	0.043644	-3.6791	-0.028357
-47.321	-2.6255	-3.6781	-0.21089	-8.6782	-0.33269	-8.6781	-0.32097	-4.6073	-0.033982	-3.6785	0.043599	-3.6783	-0.027963
-47.32	-2.6248	-3.6772	-0.21134	-8.6773	-0.3319	-8.6773	-0.32063	-4.604	-0.033154	-3.6777	0.043998	-3.6775	-0.027899
-47.318	-2.6253	-3.6764	-0.21168	-8.6765	-0.33191	-8.6764	-0.32005	-4.6006	-0.031979	-3.6768	0.044658	-3.6766	-0.029087
-47.316	-2.6271	-3.6756	-0.21248	-8.6757	-0.3322	-8.6756	-0.3191	-4.5973	-0.033202	-3.676	0.044512	-3.6758	-0.029316
-47.315	-2.6275	-3.6747	-0.2132	-8.6749	-0.33132	-8.6748	-0.3186	-4.594	-0.033244	-3.6752	0.044321	-3.675	-0.030023
-47.313	-2.6286	-3.6739	-0.21405	-8.674	-0.33125	-8.6739	-0.31835	-4.5906	-0.033453	-3.6744	0.043889	-3.6741	-0.029629
-47.311	-2.6296	-3.6731	-0.21388	-8.6732	-0.3314	-8.6731	-0.31867	-4.5873	-0.031085	-3.6735	0.043911	-3.6733	-0.030065
-47.31	-2.6297	-3.6722	-0.21342	-8.6724	-0.3307	-8.6723	-0.31939	-4.584	-0.031889	-3.6727	0.044435	-3.6725	-0.030064
-47.308	-2.6286	-3.6714	-0.21434	-8.6715	-0.33103	-8.6714	-0.31941	-4.5807	-0.032032	-3.6719	0.045129	-3.6717	-0.029508
-47.306	-2.63	-3.6706	-0.21444	-8.6707	-0.33217	-8.6706	-0.31948	-4.5773	-0.03147	-3.671	0.04542	-3.6708	-0.029245
-47.305	-2.6296	-3.6697	-0.21449	-8.6699	-0.3324	-8.6698	-0.32032	-4.574	-0.031329	-3.6702	0.045565	-3.67	-0.028953
-47.303	-2.629	-3.6689	-0.2134	-8.669	-0.33192	-8.6689	-0.32006	-4.5707	-0.030073	-3.6694	0.045871	-3.6692	-0.029017
-47.301	-2.6287	-3.6681	-0.21359	-8.6682	-0.33283	-8.6681	-0.31758	-4.5673	-0.030899	-3.6685	0.045407	-3.6683	-0.028154
-47.3	-2.6296	-3.6672	-0.21366	-8.6674	-0.33415	-8.6673	-0.3176	-4.564	-0.029948	-3.6677	0.04487	-3.6675	-0.027842
-47.298	-2.6309	-3.6664	-0.21343	-8.6665	-0.33498	-8.6664	-0.31618	-4.5607	-0.030266	-3.6669	0.044319	-3.6667	-0.027235
-47.296	-2.6312	-3.6656	-0.21327	-8.6657	-0.33547	-8.6656	-0.3178	-4.5573	-0.029343	-3.666	0.044526	-3.6658	-0.027302
-47.295	-2.6315	-3.6647	-0.21259	-8.6649	-0.33503	-8.6648	-0.31959	-4.554	-0.029108	-3.6652	0.045093	-3.665	-0.027
-47.293	-2.6317	-3.6639	-0.21189	-8.664	-0.33471	-8.6639	-0.31934	-4.5507	-0.02977	-3.6644	0.045695	-3.6642	-0.026889
-47.291	-2.6308	-3.6631	-0.21183	-8.6632	-0.33325	-8.6631	-0.31956	-4.5473	-0.028095	-3.6635	0.046396	-3.6633	-0.027999
-47.29	-2.631	-3.6622	-0.2122	-8.6624	-0.3321	-8.6623	-0.31926	-4.544	-0.027533	-3.6627	0.046647	-3.6625	-0.028504
-47.288	-2.6326	-3.6614	-0.21236	-8.6615	-0.33222	-8.6614	-0.3187	-4.5407	-0.028125	-3.6619	0.046924	-3.6617	-0.028287
-47.286	-2.6332	-3.6606	-0.21271	-8.6607	-0.33235	-8.6606	-0.31884	-4.5373	-0.030118	-3.661	0.044629	-3.6608	-0.027659
-47.285	-2.6348	-3.6597	-0.21232	-8.6599	-0.33196	-8.6598	-0.31901	-4.534	-0.031303	-3.6602	0.037478	-3.66	-0.028003
-47.283	-2.6363	-3.6589	-0.21204	-8.659	-0.33214	-8.6589	-0.31901	-4.5307	-0.031128	-3.6594	0.028759	-3.6592	-0.028545
-47.281	-2.6373	-3.6581	-0.21206	-8.6582	-0.33279	-8.6581	-0.31942	-4.5274	-0.030863	-3.6585	0.019865	-3.6583	-0.029377
-47.28	-2.6373	-3.6573	-0.21237	-8.6574	-0.33271	-8.6573	-0.31953	-4.524	-0.031455	-3.6577	0.010481	-3.6575	-0.028982
-47.278	-2.6378	-3.6564	-0.21198	-8.6565	-0.33104	-8.6564	-0.31913	-4.5207	-0.03301	-3.6569	0.00294	-3.6567	-0.030386
-47.276	-2.6374	-3.6556	-0.21202	-8.6557	-0.3302	-8.6556	-0.31978	-4.5174	-0.034557	-3.656	-3.1e-05	-3.6558	-0.030529
-47.275	-2.6365	-3.6548	-0.21274	-8.6549	-0.33009	-8.6548	-0.32018	-4.514	-0.035536	-3.6552	0.000555	-3.655	-0.029554
-47.273	-2.6364	-3.6539	-0.21332	-8.654	-0.3305	-8.654	-0.32096	-4.5107	-0.034233	-3.6544	0.000746	-3.6542	-0.02949
-47.271	-2.6367	-3.6531	-0.21444	-8.6532	-0.33054	-8.6531	-0.322	-4.5074	-0.034068	-3.6535	0.001504	-3.6533	-0.027951
-47.27	-2.6363	-3.6523	-0.2148	-8.6524	-0.33105	-8.6523	-0.32213	-4.504	-0.035339	-3.6527	0.002222	-3.6525	-0.027436
-47.268	-2.6362	-3.6514	-0.21463	-8.6516	-0.33124	-8.6515	-0.32207	-4.5007	-0.036928	-3.6519	0.002046	-3.6517	-0.027905
-47.266	-2.6373	-3.6506	-0.21359	-8.6507	-0.33138	-8.6506	-0.32179	-4.4974	-0.036609	-3.6511	0.001982	-3.6508	-0.027896
-47.265	-2.6351	-3.6498	-0.21263	-8.6499	-0.33161	-8.6498	-0.3221	-4.494	-0.036177	-3.6502	0.001471	-3.65	-0.026565
-47.263	-2.6343	-3.6489	-0.21307	-8.6491	-0.33204	-8.649	-0.32103	-4.4907	-0.036645	-3.6494	0.001069	-3.6492	-0.027117
-47.261	-2.6335	-3.6481	-0.21371	-8.6482	-0.33207	-8.6481	-0.32149	-4.4874	-0.038042	-3.6486	0.001175	-3.6484	-0.027383
-47.26	-2.6345	-3.6473	-0.21448	-8.6474	-0.33194	-8.6473	-0.32163	-4.484	-0.036008	-3.6477	0.001165	-3.6475	-0.026528
-47.258	-2.6357	-3.6464	-0.21426	-8.6466	-0.33208	-8.6465	-0.32114	-4.4807	-0.033632	-3.6469	0.000457	-3.6467	-0.025499
-47.256	-2.6372	-3.6456	-0.21356	-8.6457	-0.3319	-8.6456	-0.32121	-4.4774	-0.031313	-3.6461	3.1e-05	-3.6459	-0.025047
-47.255	-2.6377	-3.6448	-0.21341	-8.6449	-0.33189	-8.6448	-0.32032	-4.4741	-0.031812	-3.6452	0.000789	-3.645	-0.025192
-47.253	-2.6388	-3.6439	-0.21482	-8.6441	-0.33236	-8.644	-0.31991	-4.4707	-0.031754	-3.6444	0.001305	-3.6442	-0.025155
-47.251	-2.64	-3.6431	-0.2142	-8.6432	-0.33148	-8.6431	-0.32085	-4.4674	-0.030736	-3.6436	0.001248	-3.6434	-0.024469
-47.25	-2.6401	-3.6423	-0.2144	-8.6424	-0.33147	-8.6423	-0.32098	-4.4641	-0.029239	-3.6427	0.00111	-3.6425	-0.024698
-47.248	-2.641	-3.6414	-0.21456	-8.6416	-0.33189	-8.6415	-0.31973	-4.4607	-0.029715	-3.6419	0.000753	-3.6417	-0.024476
-47.246	-2.641	-3.6406	-0.21296	-8.6407	-0.33172	-8.6406	-0.31937	-4.4574	-0.029602	-3.6411	-3.8e-05	-3.6409	-0.023939
-47.245	-2.6401	-3.6398	-0.21326	-8.6399	-0.33153	-8.6398	-0.31933	-4.4541	-0.029141	-3.6402	-0.000343	-3.64	-0.023439
-47.243	-2.6394	-3.6389	-0.21258	-8.6391	-0.33126	-8.639	-0.3194	-4.4507	-0.028308	-3.6394	-4.8e-05	-3.6392	-0.023567
-47.241	-2.6383	-3.6381	-0.21305	-8.6382	-0.33143	-8.6381	-0.31964	-4.4474	-0.030306	-3.6386	0.000426	-3.6384	-0.023674
-47.24	-2.638	-3.6373	-0.21211	-8.6374	-0.33114	-8.6373	-0.31954	-4.4441	-0.03127	-3.6377	0.000529	-3.6375	-0.024757
-47.238	-2.6383	-3.6364	-0.21064	-8.6366	-0.33153	-8.6365	-0.31925	-4.4407	-0.031107	-3.6369	0.000257	-3.6367	-0.026301
-47.236	-2.6389	-3.6356	-0.21114	-8.6357	-0.3322	-8.6356	-0.31927	-4.4374	-0.032337	-3.6361	-0.000483	-3.6359	-0.026758
-47.235	-2.6396	-3.6348	-0.2106	-8.6349	-0.33261	-8.6348	-0.31942	-4.4341	-0.031642	-3.6352	-0.00123	-3.635	-0.025854
-47.233	-2.6388	-3.634	-0.20996	-8.6341	-0.33258	-8.634	-0.31917	-4.4307	-0.03281	-3.6344	-0.001812	-3.6342	-0.024983
-47.231	-2.6387	-3.6331	-0.20936	-8.6332	-0.33272	-8.6331	-0.31911	-4.4274	-0.032915	-3.6336	-0.002334	-3.6334	-0.024335
-47.23	-2.6385	-3.6323	-0.20946	-8.6324	-0.33239	-8.6323	-0.31928	-4.4241	-0.033926	-3.6327	-0.001996	-3.6325	-0.02423
-47.228	-2.6395	-3.6315	-0.2107	-8.6316	-0.33171	-8.6315	-0.32008	-4.4208	-0.033049	-3.6319	-0.00269	-3.6317	-0.022774
-47.226	-2.6395	-3.6306	-0.21131	-8.6307	-0.33184	-8.6306	-0.31841	-4.4174	-0.029836	-3.6311	-0.003943	-3.6309	-0.022103
-47.225	-2.6388	-3.6298	-0.21063	-8.6299	-0.33111	-8.6298	-0.3173	-4.4141	-0.031342	-3.6302	-0.004999	-3.63	-0.022856
-47.223	-2.6393	-3.629	-0.21047	-8.6291	-0.33004	-8.629	-0.31664	-4.4108	-0.02936	-3.6294	-0.005738	-3.6292	-0.023668
-47.221	-2.6386	-3.6281	-0.21094	-8.6283	-0.33	-8.6281	-0.31672	-4.4074	-0.027765	-3.6286	-0.006036	-3.6284	-0.024105
-47.22	-2.6396	-3.6273	-0.21159	-8.6274	-0.3307	-8.6273	-0.31575	-4.4041	-0.028507	-3.6278	-0.005905	-3.6275	-0.024415
-47.218	-2.639	-3.6265	-0.21083	-8.6266	-0.33092	-8.6265	-0.31578	-4.4008	-0.029013	-3.6269	-0.005562	-3.6267	-0.025809
-47.216	-2.6378	-3.6256	-0.21118	-8.6258	-0.33002	-8.6257	-0.31494	-4.3974	-0.030629	-3.6261	-0.005002	-3.6259	-0.024606
-47.215	-2.6366	-3.6248	-0.21115	-8.6249	-0.32949	-8.6248	-0.31601	-4.3941	-0.031501	-3.6253	-0.004319	-3.6251	-0.023966
-47.213	-2.6366	-3.624	-0.21081	-8.6241	-0.32966	-8.624	-0.31544	-4.3908	-0.030698	-3.6244	-0.004213	-3.6242	-0.02409
-47.211	-2.6364	-3.6231	-0.2097	-8.6233	-0.33022	-8.6232	-0.31473	-4.3874	-0.031859	-3.6236	-0.004191	-3.6234	-0.024152
-47.21	-2.6353	-3.6223	-0.21046	-8.6224	-0.33016	-8.6223	-0.3161	-4.3841	-0.03199	-3.6228	-0.004188	-3.6226	-0.023429
-47.208	-2.6352	-3.6215	-0.21068	-8.6216	-0.33056	-8.6215	-0.31618	-4.3808	-0.029933	-3.6219	-0.004289	-3.6217	-0.022901
-47.206	-2.6347	-3.6206	-0.21007	-8.6208	-0.331	-8.6207	-0.31574	-4.3774	-0.031701	-3.6211	-0.004969	-3.6209	-0.021754
-47.205	-2.634	-3.6198	-0.20984	-8.6199	-0.33049	-8.6198	-0.31535	-4.3741	-0.030094	-3.6203	-0.006033	-3.6201	-0.021461
-47.203	-2.6349	-3.619	-0.20936	-8.6191	-0.32983	-8.619	-0.31465	-4.3708	-0.03156	-3.6194	-0.006177	-3.6192	-0.021671
-47.201	-2.635	-3.6181	-0.20968	-8.6183	-0.32991	-8.6182	-0.31536	-4.3675	-0.032289	-3.6186	-0.006084	-3.6184	-0.021583
-47.2	-2.6355	-3.6173	-0.21121	-8.6174	-0.33	-8.6173	-0.31555	-4.3641	-0.031108	-3.6178	-0.006695	-3.6176	-0.021105
-47.198	-2.6352	-3.6165	-0.21147	-8.6166	-0.32931	-8.6165	-0.31523	-4.3608	-0.028004	-3.6169	-0.007093	-3.6167	-0.02126
-47.196	-2.6354	-3.6156	-0.2127	-8.6158	-0.32897	-8.6157	-0.31492	-4.3575	-0.029883	-3.6161	-0.007061	-3.6159	-0.021661
-47.195	-2.6357	-3.6148	-0.21373	-8.6149	-0.3295	-8.6148	-0.31559	-4.3541	-0.031108	-3.6153	-0.007945	-3.6151	-0.02179
-47.193	-2.6359	-3.614	-0.21411	-8.6141	-0.32973	-8.614	-0.31495	-4.3508	-0.03152	-3.6144	-0.008151	-3.6142	-0.020358
-47.191	-2.6375	-3.6131	-0.21496	-8.6133	-0.32938	-8.6132	-0.31537	-4.3475	-0.031934	-3.6136	-0.008919	-3.6134	-0.021256
-47.19	-2.6383	-3.6123	-0.21498	-8.6124	-0.32909	-8.6123	-0.31411	-4.3441	-0.032673	-3.6128	-0.00924	-3.6126	-0.0219
-47.188	-2.6394	-3.6115	-0.21494	-8.6116	-0.32919	-8.6115	-0.31561	-4.3408	-0.033477	-3.6119	-0.010065	-3.6117	-0.022192
-47.186	-2.6393	-3.6107	-0.21503	-8.6108	-0.32891	-8.6107	-0.31503	-4.3375	-0.03392	-3.6111	-0.010571	-3.6109	-0.023567
-47.185	-2.6392	-3.6098	-0.21478	-8.6099	-0.32855	-8.6098	-0.31437	-4.3341	-0.033101	-3.6103	-0.00981	-3.6101	-0.024871
-47.183	-2.6403	-3.609	-0.21471	-8.6091	-0.32875	-8.609	-0.31471	-4.3308	-0.033785	-3.6094	-0.010155	-3.6092	-0.025542
-47.181	-2.6408	-3.6082	-0.21532	-8.6083	-0.32904	-8.6082	-0.31445	-4.3275	-0.032196	-3.6086	-0.010966	-3.6084	-0.025807
-47.18	-2.6419	-3.6073	-0.21563	-8.6074	-0.32884	-8.6073	-0.31427	-4.3242	-0.032367	-3.6078	-0.011529	-3.6076	-0.024849
-47.178	-2.6418	-3.6065	-0.2158	-8.6066	-0.32909	-8.6065	-0.3137	-4.3208	-0.032622	-3.607	-0.011242	-3.6067	-0.025329
-47.176	-2.6434	-3.6057	-0.21569	-8.6058	-0.32984	-8.6057	-0.31258	-4.3175	-0.032862	-3.6061	-0.011634	-3.6059	-0.025731
-47.175	-2.6455	-3.6048	-0.21585	-8.605	-0.33015	-8.6048	-0.31213	-4.3142	-0.035297	-3.6053	-0.011608	-3.6051	-0.027023
-47.173	-2.6457	-3.604	-0.21619	-8.6041	-0.33022	-8.604	-0.31156	-4.3108	-0.033848	-3.6045	-0.011026	-3.6043	-0.027494
-47.171	-2.6448	-3.6032	-0.21572	-8.6033	-0.33036	-8.6032	-0.31114	-4.3075	-0.032408	-3.6036	-0.011911	-3.6034	-0.027226
-47.17	-2.6459	-3.6023	-0.21501	-8.6025	-0.33086	-8.6024	-0.31112	-4.3042	-0.031712	-3.6028	-0.012272	-3.6026	-0.027426
-47.168	-2.647	-3.6015	-0.2163	-8.6016	-0.33154	-8.6015	-0.31045	-4.3008	-0.032253	-3.602	-0.01254	-3.6018	-0.027112
-47.166	-2.6452	-3.6007	-0.21725	-8.6008	-0.33157	-8.6007	-0.30995	-4.2975	-0.03289	-3.6011	-0.013314	-3.6009	-0.027243
-47.165	-2.6451	-3.5998	-0.2175	-8.6	-0.3314	-8.5999	-0.3096	-4.2942	-0.035186	-3.6003	-0.013817	-3.6001	-0.028479
-47.163	-2.6449	-3.599	-0.21751	-8.5991	-0.33152	-8.599	-0.31043	-4.2908	-0.036978	-3.5995	-0.01316	-3.5993	-0.029587
-47.161	-2.6454	-3.5982	-0.21676	-8.5983	-0.33144	-8.5982	-0.3113	-4.2875	-0.039334	-3.5986	-0.013235	-3.5984	-0.029475
-47.16	-2.6455	-3.5973	-0.21711	-8.5975	-0.33188	-8.5974	-0.31142	-4.2842	-0.039518	-3.5978	-0.014418	-3.5976	-0.029286
-47.158	-2.6449	-3.5965	-0.21779	-8.5966	-0.33218	-8.5965	-0.31097	-4.2808	-0.040473	-3.597	-0.015998	-3.5968	-0.0284
-47.156	-2.6458	-3.5957	-0.2183	-8.5958	-0.33207	-8.5957	-0.31117	-4.2775	-0.040476	-3.5961	-0.01652	-3.5959	-0.028645
-47.155	-2.6454	-3.5948	-0.21798	-8.595	-0.33129	-8.5949	-0.31051	-4.2742	-0.039326	-3.5953	-0.016733	-3.5951	-0.027168
-47.153	-2.6455	-3.594	-0.218	-8.5941	-0.33015	-8.594	-0.30899	-4.2708	-0.040331	-3.5945	-0.016807	-3.5943	-0.026799
-47.151	-2.6474	-3.5932	-0.21747	-8.5933	-0.32959	-8.5932	-0.30882	-4.2675	-0.041678	-3.5936	-0.016842	-3.5934	-0.027601
-47.15	-2.6467	-3.5923	-0.21754	-8.5925	-0.32961	-8.5924	-0.30875	-4.2642	-0.040283	-3.5928	-0.016008	-3.5926	-0.028343
-47.148	-2.6461	-3.5915	-0.21744	-8.5916	-0.32956	-8.5915	-0.30905	-4.2609	-0.040147	-3.592	-0.015151	-3.5918	-0.028599
-47.146	-2.6454	-3.5907	-0.21809	-8.5908	-0.32983	-8.5907	-0.30842	-4.2575	-0.03899	-3.5911	-0.015624	-3.5909	-0.02921
-47.145	-2.645	-3.5898	-0.21815	-8.59	-0.33052	-8.5899	-0.30713	-4.2542	-0.039309	-3.5903	-0.014822	-3.5901	-0.029813
-47.143	-2.6457	-3.589	-0.21812	-8.5891	-0.33057	-8.589	-0.30783	-4.2509	-0.036421	-3.5895	-0.014164	-3.5893	-0.029742
-47.141	-2.6459	-3.5882	-0.21919	-8.5883	-0.33083	-8.5882	-0.30821	-4.2475	-0.033898	-3.5886	-0.014013	-3.5884	-0.029719
-47.14	-2.646	-3.5874	-0.21848	-8.5875	-0.33139	-8.5874	-0.30758	-4.2442	-0.033606	-3.5878	-0.013015	-3.5876	-0.029197
-47.138	-2.6468	-3.5865	-0.21813	-8.5866	-0.33091	-8.5865	-0.30783	-4.2409	-0.032251	-3.587	-0.012913	-3.5868	-0.028084
-47.136	-2.6472	-3.5857	-0.21818	-8.5858	-0.32994	-8.5857	-0.30912	-4.2375	-0.030932	-3.5861	-0.013818	-3.5859	-0.026634
-47.135	-2.6466	-3.5849	-0.21867	-8.585	-0.32965	-8.5849	-0.31048	-4.2342	-0.030475	-3.5853	-0.01442	-3.5851	-0.026268
-47.133	-2.6463	-3.584	-0.2179	-8.5842	-0.3303	-8.584	-0.31154	-4.2309	-0.029773	-3.5845	-0.014604	-3.5843	-0.027464
-47.131	-2.6457	-3.5832	-0.21804	-8.5833	-0.33114	-8.5832	-0.3112	-4.2275	-0.026939	-3.5837	-0.015005	-3.5834	-0.028334
-47.13	-2.6456	-3.5824	-0.21866	-8.5825	-0.33151	-8.5824	-0.31043	-4.2242	-0.028919	-3.5828	-0.015398	-3.5826	-0.028048
-47.128	-2.6442	-3.5815	-0.21957	-8.5817	-0.33159	-8.5815	-0.30983	-4.2209	-0.031689	-3.582	-0.015471	-3.5818	-0.027534
-47.126	-2.644	-3.5807	-0.22024	-8.5808	-0.33167	-8.5807	-0.30923	-4.2175	-0.032544	-3.5812	-0.015656	-3.581	-0.028066
-47.125	-2.6462	-3.5799	-0.21924	-8.58	-0.33176	-8.5799	-0.30827	-4.2142	-0.032183	-3.5803	-0.01538	-3.5801	-0.029027
-47.123	-2.6455	-3.579	-0.21995	-8.5792	-0.332	-8.579	-0.30836	-4.2109	-0.030513	-3.5795	-0.014502	-3.5793	-0.029719
-47.121	-2.6456	-3.5782	-0.22006	-8.5783	-0.33246	-8.5782	-0.30861	-4.2076	-0.029608	-3.5787	-0.014589	-3.5785	-0.03024
-47.12	-2.6455	-3.5774	-0.22092	-8.5775	-0.33282	-8.5774	-0.30921	-4.2042	-0.029011	-3.5778	-0.014876	-3.5776	-0.030348
-47.118	-2.6451	-3.5765	-0.22091	-8.5767	-0.3333	-8.5765	-0.30853	-4.2009	-0.029054	-3.577	-0.01493	-3.5768	-0.030649
-47.116	-2.6445	-3.5757	-0.22009	-8.5758	-0.33328	-8.5757	-0.30881	-4.1976	-0.031144	-3.5762	-0.015439	-3.576	-0.03035
-47.115	-2.6428	-3.5749	-0.22059	-8.575	-0.33263	-8.5749	-0.30869	-4.1942	-0.032266	-3.5753	-0.016332	-3.5751	-0.02958
-47.113	-2.6439	-3.574	-0.21943	-8.5742	-0.33218	-8.5741	-0.30885	-4.1909	-0.030616	-3.5745	-0.016056	-3.5743	-0.029264
-47.111	-2.6437	-3.5732	-0.2189	-8.5733	-0.33146	-8.5732	-0.30856	-4.1876	-0.029676	-3.5737	-0.015674	-3.5735	-0.028456
-47.11	-2.6419	-3.5724	-0.21859	-8.5725	-0.3305	-8.5724	-0.30892	-4.1842	-0.028557	-3.5728	-0.015849	-3.5726	-0.028403
-47.108	-2.6413	-3.5715	-0.21806	-8.5717	-0.33061	-8.5716	-0.30831	-4.1809	-0.028379	-3.572	-0.015888	-3.5718	-0.028588
-47.106	-2.6414	-3.5707	-0.21777	-8.5708	-0.33192	-8.5707	-0.30852	-4.1776	-0.02738	-3.5712	-0.016096	-3.571	-0.028579
-47.105	-2.6431	-3.5699	-0.21719	-8.57	-0.33328	-8.5699	-0.30636	-4.1742	-0.028769	-3.5703	-0.015961	-3.5701	-0.029137
-47.103	-2.6435	-3.569	-0.21747	-8.5692	-0.33393	-8.5691	-0.30683	-4.1709	-0.029264	-3.5695	-0.016615	-3.5693	-0.02902
-47.101	-2.6438	-3.5682	-0.21767	-8.5683	-0.33358	-8.5682	-0.30681	-4.1676	-0.031781	-3.5687	-0.017029	-3.5685	-0.028218
-47.1	-2.6437	-3.5674	-0.21856	-8.5675	-0.33283	-8.5674	-0.30607	-4.1642	-0.031151	-3.5678	-0.016719	-3.5676	-0.027412
-47.098	-2.6438	-3.5666	-0.21881	-8.5667	-0.33184	-8.5666	-0.30615	-4.1609	-0.02977	-3.567	-0.015953	-3.5668	-0.027633
-47.097	-2.6437	-3.5657	-0.21901	-8.5658	-0.33124	-8.5657	-0.30594	-4.1576	-0.029251	-3.5662	-0.01569	-3.566	-0.027945
-47.095	-2.6431	-3.5649	-0.21926	-8.565	-0.33142	-8.5649	-0.30583	-4.1543	-0.027854	-3.5653	-0.016197	-3.5651	-0.027806
-47.093	-2.6418	-3.5641	-0.21866	-8.5642	-0.33158	-8.5641	-0.306	-4.1509	-0.029178	-3.5645	-0.015636	-3.5643	-0.027688
-47.092	-2.6403	-3.5632	-0.21751	-8.5633	-0.3319	-8.5632	-0.30708	-4.1476	-0.032533	-3.5637	-0.015438	-3.5635	-0.027682
-47.09	-2.6409	-3.5624	-0.21751	-8.5625	-0.33276	-8.5624	-0.3081	-4.1443	-0.034195	-3.5628	-0.015673	-3.5626	-0.027522
-47.088	-2.642	-3.5616	-0.21683	-8.5617	-0.33321	-8.5616	-0.3095	-4.1409	-0.034991	-3.562	-0.014995	-3.5618	-0.027572
-47.087	-2.6431	-3.5607	-0.21692	-8.5609	-0.3324	-8.5607	-0.30881	-4.1376	-0.035594	-3.5612	-0.015806	-3.561	-0.027138
-47.085	-2.644	-3.5599	-0.21588	-8.56	-0.33167	-8.5599	-0.30872	-4.1343	-0.036376	-3.5604	-0.016489	-3.5601	-0.026993
-47.083	-2.6441	-3.5591	-0.21557	-8.5592	-0.33151	-8.5591	-0.30897	-4.1309	-0.035169	-3.5595	-0.015282	-3.5593	-0.026802
-47.082	-2.6451	-3.5582	-0.21711	-8.5584	-0.33175	-8.5582	-0.30783	-4.1276	-0.035352	-3.5587	-0.014726	-3.5585	-0.026766
-47.08	-2.6448	-3.5574	-0.21827	-8.5575	-0.33244	-8.5574	-0.30707	-4.1243	-0.036063	-3.5579	-0.014674	-3.5577	-0.026266
-47.078	-2.6444	-3.5566	-0.21828	-8.5567	-0.33259	-8.5566	-0.30712	-4.1209	-0.040951	-3.557	-0.014692	-3.5568	-0.026092
-47.077	-2.6463	-3.5557	-0.21777	-8.5559	-0.33238	-8.5557	-0.30698	-4.1176	-0.0409	-3.5562	-0.014487	-3.556	-0.026553
-47.075	-2.6474	-3.5549	-0.21749	-8.555	-0.33258	-8.5549	-0.30685	-4.1143	-0.042315	-3.5554	-0.014205	-3.5552	-0.026815
-47.073	-2.6477	-3.5541	-0.21834	-8.5542	-0.33279	-8.5541	-0.30676	-4.1109	-0.041784	-3.5545	-0.013749	-3.5543	-0.02701
-47.072	-2.6482	-3.5532	-0.21941	-8.5534	-0.33301	-8.5532	-0.30713	-4.1076	-0.040845	-3.5537	-0.013881	-3.5535	-0.027424
-47.07	-2.6486	-3.5524	-0.21999	-8.5525	-0.33305	-8.5524	-0.30801	-4.1043	-0.038663	-3.5529	-0.013315	-3.5527	-0.027629
-47.068	-2.6484	-3.5516	-0.22168	-8.5517	-0.33287	-8.5516	-0.30699	-4.101	-0.037936	-3.552	-0.013408	-3.5518	-0.027416
-47.067	-2.6504	-3.5507	-0.22154	-8.5509	-0.33292	-8.5507	-0.30654	-4.0976	-0.035602	-3.5512	-0.013335	-3.551	-0.026661
-47.065	-2.65	-3.5499	-0.22236	-8.55	-0.33279	-8.5499	-0.30681	-4.0943	-0.036021	-3.5504	-0.013791	-3.5502	-0.027127
-47.063	-2.6488	-3.5491	-0.22241	-8.5492	-0.33251	-8.5491	-0.30631	-4.091	-0.03501	-3.5495	-0.013454	-3.5493	-0.027163
-47.062	-2.6479	-3.5482	-0.22231	-8.5484	-0.33223	-8.5483	-0.30663	-4.0876	-0.035509	-3.5487	-0.014903	-3.5485	-0.027411
-47.06	-2.6478	-3.5474	-0.22285	-8.5475	-0.33249	-8.5474	-0.307	-4.0843	-0.036997	-3.5479	-0.01524	-3.5477	-0.028135
-47.058	-2.6484	-3.5466	-0.22193	-8.5467	-0.33301	-8.5466	-0.3064	-4.081	-0.036654	-3.547	-0.015086	-3.5468	-0.027583
-47.057	-2.6487	-3.5457	-0.22318	-8.5459	-0.33327	-8.5458	-0.3077	-4.0776	-0.035078	-3.5462	-0.015437	-3.546	-0.027388
-47.055	-2.6492	-3.5449	-0.22311	-8.545	-0.33382	-8.5449	-0.30773	-4.0743	-0.036247	-3.5454	-0.014834	-3.5452	-0.028049
-47.053	-2.649	-3.5441	-0.2235	-8.5442	-0.33386	-8.5441	-0.30706	-4.071	-0.036405	-3.5445	-0.01384	-3.5443	-0.029433
-47.052	-2.6487	-3.5433	-0.22332	-8.5434	-0.33347	-8.5433	-0.30725	-4.0676	-0.038102	-3.5437	-0.014418	-3.5435	-0.029981
-47.05	-2.6496	-3.5424	-0.22409	-8.5425	-0.333	-8.5424	-0.30682	-4.0643	-0.03835	-3.5429	-0.014285	-3.5427	-0.029309
-47.048	-2.6494	-3.5416	-0.22489	-8.5417	-0.33246	-8.5416	-0.3065	-4.061	-0.040159	-3.542	-0.014355	-3.5418	-0.029649
-47.047	-2.6497	-3.5408	-0.22489	-8.5409	-0.33196	-8.5408	-0.30621	-4.0577	-0.038906	-3.5412	-0.014194	-3.541	-0.030109
-47.045	-2.649	-3.5399	-0.22397	-8.54	-0.33191	-8.5399	-0.30677	-4.0543	-0.039342	-3.5404	-0.014428	-3.5402	-0.031072
-47.043	-2.6495	-3.5391	-0.22268	-8.5392	-0.33232	-8.5391	-0.30659	-4.051	-0.03884	-3.5396	-0.014801	-3.5393	-0.031923
-47.042	-2.6499	-3.5383	-0.2234	-8.5384	-0.33277	-8.5383	-0.30686	-4.0477	-0.037776	-3.5387	-0.014615	-3.5385	-0.032595
-47.04	-2.6498	-3.5374	-0.2236	-8.5376	-0.3327	-8.5374	-0.30735	-4.0443	-0.036695	-3.5379	-0.015793	-3.5377	-0.032643
-47.038	-2.6511	-3.5366	-0.2243	-8.5367	-0.33271	-8.5366	-0.30747	-4.041	-0.037178	-3.5371	-0.015712	-3.5369	-0.03291
-47.037	-2.6507	-3.5358	-0.22428	-8.5359	-0.33353	-8.5358	-0.30713	-4.0377	-0.036128	-3.5362	-0.015367	-3.536	-0.033103
-47.035	-2.649	-3.5349	-0.22363	-8.5351	-0.33337	-8.5349	-0.30744	-4.0343	-0.037282	-3.5354	-0.01532	-3.5352	-0.033118
-47.033	-2.6492	-3.5341	-0.22401	-8.5342	-0.33378	-8.5341	-0.30766	-4.031	-0.035518	-3.5346	-0.014846	-3.5344	-0.033756
-47.032	-2.6499	-3.5333	-0.22401	-8.5334	-0.33474	-8.5333	-0.30808	-4.0277	-0.031897	-3.5337	-0.014525	-3.5335	-0.034529
-47.03	-2.6492	-3.5324	-0.22412	-8.5326	-0.3352	-8.5324	-0.30799	-4.0243	-0.03209	-3.5329	-0.01495	-3.5327	-0.034737
-47.028	-2.6474	-3.5316	-0.22429	-8.5317	-0.33557	-8.5316	-0.30847	-4.021	-0.030811	-3.5321	-0.014467	-3.5319	-0.034696
-47.027	-2.6484	-3.5308	-0.22497	-8.5309	-0.33653	-8.5308	-0.30873	-4.0177	-0.032044	-3.5312	-0.014009	-3.531	-0.035452
-47.025	-2.6483	-3.5299	-0.22557	-8.5301	-0.33685	-8.5299	-0.30856	-4.0143	-0.032403	-3.5304	-0.013846	-3.5302	-0.035852
-47.023	-2.6495	-3.5291	-0.22509	-8.5292	-0.3364	-8.5291	-0.30879	-4.011	-0.031907	-3.5296	-0.012777	-3.5294	-0.035633
-47.022	-2.6494	-3.5283	-0.22435	-8.5284	-0.33584	-8.5283	-0.30936	-4.0077	-0.034001	-3.5287	-0.012121	-3.5285	-0.035733
-47.02	-2.6494	-3.5274	-0.22483	-8.5276	-0.33527	-8.5274	-0.30927	-4.0044	-0.031889	-3.5279	-0.012171	-3.5277	-0.035662
-47.018	-2.6503	-3.5266	-0.22501	-8.5267	-0.33516	-8.5266	-0.30962	-4.001	-0.029832	-3.5271	-0.012027	-3.5269	-0.03568
-47.017	-2.6483	-3.5258	-0.22472	-8.5259	-0.33549	-8.5258	-0.30959	-3.9977	-0.030907	-3.5262	-0.011773	-3.526	-0.036374
-47.015	-2.6476	-3.5249	-0.224	-8.5251	-0.33591	-8.5249	-0.30982	-3.9944	-0.028246	-3.5254	-0.011008	-3.5252	-0.036957
-47.013	-2.6465	-3.5241	-0.22299	-8.5242	-0.33613	-8.5241	-0.30942	-3.991	-0.028391	-3.5246	-0.010966	-3.5244	-0.037451
-47.012	-2.6474	-3.5233	-0.22277	-8.5234	-0.33598	-8.5233	-0.30928	-3.9877	-0.030318	-3.5237	-0.010347	-3.5235	-0.037697
-47.01	-2.6496	-3.5224	-0.22301	-8.5226	-0.33547	-8.5225	-0.31122	-3.9844	-0.031669	-3.5229	-0.010166	-3.5227	-0.037614
-47.008	-2.6487	-3.5216	-0.22401	-8.5217	-0.33582	-8.5216	-0.31117	-3.981	-0.031486	-3.5221	-0.010058	-3.5219	-0.037593
-47.007	-2.6495	-3.5208	-0.22414	-8.5209	-0.33558	-8.5208	-0.31057	-3.9777	-0.030546	-3.5212	-0.009926	-3.521	-0.037494
-47.005	-2.6483	-3.52	-0.22502	-8.5201	-0.33533	-8.52	-0.30962	-3.9744	-0.028584	-3.5204	-0.00969	-3.5202	-0.037183
-47.003	-2.6479	-3.5191	-0.22521	-8.5192	-0.33539	-8.5191	-0.31056	-3.971	-0.028827	-3.5196	-0.009361	-3.5194	-0.036867
-47.002	-2.6463	-3.5183	-0.22671	-8.5184	-0.33526	-8.5183	-0.31087	-3.9677	-0.029907	-3.5187	-0.009577	-3.5185	-0.03687
-47	-2.6477	-3.5175	-0.22681	-8.5176	-0.33551	-8.5175	-0.31179	-3.9644	-0.030434	-3.5179	-0.009554	-3.5177	-0.037385
-46.998	-2.6484	-3.5166	-0.22576	-8.5167	-0.33641	-8.5166	-0.31396	-3.961	-0.029285	-3.5171	-0.009283	-3.5169	-0.037215
-46.997	-2.6494	-3.5158	-0.22455	-8.5159	-0.33617	-8.5158	-0.31368	-3.9577	-0.02913	-3.5163	-0.009081	-3.516	-0.037302
-46.995	-2.6509	-3.515	-0.22491	-8.5151	-0.33669	-8.515	-0.3131	-3.9544	-0.02871	-3.5154	-0.008722	-3.5152	-0.03737
-46.993	-2.6525	-3.5141	-0.22534	-8.5143	-0.33756	-8.5141	-0.31276	-3.9511	-0.027251	-3.5146	-0.008303	-3.5144	-0.036297
-46.992	-2.652	-3.5133	-0.22458	-8.5134	-0.33719	-8.5133	-0.3136	-3.9477	-0.02851	-3.5138	-0.008515	-3.5136	-0.035582
-46.99	-2.6516	-3.5125	-0.22391	-8.5126	-0.33723	-8.5125	-0.31359	-3.9444	-0.026019	-3.5129	-0.008523	-3.5127	-0.035201
-46.988	-2.6534	-3.5116	-0.22341	-8.5118	-0.33788	-8.5116	-0.31378	-3.9411	-0.027462	-3.5121	-0.00866	-3.5119	-0.034502
-46.987	-2.6555	-3.5108	-0.22255	-8.5109	-0.33863	-8.5108	-0.31436	-3.9377	-0.027226	-3.5113	-0.008972	-3.5111	-0.033432
-46.985	-2.655	-3.51	-0.22215	-8.5101	-0.33943	-8.51	-0.31604	-3.9344	-0.026882	-3.5104	-0.008628	-3.5102	-0.033436
-46.983	-2.6539	-3.5091	-0.22205	-8.5093	-0.3395	-8.5091	-0.31744	-3.9311	-0.026472	-3.5096	-0.009965	-3.5094	-0.034111
-46.982	-2.6535	-3.5083	-0.2223	-8.5084	-0.33999	-8.5083	-0.31666	-3.9277	-0.026231	-3.5088	-0.010356	-3.5086	-0.034395
-46.98	-2.6543	-3.5075	-0.2221	-8.5076	-0.34024	-8.5075	-0.31769	-3.9244	-0.024284	-3.5079	-0.010752	-3.5077	-0.034508
-46.978	-2.6545	-3.5066	-0.22304	-8.5068	-0.34049	-8.5066	-0.31768	-3.9211	-0.022585	-3.5071	-0.01112	-3.5069	-0.034912
-46.977	-2.6526	-3.5058	-0.22257	-8.5059	-0.33971	-8.5058	-0.31866	-3.9177	-0.022403	-3.5063	-0.011578	-3.5061	-0.035533
-46.975	-2.653	-3.505	-0.22288	-8.5051	-0.33925	-8.505	-0.32056	-3.9144	-0.024487	-3.5054	-0.012185	-3.5052	-0.036248
-46.973	-2.6531	-3.5041	-0.22244	-8.5043	-0.33911	-8.5041	-0.31952	-3.9111	-0.024735	-3.5046	-0.012458	-3.5044	-0.037092
-46.972	-2.6537	-3.5033	-0.22243	-8.5034	-0.33845	-8.5033	-0.31929	-3.9077	-0.026506	-3.5038	-0.01279	-3.5036	-0.037668
-46.97	-2.6526	-3.5025	-0.22224	-8.5026	-0.33869	-8.5025	-0.31903	-3.9044	-0.026233	-3.5029	-0.012599	-3.5027	-0.037992
-46.968	-2.6524	-3.5016	-0.22209	-8.5018	-0.33916	-8.5016	-0.3181	-3.9011	-0.026543	-3.5021	-0.011196	-3.5019	-0.037412
-46.967	-2.6536	-3.5008	-0.22175	-8.5009	-0.33927	-8.5008	-0.31778	-3.8977	-0.026507	-3.5013	-0.01114	-3.5011	-0.037353
-46.965	-2.654	-3.5	-0.22116	-8.5001	-0.33926	-8.5	-0.31811	-3.8944	-0.026036	-3.5004	-0.010036	-3.5002	-0.036833
-46.963	-2.6546	-3.4991	-0.22061	-8.4993	-0.33852	-8.4991	-0.31819	-3.8911	-0.025973	-3.4996	-0.010182	-3.4994	-0.037321
-46.962	-2.6551	-3.4983	-0.22203	-8.4984	-0.33785	-8.4983	-0.31856	-3.8878	-0.027187	-3.4988	-0.010456	-3.4986	-0.037715
-46.96	-2.6556	-3.4975	-0.22182	-8.4976	-0.3374	-8.4975	-0.3194	-3.8844	-0.02599	-3.4979	-0.009433	-3.4977	-0.0363
-46.958	-2.656	-3.4967	-0.22269	-8.4968	-0.33669	-8.4967	-0.31999	-3.8811	-0.027355	-3.4971	-0.009611	-3.4969	-0.034696
-46.957	-2.6565	-3.4958	-0.22285	-8.4959	-0.3357	-8.4958	-0.31994	-3.8778	-0.027725	-3.4963	-0.009711	-3.4961	-0.034564
-46.955	-2.6569	-3.495	-0.22319	-8.4951	-0.33493	-8.495	-0.31966	-3.8744	-0.026703	-3.4954	-0.0094	-3.4952	-0.034418
-46.953	-2.6566	-3.4942	-0.22242	-8.4943	-0.33394	-8.4942	-0.31901	-3.8711	-0.027368	-3.4946	-0.009924	-3.4944	-0.033845
-46.952	-2.6566	-3.4933	-0.22262	-8.4935	-0.33309	-8.4933	-0.31837	-3.8678	-0.026561	-3.4938	-0.010329	-3.4936	-0.034321
-46.95	-2.6567	-3.4925	-0.22228	-8.4926	-0.33311	-8.4925	-0.31802	-3.8644	-0.024278	-3.493	-0.010631	-3.4927	-0.033711
-46.948	-2.6572	-3.4917	-0.22247	-8.4918	-0.33229	-8.4917	-0.31799	-3.8611	-0.02472	-3.4921	-0.011229	-3.4919	-0.033288
-46.947	-2.6558	-3.4908	-0.22204	-8.491	-0.33201	-8.4908	-0.31817	-3.8578	-0.022309	-3.4913	-0.010931	-3.4911	-0.033421
-46.945	-2.6552	-3.49	-0.22167	-8.4901	-0.33252	-8.49	-0.31755	-3.8544	-0.021466	-3.4905	-0.011407	-3.4903	-0.033914
-46.943	-2.6554	-3.4892	-0.22018	-8.4893	-0.3327	-8.4892	-0.31659	-3.8511	-0.018933	-3.4896	-0.012124	-3.4894	-0.033734
-46.942	-2.6567	-3.4883	-0.2204	-8.4885	-0.33257	-8.4883	-0.31669	-3.8478	-0.019884	-3.4888	-0.012731	-3.4886	-0.033407
-46.94	-2.6571	-3.4875	-0.22153	-8.4876	-0.3329	-8.4875	-0.31669	-3.8444	-0.020952	-3.488	-0.013443	-3.4878	-0.033655
-46.938	-2.6578	-3.4867	-0.22317	-8.4868	-0.33272	-8.4867	-0.31649	-3.8411	-0.021202	-3.4871	-0.013685	-3.4869	-0.033501
-46.937	-2.6587	-3.4858	-0.22201	-8.486	-0.33233	-8.4858	-0.31661	-3.8378	-0.02329	-3.4863	-0.013282	-3.4861	-0.033169
-46.935	-2.6602	-3.485	-0.22161	-8.4851	-0.3323	-8.485	-0.31637	-3.8345	-0.02351	-3.4855	-0.012493	-3.4853	-0.0331
-46.933	-2.6605	-3.4842	-0.22182	-8.4843	-0.33209	-8.4842	-0.31666	-3.8311	-0.024902	-3.4846	-0.013235	-3.4844	-0.033525
-46.932	-2.6625	-3.4833	-0.2224	-8.4835	-0.33229	-8.4833	-0.31684	-3.8278	-0.023658	-3.4838	-0.013793	-3.4836	-0.033744
-46.93	-2.6639	-3.4825	-0.22265	-8.4826	-0.33277	-8.4825	-0.31758	-3.8245	-0.023827	-3.483	-0.013612	-3.4828	-0.033636
-46.928	-2.663	-3.4817	-0.22213	-8.4818	-0.33336	-8.4817	-0.31855	-3.8211	-0.027045	-3.4821	-0.014543	-3.4819	-0.033451
-46.927	-2.6622	-3.4808	-0.2231	-8.481	-0.33328	-8.4808	-0.31798	-3.8178	-0.030039	-3.4813	-0.015663	-3.4811	-0.032691
-46.925	-2.6614	-3.48	-0.22268	-8.4801	-0.33241	-8.48	-0.31659	-3.8145	-0.032302	-3.4805	-0.015927	-3.4803	-0.031953
-46.923	-2.6609	-3.4792	-0.22256	-8.4793	-0.33162	-8.4792	-0.31608	-3.8111	-0.035088	-3.4796	-0.015843	-3.4794	-0.032
-46.922	-2.6599	-3.4783	-0.22246	-8.4785	-0.33144	-8.4783	-0.31665	-3.8078	-0.037979	-3.4788	-0.015977	-3.4786	-0.033112
-46.92	-2.6609	-3.4775	-0.22241	-8.4776	-0.33176	-8.4775	-0.31656	-3.8045	-0.037906	-3.478	-0.01591	-3.4778	-0.034568
-46.918	-2.6614	-3.4767	-0.22079	-8.4768	-0.33213	-8.4767	-0.31666	-3.8011	-0.039278	-3.4771	-0.015059	-3.4769	-0.03547
-46.917	-2.6601	-3.4759	-0.22016	-8.476	-0.33173	-8.4758	-0.31654	-3.7978	-0.040508	-3.4763	-0.015422	-3.4761	-0.035362
-46.915	-2.6592	-3.475	-0.22022	-8.4751	-0.33083	-8.475	-0.31525	-3.7945	-0.041227	-3.4755	-0.015938	-3.4753	-0.035024
-46.913	-2.6591	-3.4742	-0.22096	-8.4743	-0.33084	-8.4742	-0.31619	-3.7912	-0.041347	-3.4746	-0.016096	-3.4744	-0.034838
-46.912	-2.6598	-3.4734	-0.22052	-8.4735	-0.33027	-8.4733	-0.31657	-3.7878	-0.043963	-3.4738	-0.016121	-3.4736	-0.034566
-46.91	-2.6596	-3.4725	-0.22028	-8.4726	-0.3291	-8.4725	-0.31627	-3.7845	-0.045822	-3.473	-0.015521	-3.4728	-0.035375
-46.908	-2.6606	-3.4717	-0.22113	-8.4718	-0.32933	-8.4717	-0.31615	-3.7812	-0.044747	-3.4722	-0.014854	-3.4719	-0.036529
-46.907	-2.6604	-3.4709	-0.22111	-8.471	-0.32895	-8.4709	-0.31613	-3.7778	-0.042586	-3.4713	-0.015354	-3.4711	-0.037015
-46.905	-2.6611	-3.47	-0.22128	-8.4702	-0.32886	-8.47	-0.31626	-3.7745	-0.044349	-3.4705	-0.015543	-3.4703	-0.037755
-46.903	-2.6612	-3.4692	-0.22071	-8.4693	-0.32812	-8.4692	-0.31634	-3.7712	-0.043852	-3.4697	-0.016089	-3.4695	-0.039165
-46.902	-2.6612	-3.4684	-0.21957	-8.4685	-0.3275	-8.4684	-0.31585	-3.7678	-0.044194	-3.4688	-0.016097	-3.4686	-0.039606
-46.9	-2.6625	-3.4675	-0.21969	-8.4677	-0.32655	-8.4675	-0.31465	-3.7645	-0.042659	-3.468	-0.014981	-3.4678	-0.040042
-46.898	-2.6614	-3.4667	-0.2197	-8.4668	-0.32527	-8.4667	-0.31451	-3.7612	-0.042452	-3.4672	-0.015112	-3.467	-0.04062
-46.897	-2.6591	-3.4659	-0.21934	-8.466	-0.32559	-8.4659	-0.31428	-3.7578	-0.041507	-3.4663	-0.014278	-3.4661	-0.040485
-46.895	-2.658	-3.465	-0.21848	-8.4652	-0.3264	-8.465	-0.31446	-3.7545	-0.040451	-3.4655	-0.01328	-3.4653	-0.040113
-46.893	-2.6575	-3.4642	-0.21767	-8.4643	-0.32702	-8.4642	-0.31262	-3.7512	-0.038672	-3.4647	-0.013164	-3.4645	-0.040216
-46.892	-2.6583	-3.4634	-0.21628	-8.4635	-0.32693	-8.4634	-0.31115	-3.7478	-0.037356	-3.4638	-0.012742	-3.4636	-0.040197
-46.89	-2.6574	-3.4625	-0.21647	-8.4627	-0.32664	-8.4625	-0.31139	-3.7445	-0.036285	-3.463	-0.01196	-3.4628	-0.040101
-46.888	-2.656	-3.4617	-0.21761	-8.4618	-0.3264	-8.4617	-0.31118	-3.7412	-0.037204	-3.4622	-0.011696	-3.462	-0.040408
-46.887	-2.6564	-3.4609	-0.21746	-8.461	-0.32636	-8.4609	-0.31143	-3.7378	-0.03915	-3.4613	-0.011745	-3.4611	-0.040093
-46.885	-2.6572	-3.46	-0.21715	-8.4602	-0.32635	-8.46	-0.31202	-3.7345	-0.03667	-3.4605	-0.011887	-3.4603	-0.040128
-46.883	-2.6582	-3.4592	-0.21716	-8.4593	-0.32609	-8.4592	-0.31197	-3.7312	-0.035799	-3.4597	-0.011709	-3.4595	-0.040694
-46.882	-2.6582	-3.4584	-0.21675	-8.4585	-0.3259	-8.4584	-0.31203	-3.7279	-0.035476	-3.4588	-0.012337	-3.4586	-0.041073
-46.88	-2.66	-3.4575	-0.21658	-8.4577	-0.32626	-8.4575	-0.31294	-3.7245	-0.035564	-3.458	-0.011852	-3.4578	-0.040633
-46.878	-2.6592	-3.4567	-0.21574	-8.4568	-0.32709	-8.4567	-0.31248	-3.7212	-0.035441	-3.4572	-0.011371	-3.457	-0.040169
-46.877	-2.6593	-3.4559	-0.2162	-8.456	-0.32654	-8.4559	-0.31212	-3.7179	-0.036292	-3.4563	-0.012682	-3.4561	-0.040464
-46.875	-2.6597	-3.455	-0.21532	-8.4552	-0.32675	-8.455	-0.3115	-3.7145	-0.03681	-3.4555	-0.013788	-3.4553	-0.040566
-46.873	-2.66	-3.4542	-0.21498	-8.4543	-0.32769	-8.4542	-0.31092	-3.7112	-0.036581	-3.4547	-0.013061	-3.4545	-0.040675
-46.872	-2.6594	-3.4534	-0.21414	-8.4535	-0.32874	-8.4534	-0.3112	-3.7079	-0.038088	-3.4538	-0.012851	-3.4536	-0.040869
-46.87	-2.659	-3.4526	-0.21485	-8.4527	-0.32838	-8.4525	-0.31155	-3.7045	-0.03748	-3.453	-0.011508	-3.4528	-0.040656
-46.868	-2.6602	-3.4517	-0.21529	-8.4518	-0.32833	-8.4517	-0.31131	-3.7012	-0.036778	-3.4522	-0.011969	-3.452	-0.039637
-46.867	-2.659	-3.4509	-0.21521	-8.451	-0.32791	-8.4509	-0.3116	-3.6979	-0.035785	-3.4513	-0.010695	-3.4511	-0.03945
-46.865	-2.6605	-3.4501	-0.21521	-8.4502	-0.32724	-8.45	-0.31189	-3.6945	-0.03676	-3.4505	-0.010215	-3.4503	-0.039707
-46.863	-2.6583	-3.4492	-0.21532	-8.4493	-0.32687	-8.4492	-0.31189	-3.6912	-0.038465	-3.4497	-0.010069	-3.4495	-0.039673
-46.862	-2.6578	-3.4484	-0.21553	-8.4485	-0.32648	-8.4484	-0.31277	-3.6879	-0.038758	-3.4489	-0.009324	-3.4486	-0.040358
-46.86	-2.6581	-3.4476	-0.21692	-8.4477	-0.32636	-8.4475	-0.31404	-3.6846	-0.039134	-3.448	-0.008309	-3.4478	-0.040716
-46.858	-2.6568	-3.4467	-0.21605	-8.4469	-0.32599	-8.4467	-0.31455	-3.6812	-0.03889	-3.4472	-0.007815	-3.447	-0.040509
-46.857	-2.6588	-3.4459	-0.2153	-8.446	-0.32585	-8.4459	-0.31457	-3.6779	-0.040021	-3.4464	-0.007381	-3.4462	-0.040496
-46.855	-2.6601	-3.4451	-0.21413	-8.4452	-0.32509	-8.4451	-0.31447	-3.6746	-0.039332	-3.4455	-0.007378	-3.4453	-0.040589
-46.853	-2.6613	-3.4442	-0.21334	-8.4444	-0.32501	-8.4442	-0.3139	-3.6712	-0.037249	-3.4447	-0.006812	-3.4445	-0.040986
-46.852	-2.6621	-3.4434	-0.21365	-8.4435	-0.3253	-8.4434	-0.31321	-3.6679	-0.035579	-3.4439	-0.007392	-3.4437	-0.040992
-46.85	-2.6614	-3.4426	-0.214	-8.4427	-0.3261	-8.4426	-0.31298	-3.6646	-0.035129	-3.443	-0.006877	-3.4428	-0.040902
-46.848	-2.6608	-3.4417	-0.21361	-8.4419	-0.32526	-8.4417	-0.31314	-3.6612	-0.036386	-3.4422	-0.006196	-3.442	-0.041078
-46.847	-2.6621	-3.4409	-0.21423	-8.441	-0.32484	-8.4409	-0.31325	-3.6579	-0.036244	-3.4414	-0.005923	-3.4412	-0.040766
-46.845	-2.6641	-3.4401	-0.21464	-8.4402	-0.32457	-8.4401	-0.31271	-3.6546	-0.035571	-3.4405	-0.006272	-3.4403	-0.041014
-46.843	-2.6653	-3.4392	-0.21386	-8.4394	-0.32505	-8.4392	-0.31229	-3.6512	-0.034651	-3.4397	-0.006354	-3.4395	-0.041441
-46.842	-2.6674	-3.4384	-0.2147	-8.4385	-0.32524	-8.4384	-0.31347	-3.6479	-0.03592	-3.4389	-0.006033	-3.4387	-0.041383
-46.84	-2.6689	-3.4376	-0.21441	-8.4377	-0.32542	-8.4376	-0.31492	-3.6446	-0.035866	-3.438	-0.006262	-3.4378	-0.041378
-46.838	-2.6689	-3.4367	-0.214	-8.4369	-0.3253	-8.4367	-0.31512	-3.6412	-0.036889	-3.4372	-0.007216	-3.437	-0.040065
-46.837	-2.6697	-3.4359	-0.21508	-8.436	-0.32555	-8.4359	-0.31557	-3.6379	-0.038755	-3.4364	-0.007133	-3.4362	-0.039406
-46.835	-2.6697	-3.4351	-0.21591	-8.4352	-0.32559	-8.4351	-0.31621	-3.6346	-0.038594	-3.4355	-0.006366	-3.4353	-0.039735
-46.833	-2.669	-3.4342	-0.2162	-8.4344	-0.32515	-8.4342	-0.31648	-3.6312	-0.039407	-3.4347	-0.006797	-3.4345	-0.039879
-46.832	-2.6692	-3.4334	-0.21624	-8.4335	-0.32579	-8.4334	-0.31724	-3.6279	-0.040203	-3.4339	-0.00563	-3.4337	-0.039322
-46.83	-2.6699	-3.4326	-0.2156	-8.4327	-0.32601	-8.4326	-0.3178	-3.6246	-0.041926	-3.433	-0.00528	-3.4328	-0.038861
-46.828	-2.6692	-3.4317	-0.21534	-8.4319	-0.32578	-8.4317	-0.3179	-3.6213	-0.040647	-3.4322	-0.005094	-3.432	-0.038382
-46.827	-2.6673	-3.4309	-0.21542	-8.431	-0.32534	-8.4309	-0.31842	-3.6179	-0.040844	-3.4314	-0.004941	-3.4312	-0.037353
-46.825	-2.6687	-3.4301	-0.21574	-8.4302	-0.32503	-8.4301	-0.31826	-3.6146	-0.040769	-3.4305	-0.004653	-3.4303	-0.036846
-46.823	-2.6685	-3.4293	-0.21592	-8.4294	-0.3246	-8.4292	-0.31757	-3.6113	-0.040905	-3.4297	-0.004331	-3.4295	-0.037015
-46.822	-2.6705	-3.4284	-0.21592	-8.4285	-0.32414	-8.4284	-0.31776	-3.6079	-0.039952	-3.4289	-0.00399	-3.4287	-0.036372
-46.82	-2.6733	-3.4276	-0.21626	-8.4277	-0.32455	-8.4276	-0.31848	-3.6046	-0.039038	-3.428	-0.00368	-3.4278	-0.036316
-46.818	-2.6725	-3.4268	-0.21657	-8.4269	-0.32511	-8.4267	-0.31886	-3.6013	-0.03853	-3.4272	-0.003089	-3.427	-0.036136
-46.817	-2.6712	-3.4259	-0.21694	-8.4261	-0.32584	-8.4259	-0.31903	-3.5979	-0.037956	-3.4264	-0.003055	-3.4262	-0.035968
-46.815	-2.6692	-3.4251	-0.21701	-8.4252	-0.32638	-8.4251	-0.31943	-3.5946	-0.036937	-3.4256	-0.001929	-3.4253	-0.036186
-46.813	-2.6703	-3.4243	-0.21703	-8.4244	-0.32568	-8.4242	-0.32034	-3.5913	-0.037041	-3.4247	-0.002626	-3.4245	-0.036343
-46.812	-2.6703	-3.4234	-0.217	-8.4236	-0.32476	-8.4234	-0.32028	-3.5879	-0.035778	-3.4239	-0.002153	-3.4237	-0.036241
-46.81	-2.6719	-3.4226	-0.21755	-8.4227	-0.32513	-8.4226	-0.3211	-3.5846	-0.03561	-3.4231	-0.002637	-3.4229	-0.035872
-46.808	-2.6731	-3.4218	-0.219	-8.4219	-0.32607	-8.4217	-0.32222	-3.5813	-0.036595	-3.4222	-0.002944	-3.422	-0.035506
-46.807	-2.6722	-3.4209	-0.21914	-8.4211	-0.32583	-8.4209	-0.32287	-3.578	-0.035965	-3.4214	-0.003461	-3.4212	-0.03501
-46.805	-2.6708	-3.4201	-0.21811	-8.4202	-0.3262	-8.4201	-0.32316	-3.5746	-0.03349	-3.4206	-0.004132	-3.4204	-0.034042
-46.803	-2.6715	-3.4193	-0.21787	-8.4194	-0.32591	-8.4192	-0.32334	-3.5713	-0.032671	-3.4197	-0.004804	-3.4195	-0.034572
-46.802	-2.6708	-3.4184	-0.2174	-8.4186	-0.32554	-8.4184	-0.32364	-3.568	-0.031244	-3.4189	-0.005199	-3.4187	-0.034424
-46.8	-2.6687	-3.4176	-0.21695	-8.4177	-0.32555	-8.4176	-0.32439	-3.5646	-0.031623	-3.4181	-0.005159	-3.4179	-0.033483
-46.798	-2.6669	-3.4168	-0.21681	-8.4169	-0.32609	-8.4168	-0.32517	-3.5613	-0.032266	-3.4172	-0.004604	-3.417	-0.033194
-46.797	-2.666	-3.4159	-0.21713	-8.4161	-0.32582	-8.4159	-0.32534	-3.558	-0.029808	-3.4164	-0.004286	-3.4162	-0.032792
-46.795	-2.6664	-3.4151	-0.2176	-8.4152	-0.32505	-8.4151	-0.32548	-3.5546	-0.029514	-3.4156	-0.004591	-3.4154	-0.032553
-46.793	-2.667	-3.4143	-0.21792	-8.4144	-0.32608	-8.4143	-0.32537	-3.5513	-0.029146	-3.4147	-0.004012	-3.4145	-0.032409
-46.792	-2.668	-3.4134	-0.21782	-8.4136	-0.32627	-8.4134	-0.32541	-3.548	-0.028444	-3.4139	-0.004106	-3.4137	-0.032594
-46.79	-2.6684	-3.4126	-0.21755	-8.4127	-0.32616	-8.4126	-0.3251	-3.5446	-0.028657	-3.4131	-0.0047	-3.4129	-0.0322
-46.788	-2.6674	-3.4118	-0.21667	-8.4119	-0.32506	-8.4118	-0.32482	-3.5413	-0.029783	-3.4122	-0.004973	-3.412	-0.031835
-46.787	-2.6678	-3.4109	-0.21665	-8.4111	-0.32468	-8.4109	-0.32521	-3.538	-0.029536	-3.4114	-0.0061	-3.4112	-0.031893
-46.785	-2.6687	-3.4101	-0.21671	-8.4102	-0.32568	-8.4101	-0.32551	-3.5346	-0.029804	-3.4106	-0.00592	-3.4104	-0.032611
-46.783	-2.6679	-3.4093	-0.21695	-8.4094	-0.32647	-8.4093	-0.32511	-3.5313	-0.033079	-3.4097	-0.007024	-3.4095	-0.032991
-46.782	-2.6674	-3.4084	-0.2166	-8.4086	-0.32776	-8.4084	-0.32496	-3.528	-0.03501	-3.4089	-0.007265	-3.4087	-0.032795
-46.78	-2.6664	-3.4076	-0.21727	-8.4077	-0.3288	-8.4076	-0.32497	-3.5247	-0.033985	-3.4081	-0.007664	-3.4079	-0.032641
-46.778	-2.6649	-3.4068	-0.21649	-8.4069	-0.32883	-8.4068	-0.32432	-3.5213	-0.033834	-3.4072	-0.008598	-3.407	-0.032018
-46.777	-2.6659	-3.406	-0.21595	-8.4061	-0.32855	-8.4059	-0.32369	-3.518	-0.03421	-3.4064	-0.009441	-3.4062	-0.031353
-46.775	-2.6675	-3.4051	-0.21661	-8.4052	-0.3287	-8.4051	-0.32296	-3.5147	-0.034385	-3.4056	-0.009831	-3.4054	-0.031844
-46.773	-2.6689	-3.4043	-0.21655	-8.4044	-0.32821	-8.4043	-0.32349	-3.5113	-0.034935	-3.4048	-0.010097	-3.4045	-0.03248
-46.772	-2.6681	-3.4035	-0.2166	-8.4036	-0.32885	-8.4034	-0.32414	-3.508	-0.035491	-3.4039	-0.011029	-3.4037	-0.032604
-46.77	-2.6674	-3.4026	-0.21745	-8.4028	-0.32961	-8.4026	-0.32543	-3.5047	-0.037467	-3.4031	-0.01207	-3.4029	-0.032839
-46.768	-2.6668	-3.4018	-0.21745	-8.4019	-0.32909	-8.4018	-0.32598	-3.5013	-0.037546	-3.4023	-0.012186	-3.4021	-0.033119
-46.767	-2.6657	-3.401	-0.21677	-8.4011	-0.32813	-8.4009	-0.32629	-3.498	-0.037439	-3.4014	-0.011299	-3.4012	-0.032394
-46.765	-2.6667	-3.4001	-0.21677	-8.4003	-0.32856	-8.4001	-0.32638	-3.4947	-0.038722	-3.4006	-0.010803	-3.4004	-0.03156
-46.763	-2.6675	-3.3993	-0.21616	-8.3994	-0.32926	-8.3993	-0.32599	-3.4913	-0.039101	-3.3998	-0.011381	-3.3996	-0.031728
-46.762	-2.6667	-3.3985	-0.21518	-8.3986	-0.32904	-8.3984	-0.3261	-3.488	-0.039008	-3.3989	-0.010877	-3.3987	-0.031772
-46.76	-2.6669	-3.3976	-0.21466	-8.3978	-0.32778	-8.3976	-0.32667	-3.4847	-0.039927	-3.3981	-0.010165	-3.3979	-0.032013
-46.758	-2.6683	-3.3968	-0.21448	-8.3969	-0.32737	-8.3968	-0.3262	-3.4813	-0.041856	-3.3973	-0.009987	-3.3971	-0.031842
-46.757	-2.6685	-3.396	-0.21481	-8.3961	-0.32691	-8.3959	-0.32501	-3.478	-0.042304	-3.3964	-0.011297	-3.3962	-0.030981
-46.755	-2.6689	-3.3951	-0.21483	-8.3953	-0.32653	-8.3951	-0.32408	-3.4747	-0.041724	-3.3956	-0.010229	-3.3954	-0.031264
-46.753	-2.6696	-3.3943	-0.21403	-8.3944	-0.32631	-8.3943	-0.32366	-3.4713	-0.041144	-3.3948	-0.009621	-3.3946	-0.031073
-46.752	-2.6702	-3.3935	-0.21353	-8.3936	-0.32543	-8.3934	-0.3235	-3.468	-0.041074	-3.3939	-0.010141	-3.3937	-0.030019
-46.75	-2.6684	-3.3926	-0.21344	-8.3928	-0.32505	-8.3926	-0.32304	-3.4647	-0.040213	-3.3931	-0.009734	-3.3929	-0.030026
-46.748	-2.6696	-3.3918	-0.21277	-8.3919	-0.32454	-8.3918	-0.32188	-3.4614	-0.040228	-3.3923	-0.01041	-3.3921	-0.03031
-46.747	-2.6712	-3.391	-0.21338	-8.3911	-0.32394	-8.391	-0.32097	-3.458	-0.041448	-3.3914	-0.010371	-3.3912	-0.0305
-46.745	-2.6718	-3.3901	-0.21416	-8.3903	-0.3237	-8.3901	-0.32039	-3.4547	-0.040595	-3.3906	-0.010492	-3.3904	-0.031155
-46.743	-2.6727	-3.3893	-0.21488	-8.3894	-0.3243	-8.3893	-0.3203	-3.4514	-0.039946	-3.3898	-0.011757	-3.3896	-0.031576
-46.742	-2.674	-3.3885	-0.21418	-8.3886	-0.32434	-8.3885	-0.32028	-3.448	-0.041735	-3.3889	-0.011859	-3.3887	-0.031118
-46.74	-2.6746	-3.3876	-0.21405	-8.3878	-0.32453	-8.3876	-0.32046	-3.4447	-0.042104	-3.3881	-0.011366	-3.3879	-0.031337
-46.738	-2.6762	-3.3868	-0.21411	-8.3869	-0.32498	-8.3868	-0.32018	-3.4414	-0.042268	-3.3873	-0.010918	-3.3871	-0.031567
-46.737	-2.6783	-3.386	-0.21368	-8.3861	-0.32443	-8.386	-0.31969	-3.438	-0.042127	-3.3864	-0.010337	-3.3862	-0.030601
-46.735	-2.6773	-3.3851	-0.21397	-8.3853	-0.32324	-8.3851	-0.31996	-3.4347	-0.04532	-3.3856	-0.011209	-3.3854	-0.030277
-46.734	-2.6765	-3.3843	-0.21439	-8.3844	-0.32279	-8.3843	-0.31991	-3.4314	-0.046801	-3.3848	-0.012312	-3.3846	-0.030112
-46.732	-2.6758	-3.3835	-0.21383	-8.3836	-0.32211	-8.3835	-0.31947	-3.428	-0.049095	-3.3839	-0.013502	-3.3837	-0.02913
-46.73	-2.6762	-3.3827	-0.21448	-8.3828	-0.32246	-8.3826	-0.31931	-3.4247	-0.048396	-3.3831	-0.012967	-3.3829	-0.028536
-46.729	-2.6779	-3.3818	-0.21481	-8.3819	-0.32254	-8.3818	-0.31929	-3.4214	-0.048806	-3.3823	-0.013034	-3.3821	-0.028347
-46.727	-2.6769	-3.381	-0.21454	-8.3811	-0.32186	-8.381	-0.31958	-3.4181	-0.04953	-3.3815	-0.011265	-3.3812	-0.028487
-46.725	-2.677	-3.3802	-0.21443	-8.3803	-0.32171	-8.3801	-0.31997	-3.4147	-0.048846	-3.3806	-0.010767	-3.3804	-0.028338
-46.724	-2.6781	-3.3793	-0.21497	-8.3795	-0.32115	-8.3793	-0.31957	-3.4114	-0.048578	-3.3798	-0.010002	-3.3796	-0.028469
-46.722	-2.6778	-3.3785	-0.21543	-8.3786	-0.3207	-8.3785	-0.31956	-3.4081	-0.048539	-3.379	-0.00928	-3.3788	-0.028735
-46.72	-2.6775	-3.3777	-0.21549	-8.3778	-0.32165	-8.3776	-0.31991	-3.4047	-0.048858	-3.3781	-0.009575	-3.3779	-0.028351
-46.719	-2.6782	-3.3768	-0.21641	-8.377	-0.32201	-8.3768	-0.31941	-3.4014	-0.046819	-3.3773	-0.009811	-3.3771	-0.028199
-46.717	-2.6773	-3.376	-0.21788	-8.3761	-0.32179	-8.376	-0.3189	-3.3981	-0.046011	-3.3765	-0.009964	-3.3763	-0.028505
-46.715	-2.6785	-3.3752	-0.21886	-8.3753	-0.32083	-8.3751	-0.31801	-3.3947	-0.044113	-3.3756	-0.010213	-3.3754	-0.028276
-46.714	-2.6794	-3.3743	-0.21923	-8.3745	-0.321	-8.3743	-0.31685	-3.3914	-0.042117	-3.3748	-0.011611	-3.3746	-0.028343
-46.712	-2.6786	-3.3735	-0.21912	-8.3736	-0.3213	-8.3735	-0.31593	-3.3881	-0.041943	-3.374	-0.010903	-3.3738	-0.028223
-46.71	-2.6765	-3.3727	-0.2186	-8.3728	-0.3207	-8.3726	-0.31519	-3.3847	-0.041116	-3.3731	-0.011151	-3.3729	-0.028379
[truncated: 40,422 more rows]

## Sheet: Figure 1e
Figure 1e) Changes in RPA-DBD-AMB543 or RPA-DBD-DMB543 fluorescence
Buffer	30 mM HEPES pH 7.8, 100 mM KCl, 6 % v/v glycerol, 5 mM MgCl2, and 1 mM bME
	[Rtt105]		RPA-DBD-DMB543			[Rtt105]		RPA-DBD-AMB543			[Rtt105]		RPA-FAB-DBD-AMB543
	nM	n=1	n=2	n=3		nM	n=1	n=2	n=3		nM	n=1	n=2	n=3
	0	1	1	1		0	1	1	1		0	1	1	1
	39.801	0.991889	1.04956	0.968727		39.801	0.549561	0.708853	0.561723		19.8895	0.942578	0.945119	0.931285
	79.405	0.945748	0.985755	0.93954		79.405	0.468601	0.637074	0.546034		39.5604	0.857764	0.8749	0.863314
	118.814	0.949224	0.953581	0.933852		118.814	0.415308	0.5482	0.408481		59.0164	0.807293	0.821544	0.822058
	158.03	0.955625	1.00118	0.895232		158.03	0.261207	0.456651	0.392517		78.2609	0.732189	0.75703	0.762564
	197.054	0.972544	0.924385	0.856684		197.054	0.203434	0.285578	0.180581		97.2973	0.687103	0.71184	0.73042
	235.889	0.92035	0.993781	0.912797		235.889	0.253497	0.288771	0.238196		116.129	0.649627	0.672628	0.693702
	274.536	0.986074	0.989904	0.90082		274.536	0.0895818	0.265091	0.160308		134.759	0.625137	0.655237	0.661859
	312.998	0.949634	0.958275	0.837206		312.998	0.181427	0.198061	0.123312		153.191	0.592283	0.616345	0.625676
	351.275	0.90356	0.944716	0.923111		351.275	0.145574	0.238094	0.090351		171.429	0.544265	0.59485	0.597666
	389.37	0.962083	1.02375	0.938191		389.37	0.144913	0.108123	0.0504099		189.474	0.523745	0.558848	0.570058
	427.285	0.893531	0.967412	0.899132		427.285	0.0677677	0.0948809	0.0328092		207.33	0.526306	0.54865	0.559052
	465.021	0.953433	0.993952	0.973822		465.021	0.0704509	0.0241019	0.0271709		225	0.509133	0.534358	0.539985
	502.58	0.96362	0.926752	0.893571		502.58	0.0534	0.00568289	0.0386039		242.487	0.495745	0.520525	0.521585
	539.963	0.925951	0.935106	0.93892		539.963	-0.00168811	0.128553	-0.0299908		259.794	0.473076	0.510511	0.503704
	577.172	0.9578	0.977651	0.92607		577.172	0.00970534	-0.00918323	0.0109637		276.923	0.457125	0.493197	0.487944
	614.209	0.981318	0.968961	0.941719		614.209	0.0704208	0.0183721	0		293.878	0.440053	0.480715	0.468869
	651.076	0.940067	0.987615	0.924609		651.076	0	0			310.66	0.424117	0.465894	0.452671
											327.273	0.41065	0.440799	0.442097

## Sheet: Figure 2b
Figure 2a-b) EMSA showing RPA binding to 5′-Cy5-(dT)30 ssDNA in the presence or absence of Rtt105.
Buffer	25 mM Tris-Cl, pH 7.5, 200 mM NaCl, 5 mM MgCl2, 5 % v/v glycerol, and 0.05 % Tween-20
WT	[RPA]nM	Repeat 1	Repeat 2	Repeat 3	Average	SD
	0	1.70871	1.94644	1.09887	1.58468	1.9748
	2	7.5402	2.58934	20.9052	10.3449	8.3012
	4	20.2121	2.29911	38.9115	20.4742	12.9785
	6	37.3293	2.15271	60.2132	33.2317	14.1661
	8	56.6423	4.9462	74.5375	45.3753	13.2697
	10	81.8818	11.5001	85.6406	59.6741	5.90642
	15	98.0328	12.3598	98.0468	69.4798	0.0817004
	20	97.9258	29.7883	98.6785	75.4642	0.376659
	35	98.5387	89.4971	96.9115	94.9824	1.05691
	50		95.0994	98.541	96.8202	0.0444231
WT+Rtt105	[RPA+Rtt105]nM	Repeat 1	Repeat 2	Repeat 3	Average	SD
	0	6.42813	4.06702	5.76769	5.42095	1.21815
	2	8.51696	7.00141	20.9719	12.1634	7.66593
	4	9.92739	24.0257	43.2071	25.7201	16.7045
	6	12.168	40.9101	63.0606	38.7129	25.5174
	8	28.6959	62.306	84.1166	58.3728	27.9189
	10	54.8587	80.5224	97.2324	77.5378	21.3439
	15	92.6469	96.6684	97.6426	95.6526	2.64822
	20	95.1264	96.0609	98.0194	96.4022	1.47639
	35	96.369	95.683	98.3025	96.7848	1.35838
	50	94.1399	96.3784	98.1113	96.2098	1.99104
KD Values
	WT	WT+Rtt105
Repeat 1	5.6556	6.3997
Repeat 2	5.2911	4.3182
Repeat 3	4.2416	6.6099
Average	5.06277	5.77593
SD	0.734133	1.2668

## Sheet: Figure 2c
Figure 2c) Fluorescence anisotropy measurements of RPA binding to 3′-FAM-(dT)35
Buffer	30 mM HEPES pH 7.8, 100 mM KCl, 6 % v/v glycerol, 5 mM MgCl2, and 1 mM bME
[RPA]			5' FAM dT35 (Anisotropy)			[RPA + Rtt105]		5' FAM dT35 (Anisotropy)
nM	n=1	n=2	n=3	n=4		nM	n=1	n=2	n=3	n=4
0	0	0	0	0		0	0	0	0	0
0.248756	-0.0014	0.006785	0.005761	0.003093		0.248756	0.004137	0.008543	0.002079	0.009493
0.743806	0.009235	0.013967	0.011991	0.009019		0.743806	0.012224	0.014652	0.040498	0.023919
1.23642	0.015343	0.028871	0.021716	0.007693		1.23642	0.014629	0.004271	0.055193	0.045726
2.46191	0.039224	0.061319	0.048199	0.029287		2.46191	0.034944	0.065849	0.095863	0.10217
3.68142	0.060478	0.09829	0.062674	0.048397		3.68142	0.062227	0.10972	0.134935	0.136821
4.89501	0.080943	0.118194	0.082565	0.063378		4.89501	0.079083	0.134879	0.137123	0.138876
6.10274	0.096179	0.147116	0.108729	0.080037		6.10274	0.104081	0.14298	0.139091	0.138526
7.30466	0.113205	0.144109	0.116632	0.094193		7.30466	0.123075	0.142202
8.50084	0.131265	0.14521	0.129577	0.104243		8.50084	0.138666	0.142131
9.69131	0.136196	0.142583	0.138774	0.122913		9.69131	0.148014	0.139623
12.061	0.148019	0.147136	0.146117	0.15008		12.061	0.149964	0.142108
16.778	0.149343	0.141451	0.146036	0.148473		16.778	0.150201	0.133561
28.515	0.146308	0.143854	0.142824	0.147239		28.515	0.14899	0.139275
51.8795	0.143308	0.144107	0.145607	0.148235		51.8795	0.148326	0.140275

## Sheet: Figure 2e
Figure 2e) The IP eluate relative to Rtt105
ratio of Rfa1/Rtt105 (normalized to WT)	WT	rfa1-zm1	rfa1-zm2	rfa1-t33
	0.74	1.89	0.84	0.58
	1.26	1.42	1.26	0.84

## Sheet: Figure 2h
Figure 2h) Stopped flow fluorescence measurements of DNA binding were monitored by FRET-induced enhancement of Cy5 fluorescence upon Cy3 excitation
Buffer	30 mM HEPES pH 7.8, 100 mM KCl, 6 % v/v glycerol, 5 mM MgCl2, and 1 mM bME
Repeat 1					Repeat 2						Repeat 3
time (s)	RPA A vs Buffer	RPA A vs DNA	RPA A+Rtt105 vs DNA		time (s)	RPA A vs Buffer	RPA A vs DNA	RPA A+Rtt105 vs DNA			time (s)	RPA A vs Buffer	RPA A vs DNA	RPA A+Rtt105 vs DNA
0.0002	1.45341	2.36876	2.26807		0.0002	5.71034	5.99669	2.30058			0.0002	4	4	4
0.0004	1.49937	2.34975	2.33304		0.0004	5.73345	6.01188	2.28986			0.0004	3.8777	3.9735	4.0722
0.0006	1.49158	2.3711	2.35236		0.0006	5.62871	6.06071	2.32399			0.0006	4.3073	3.7909	3.959
0.0008	1.51506	2.31424	2.23728		0.0008	5.64275	6.0365	2.24015			0.0008	4.093	3.9881	3.9709
0.001	1.42308	2.43046	2.27372		0.001	5.77009	5.94432	2.14382			0.001	4.5552	4.0866	4.0935
0.0012	1.45135	2.39229	2.36131		0.0012	5.78523	5.82231	2.29729			0.0012	4.9045	3.9918	3.9624
0.0014	1.42949	2.35002	2.32414		0.0014	5.67709	6.08801	2.21765			0.0014	4.0125	3.8591	4.0454
0.0016	1.50357	2.28997	2.37197		0.0016	5.69834	6.19204	2.27708			0.0016	3.9058	3.9953	4.1976
0.0018	1.62577	2.32984	2.32864		0.0018	5.89636	5.90214	2.27778			0.0018	4.4197	3.9736	4.1266
0.002	1.47007	2.38147	2.32239		0.002	5.81556	5.85224	2.28846			0.002	5.0934	3.7705	4.0404
0.0022	1.46871	2.33528	2.34282		0.0022	5.83766	5.9386	2.2965			0.0022	4.7263	3.9191	3.9872
0.0024	1.48423	2.37813	2.3451		0.0024	5.67109	6.06865	2.30297			0.0024	4.5753	3.8524	3.915
0.0026	1.48813	2.34475	2.30521		0.0026	5.67774	6.1649	2.34964			0.0026	4.2818	4.0675	3.8813
0.0028	1.47552	2.38161	2.23676		0.0028	5.90852	6.10084	2.25738			0.0028	4.1509	4.0988	3.9368
0.003	1.52706	2.4234	2.35857		0.003	5.90387	5.9851	2.29947			0.003	4.3379	3.98	4.1929
0.0032	1.45612	2.42526	2.3292		0.0032	5.82204	5.99383	2.26287			0.0032	4.1011	4.1964	4.1399
0.0034	1.46857	2.42462	2.46071		0.0034	5.99815	6.17151	2.25009			0.0034	3.7799	4.0697	4.0451
0.0036	1.51791	2.40726	2.34097		0.0036	5.81821	6.28602	2.36186			0.0036	4.3479	3.9148	3.9158
0.0038	1.42605	2.41877	2.36821		0.0038	5.68904	6.17895	2.27117			0.0038	4.2704	3.8257	4.1705
0.004	1.38863	2.47514	2.40039		0.004	5.73328	6.01322	2.3203			0.004	4.5043	3.9507	4.1046
0.0042	1.51825	2.34396	2.38672		0.0042	5.59018	6.13091	2.28074			0.0042	4.675	3.9945	4.1836
0.0044	1.47208	2.36971	2.41352		0.0044	5.92206	5.93355	2.38477			0.0044	4.3488	3.9773	4.2557
0.0046	1.41441	2.37409	2.44508		0.0046	5.64374	6.11942	2.44916			0.0046	4.846	3.9548	4.1494
0.0048	1.47697	2.45918	2.44567		0.0048	5.8074	6.36589	2.35059			0.0048	4.6343	4.0139	4.1115
0.005	1.48491	2.4212	2.38155		0.005	5.94969	5.994	2.35573			0.005	4.2814	4.0659	4.2362
0.0052	1.44695	2.42312	2.48963		0.0052	5.76295	5.9946	2.35778			0.0052	3.9943	4.0188	4.2877
0.0054	1.47181	2.45445	2.4002		0.0054	5.66941	6.17353	2.43417			0.0054	3.9124	4.2327	4.2418
0.0056	1.47033	2.50212	2.35675		0.0056	5.72595	6.08999	2.32191			0.0056	4.4473	4.0009	4.2092
0.0058	1.45528	2.5295	2.42244		0.0058	5.97414	6.12763	2.3067			0.0058	4.4485	3.9609	4.0454
0.006	1.52533	2.44049	2.47454		0.006	5.97431	6.17478	2.38692			0.006	5.052	4.01	4.0661
0.0062	1.45001	2.51304	2.41323		0.0062	5.96898	6.12177	2.41892			0.0062	4.1952	4.128	4.0846
0.0064	1.46416	2.55044	2.58446		0.0064	5.72145	6.32763	2.4412			0.0064	4.5214	4.1258	4.0329
0.0066	1.48954	2.57724	2.31015		0.0066	5.71581	6.35576	2.40984			0.0066	4.8389	4.0519	4.1398
0.0068	1.54175	2.47611	2.38782		0.0068	5.73086	6.24392	2.33431			0.0068	4.8568	4.1194	4.2347
0.007	1.51686	2.46069	2.49333		0.007	5.87293	6.26523	2.35062			0.007	4.4218	4.0626	4.3318
0.0072	1.50087	2.53732	2.44174		0.0072	5.70508	6.25311	2.36932			0.0072	4.2718	4.2309	4.2049
0.0074	1.4464	2.57305	2.40001		0.0074	5.66657	6.2157	2.40902			0.0074	4.3591	4.2339	4.1166
0.0076	1.48185	2.59662	2.40807		0.0076	5.85614	6.20623	2.37958			0.0076	5.0218	4.1947	4.1496
0.0078	1.46774	2.44765	2.46067		0.0078	5.71541	6.18965	2.36712			0.0078	5.1008	4.0056	4.1493
0.008	1.49104	2.42091	2.50593		0.008	5.60265	6.14775	2.36297			0.008	4.9798	4.2564	4.1585
0.0082	1.43897	2.54345	2.49006		0.0082	5.77155	6.36839	2.48013			0.0082	4.3857	4.223	4.3116
0.0084	1.49172	2.61565	2.43769		0.0084	6.00764	6.19265	2.40918			0.0084	4.557	4.0666	4.2728
0.0086	1.42708	2.59996	2.55303		0.0086	5.66324	6.4937	2.41327			0.0086	4.5773	4.2233	4.1871
0.0088	1.45094	2.54813	2.45061		0.0088	5.77331	6.2417	2.43215			0.0088	4.2521	4.1594	4.294
0.009	1.47802	2.53897	2.46015		0.009	5.84859	6.05441	2.43047			0.009	4.5483	4.2174	4.343
0.0092	1.48508	2.48014	2.55835		0.0092	5.94159	6.19953	2.42474			0.0092	4.266	4.0923	4.3336
0.0094	1.51627	2.59102	2.56292		0.0094	5.86513	6.17329	2.49047			0.0094	4.1605	4.1043	4.4858
0.0096	1.54002	2.52276	2.40136		0.0096	5.88534	5.98201	2.54424			0.0096	4.0585	4.2067	4.3266
0.0098	1.45182	2.64774	2.52729		0.0098	5.76235	6.49462	2.46413			0.0098	3.9247	4.0644	4.1651
0.01	1.49706	2.64427	2.54722		0.01	5.92474	6.3082	2.46626			0.01	3.8917	4.1581	4.1611
0.0102	1.47107	2.5787	2.50707		0.0102	5.60796	6.27241	2.53823			0.0102	3.9568	4.0715	4.2999
0.0104	1.44615	2.58625	2.44553		0.0104	5.66601	6.44848	2.39843			0.0104	4.2529	4.0984	4.5287
0.0106	1.50401	2.5546	2.38274		0.0106	5.69561	6.29505	2.46369			0.0106	4.0375	4.2064	4.3553
0.0108	1.41789	2.6488	2.51833		0.0108	5.69905	6.52939	2.51172			0.0108	4.4546	4.2878	4.2809
0.011	1.51128	2.61237	2.49872		0.011	5.85256	6.31699	2.56918			0.011	4.4868	4.1716	4.4411
0.0112	1.52384	2.59459	2.58585		0.0112	6.06242	6.09603	2.47736			0.0112	4.9135	4.1359	4.2319
0.0114	1.45976	2.56693	2.50014		0.0114	5.70162	6.34597	2.43426			0.0114	5.1018	4.3048	4.3288
0.0116	1.55904	2.60266	2.51498		0.0116	5.64542	6.328	2.47122			0.0116	4.8095	4.3069	4.2772
0.0118	1.47742	2.58039	2.52675		0.0118	5.66293	6.4562	2.46067			0.0118	4.5004	4.411	4.3512
0.012	1.48651	2.59743	2.44799		0.012	5.71083	6.14719	2.46219			0.012	4.2256	4.2524	4.4383
0.0122	1.42201	2.65891	2.5756		0.0122	5.78344	5.99794	2.46832			0.0122	4.7136	4.1518	4.3561
0.0124	1.51273	2.6115	2.51493		0.0124	5.96042	6.3664	2.48647			0.0124	4.5205	4.364	4.4621
0.0126	1.45102	2.54831	2.59359		0.0126	5.95331	6.5498	2.51744			0.0126	4.5591	4.2579	4.5283
0.0128	1.48698	2.59008	2.51		0.0128	5.96193	6.39141	2.45282			0.0128	4.4259	4.2198	4.4707
0.013	1.47913	2.51393	2.52811		0.013	5.80333	6.36734	2.46478			0.013	4.4769	4.1619	4.417
0.0132	1.45734	2.67358	2.46954		0.0132	5.82389	6.21714	2.53117			0.0132	5.1425	4.2352	4.2712
0.0134	1.4086	2.60101	2.46917		0.0134	5.65572	6.16784	2.50316			0.0134	4.7488	4.4159	4.523
0.0136	1.42445	2.68993	2.46545		0.0136	5.68192	6.39182	2.50225			0.0136	4.183	4.1647	4.5678
0.0138	1.50846	2.66081	2.56829		0.0138	5.67232	6.5222	2.48968			0.0138	5.5449	4.1467	4.483
0.014	1.43954	2.66368	2.53257		0.014	5.68505	6.31394	2.45886			0.014	4.3876	4.2545	4.3871
0.0142	1.41672	2.62039	2.58626		0.0142	5.92923	6.47484	2.43231			0.0142	5.1005	4.2265	4.273
0.0144	1.55191	2.63365	2.53296		0.0144	5.82711	6.33574	2.45913			0.0144	3.9962	4.3187	4.5605
0.0146	1.50275	2.66851	2.41493		0.0146	5.81834	6.44296	2.50936			0.0146	4.0683	4.2303	4.4188
0.0148	1.45877	2.81199	2.58864		0.0148	5.97346	6.39947	2.52513			0.0148	4.8885	4.3304	4.3639
0.015	1.5303	2.69013	2.57048		0.015	5.89872	6.39205	2.5646			0.015	4.2963	4.4072	4.4381
0.0152	1.47129	2.75647	2.51192		0.0152	5.97867	6.46197	2.49107			0.0152	4.1194	4.1811	4.6764
0.0154	1.50314	2.69048	2.55506		0.0154	5.88303	6.417	2.50307			0.0154	4.0373	4.1594	4.4645
0.0156	1.51468	2.65532	2.51682		0.0156	5.93668	6.61269	2.55609			0.0156	4.4743	4.3616	4.4145
0.0158	1.55747	2.81828	2.49648		0.0158	5.71589	6.38454	2.48578			0.0158	4.1618	4.3354	4.4343
0.016	1.54928	2.7375	2.54153		0.016	6.03113	6.43059	2.55649			0.016	4.5513	4.2723	4.519
0.0162	1.55896	2.70927	2.61302		0.0162	5.8742	6.47841	2.54243			0.0162	3.7271	4.3839	4.6786
0.0164	1.53133	2.67392	2.54691		0.0164	5.69816	6.38346	2.47806			0.0164	4.421	4.3685	4.6213
0.0166	1.5177	2.74463	2.59324		0.0166	5.55578	6.43166	2.53473			0.0166	4.5896	4.3547	4.5192
0.0168	1.52977	2.67327	2.61366		0.0168	5.98654	6.45946	2.60676			0.0168	4.3337	4.3442	4.4157
0.017	1.55394	2.74107	2.63419		0.017	5.78765	6.55415	2.5812			0.017	4.0616	4.4238	4.6186
0.0172	1.53266	2.73747	2.59763		0.0172	5.79782	6.52214	2.53062			0.0172	4.5271	4.2267	4.5937
0.0174	1.48373	2.66648	2.57309		0.0174	5.65824	6.57106	2.5897			0.0174	4.695	4.3656	4.5193
0.0176	1.48312	2.68011	2.71376		0.0176	5.82461	6.1941	2.54872			0.0176	4.6502	4.2691	4.3824
0.0178	1.58835	2.74203	2.62411		0.0178	5.78627	6.60075	2.5214			0.0178	3.9811	4.3878	4.5499
0.018	1.55138	2.66375	2.72012		0.018	6.07045	6.42298	2.47812			0.018	4.2071	4.3473	4.6647
0.0182	1.60539	2.7183	2.64112		0.0182	5.89953	6.30939	2.55224			0.0182	4.4262	4.2718	4.5738
0.0184	1.5446	2.82289	2.61605		0.0184	5.83739	6.40232	2.52742			0.0184	4.7477	4.312	4.6128
0.0186	1.42928	2.7301	2.69221		0.0186	5.82563	6.44931	2.58731			0.0186	4.3753	4.3444	4.5882
0.0188	1.53878	2.78474	2.61038		0.0188	5.64222	6.38165	2.57137			0.0188	4.4573	4.5066	4.3046
0.019	1.51112	2.69042	2.57661		0.019	5.77095	6.39225	2.59104			0.019	4.8055	4.3677	4.6356
0.0192	1.44761	2.63237	2.70146		0.0192	5.83511	6.41873	2.58881			0.0192	4.0615	4.3426	4.5253
0.0194	1.43693	2.75237	2.68839		0.0194	5.92547	6.36729	2.65042			0.0194	4.652	4.2732	4.6964
0.0196	1.50069	2.62959	2.71053		0.0196	6.05408	6.45693	2.48122			0.0196	3.9591	4.2513	4.6123
0.0198	1.49922	2.74813	2.50935		0.0198	5.89883	6.66709	2.54061			0.0198	4.7863	4.3788	4.5382
0.02	1.52128	2.71251	2.72677		0.02	5.87027	6.46251	2.52601			0.02	4.4953	4.5396	4.5338
0.0202	1.52332	2.80822	2.66727		0.0202	5.83773	6.53251	2.64521			0.0202	4.3899	4.3231	4.6469
0.0204	1.46881	2.70614	2.66741		0.0204	5.78418	6.51895	2.53315			0.0204	4.3746	4.2387	4.4939
0.0206	1.44005	2.71888	2.63656		0.0206	5.86041	6.42107	2.58788			0.0206	5.0558	4.3042	4.7886
0.0208	1.43842	2.79039	2.73698		0.0208	5.78403	6.44075	2.65423			0.0208	4.5139	4.2984	4.6787
0.021	1.4418	2.73281	2.59035		0.021	5.71844	6.44687	2.57878			0.021	4.3331	4.331	4.6087
0.0212	1.49667	2.82664	2.73368		0.0212	5.97355	6.56823	2.62042			0.0212	4.33	4.4692	4.5314
0.0214	1.50156	2.75695	2.6483		0.0214	5.509	6.63531	2.60721			0.0214	5.1631	4.2521	4.5597
0.0216	1.51694	2.7883	2.66164		0.0216	5.72037	6.37603	2.56055			0.0216	4.1605	4.352	4.594
0.0218	1.53102	2.78978	2.60439		0.0218	5.88583	6.37286	2.58479			0.0218	4.1584	4.3929	4.6814
0.022	1.52541	2.86815	2.59883		0.022	5.91441	6.55454	2.70106			0.022	5.2109	4.5623	4.7199
0.0222	1.54032	2.97773	2.58533		0.0222	5.93663	6.8868	2.63894			0.0222	4.7361	4.3828	4.6392
0.0224	1.54033	2.89158	2.71539		0.0224	5.7978	6.75864	2.59744			0.0224	4.8171	4.4445	4.7266
0.0226	1.53559	2.8483	2.68645		0.0226	5.88504	6.75393	2.59545			0.0226	4.7547	4.4777	4.6156
0.0228	1.4174	2.79906	2.68434		0.0228	5.98754	6.64877	2.66975			0.0228	4.5842	4.294	4.4553
0.023	1.5424	2.81396	2.65533		0.023	5.69848	6.5229	2.61056			0.023	4.2404	4.3694	4.5766
0.0232	1.5483	2.80154	2.6958		0.0232	5.73247	6.4064	2.66056			0.0232	4.227	4.3675	4.56
0.0234	1.453	2.7831	2.74308		0.0234	5.88473	6.42456	2.66269			0.0234	3.9837	4.4249	4.5482
0.0236	1.44226	2.88127	2.71094		0.0236	5.74694	6.43587	2.65892			0.0236	3.9962	4.2914	4.8043
0.0238	1.43628	2.8089	2.7349		0.0238	5.85863	6.68792	2.74581			0.0238	4.7087	4.3077	4.7197
0.024	1.43253	2.82982	2.65656		0.024	6.03645	6.92556	2.73702			0.024	4.418	4.5276	4.7857
0.0242	1.51878	2.78448	2.65697		0.0242	5.96324	6.69856	2.64247			0.0242	4.6466	4.5518	4.7515
0.0244	1.46843	2.81571	2.7356		0.0244	5.75137	6.70397	2.58774			0.0244	4.7806	4.5274	4.6797
0.0246	1.50193	2.74926	2.67683		0.0246	5.70106	6.85362	2.62581			0.0246	4.2871	4.5406	4.8766
0.0248	1.47075	2.7562	2.65807		0.0248	5.54136	6.50949	2.56719			0.0248	4.6667	4.5136	4.7366
0.025	1.46654	2.73008	2.71451		0.025	5.84127	6.57011	2.66136			0.025	4.4108	4.4931	4.6115
0.0252	1.54055	2.88842	2.66336		0.0252	6.02227	6.83226	2.65388			0.0252	5.0121	4.5962	4.8239
0.0254	1.42762	2.86095	2.69058		0.0254	5.83842	6.68424	2.65643			0.0254	3.6499	4.4108	4.8253
0.0256	1.52981	2.85435	2.71186		0.0256	5.7854	6.74946	2.64299			0.0256	4.451	4.5697	4.5636
0.0258	1.52024	2.83308	2.6354		0.0258	5.94426	6.7731	2.69128			0.0258	4.4566	4.37	4.9288
0.026	1.38713	2.72949	2.69949		0.026	5.94467	6.85076	2.6939			0.026	4.1706	4.446	4.7371
0.0262	1.48167	2.83789	2.71185		0.0262	5.87628	6.6204	2.63763			0.0262	4.6543	4.5044	4.8128
0.0264	1.46001	2.71745	2.72237		0.0264	5.69957	6.52582	2.72872			0.0264	4.4966	4.4654	4.8351
0.0266	1.48729	2.83665	2.59179		0.0266	5.62189	6.849	2.58915			0.0266	4.5807	4.522	4.6782
0.0268	1.43753	2.88969	2.6615		0.0268	5.83222	6.71517	2.70466			0.0268	4.606	4.3872	4.6885
0.027	1.43795	2.91872	2.74241		0.027	5.85733	6.67418	2.62001			0.027	5.0179	4.3939	4.546
0.0272	1.41455	2.78327	2.72227		0.0272	5.75986	6.7999	2.5962			0.0272	4.3965	4.5171	4.6374
0.0274	1.505	2.83814	2.67556		0.0274	5.93149	6.57541	2.61382			0.0274	4.9514	4.5023	4.7097
0.0276	1.41336	2.82721	2.60514		0.0276	6.05107	6.69082	2.69963			0.0276	3.9987	4.5449	4.8677
0.0278	1.47292	2.83921	2.8303		0.0278	5.64846	6.56184	2.61426			0.0278	4.5229	4.4499	4.6348
0.028	1.47842	2.87794	2.65063		0.028	5.80918	6.64684	2.61082			0.028	4.0287	4.5122	4.6356
0.0282	1.40265	2.92775	2.72897		0.0282	5.86674	6.52466	2.57793			0.0282	4.6945	4.3787	4.6438
0.0284	1.4691	2.88223	2.67863		0.0284	5.63532	6.84149	2.64811			0.0284	4.1949	4.2907	4.6513
0.0286	1.40338	2.87055	2.71978		0.0286	5.74745	6.6408	2.61632			0.0286	4.4508	4.4696	4.7852
0.0288	1.4896	3.01357	2.71303		0.0288	5.67729	6.70388	2.69481			0.0288	4.3884	4.4231	4.6517
0.029	1.48512	2.99113	2.69929		0.029	5.75871	6.70988	2.67864			0.029	4.5797	4.3972	4.824
0.0292	1.45368	2.99751	2.80154		0.0292	5.77674	6.76828	2.62687			0.0292	4.3052	4.4473	4.9235
0.0294	1.50569	2.96666	2.75682		0.0294	5.89569	6.60619	2.61518			0.0294	4.4625	4.4794	4.6461
0.0296	1.51204	2.91003	2.64072		0.0296	5.99303	6.69266	2.69793			0.0296	3.7899	4.4707	4.8067
0.0298	1.47063	2.92604	2.83377		0.0298	6.02763	6.68721	2.69644			0.0298	4.4833	4.225	4.979
0.03	1.52815	2.87747	2.73702		0.03	5.89757	6.75294	2.77998			0.03	4.1972	4.3228	4.8836
0.0302	1.45423	2.84089	2.6979		0.0302	5.86147	6.78284	2.73748			0.0302	4.7503	4.5684	4.8529
0.0304	1.44704	2.95607	2.80551		0.0304	5.89696	6.83091	2.72456			0.0304	4.9944	4.4283	4.7304
0.0306	1.39585	2.91132	2.74134		0.0306	5.73926	6.57274	2.67997			0.0306	4.988	4.4464	4.7363
0.0308	1.50923	2.84232	2.85891		0.0308	5.66186	6.41323	2.61411			0.0308	4.2957	4.4047	4.854
0.031	1.51269	3.00895	2.80228		0.031	5.6993	6.61988	2.68083			0.031	4.3342	4.5591	4.8692
0.0312	1.41753	2.79155	2.65351		0.0312	5.85288	6.69829	2.72701			0.0312	4.8904	4.4708	4.9739
0.0314	1.47913	2.83239	2.6897		0.0314	5.98951	6.58515	2.68486			0.0314	4.8788	4.3709	4.8202
0.0316	1.4829	2.94342	2.75779		0.0316	5.80778	6.82343	2.74783			0.0316	4.6126	4.5375	4.6612
0.0318	1.46418	2.82001	2.78049		0.0318	5.59436	6.54212	2.71697			0.0318	4.8095	4.5661	4.8218
0.032	1.44186	2.8688	2.76415		0.032	5.92434	6.9169	2.72822			0.032	4.4449	4.7384	4.8895
0.0322	1.48645	2.91092	2.74901		0.0322	5.63091	6.71529	2.71427			0.0322	4.1757	4.659	4.8657
0.0324	1.50759	3.06781	2.65509		0.0324	5.85136	6.79931	2.69446			0.0324	4.5856	4.6263	4.9419
0.0326	1.43284	2.91221	2.75552		0.0326	5.89299	6.64431	2.676			0.0326	4.2779	4.5749	4.9131
0.0328	1.43517	2.93403	2.79243		0.0328	5.84047	6.92683	2.72138			0.0328	4.1458	4.617	4.8471
0.033	1.49928	2.9404	2.85744		0.033	5.9573	6.83091	2.67265			0.033	4.5512	4.4981	4.8511
0.0332	1.47625	3.04488	2.88443		0.0332	5.5439	6.5517	2.65226			0.0332	4.0339	4.4497	4.9776
0.0334	1.46852	2.90823	2.7402		0.0334	5.79484	6.45841	2.72613			0.0334	4.308	4.4374	4.9116
0.0336	1.42861	2.90251	2.82953		0.0336	5.89032	6.99994	2.63579			0.0336	3.7608	4.6101	4.8481
0.0338	1.52368	2.9492	2.81668		0.0338	6.01382	6.79895	2.69663			0.0338	4.1333	4.5491	4.7452
0.034	1.43089	2.99669	2.74573		0.034	5.83179	6.85487	2.76037			0.034	4.305	4.5407	4.9868
0.0342	1.4963	2.84096	2.71576		0.0342	5.76383	6.88775	2.69449			0.0342	4.1127	4.4616	4.8071
0.0344	1.50358	2.91932	2.81362		0.0344	6.03137	6.751	2.65386			0.0344	4.5196	4.6654	4.8503
0.0346	1.42304	2.82948	2.82391		0.0346	6.08088	6.62619	2.75344			0.0346	4.7758	4.6254	4.8471
0.0348	1.47818	2.97259	2.75987		0.0348	5.92228	6.915	2.76773			0.0348	4.7594	4.6677	4.8598
0.035	1.57734	3.00438	2.79819		0.035	5.80595	6.6395	2.7686			0.035	4.3793	4.4563	4.8911
0.0352	1.45875	2.93008	2.87747		0.0352	5.8827	6.46998	2.80438			0.0352	4.5217	4.4305	4.8251
0.0354	1.42487	2.97061	2.85759		0.0354	5.92933	6.70239	2.77211			0.0354	4.9535	4.7234	4.9582
0.0356	1.43002	2.91941	2.80004		0.0356	5.96228	6.84791	2.74939			0.0356	4.2745	4.7096	4.7313
0.0358	1.55518	2.94841	2.77936		0.0358	5.90158	6.86635	2.8019			0.0358	4.4109	4.6307	4.8779
0.036	1.49283	3.04481	2.76822		0.036	5.72251	6.80159	2.78988			0.036	4.7941	4.641	4.9237
0.0362	1.42502	2.95848	2.7698		0.0362	5.9287	6.83781	2.77401			0.0362	4.3016	4.6026	4.9373
0.0364	1.52619	2.89362	2.71827		0.0364	5.86957	6.83253	2.79042			0.0364	4.3251	4.6126	5.071
0.0366	1.44337	2.92972	2.78143		0.0366	5.87273	6.7716	2.79797			0.0366	4.7297	4.8278	4.9187
0.0368	1.45919	3.12731	2.74609		0.0368	6.00845	6.86061	2.79035			0.0368	4.894	4.5458	4.8665
0.037	1.44323	2.9572	2.77384		0.037	5.87445	6.91751	2.74538			0.037	3.7186	4.6601	4.9128
0.0372	1.45486	2.90552	2.78403		0.0372	5.7732	6.75562	2.73193			0.0372	4.1918	4.6595	5.0458
0.0374	1.49732	2.91821	2.73624		0.0374	5.95558	6.77762	2.74097			0.0374	4.0586	4.7414	4.7301
0.0376	1.4752	2.8642	2.85538		0.0376	6.02751	6.56172	2.81453			0.0376	4.0789	4.5872	5.0101
0.0378	1.49488	2.94452	2.85051		0.0378	5.83345	6.6412	2.73644			0.0378	3.7596	4.423	5.0096
0.038	1.52051	2.98048	2.82858		0.038	6.09328	6.83109	2.71332			0.038	4.252	4.6746	4.8396
0.0382	1.43786	3.08919	2.78397		0.0382	5.8917	6.67218	2.76759			0.0382	3.9712	4.8347	4.9045
0.0384	1.49339	3.09226	2.65757		0.0384	5.85599	6.70208	2.7668			0.0384	4.2561	4.7964	4.9141
0.0386	1.51956	2.98082	2.78907		0.0386	5.85722	6.952	2.69353			0.0386	4.0171	4.6725	4.9945
0.0388	1.51609	3.01089	3.02726		0.0388	5.83483	6.74511	2.76041			0.0388	4.3411	4.9028	4.9765
0.039	1.43832	2.95803	2.84937		0.039	5.79033	6.81129	2.80485			0.039	4.3859	4.5506	5.0156
0.0392	1.42073	3.01947	2.90652		0.0392	5.78371	7.04122	2.83936			0.0392	4.5295	4.4793	4.9505
0.0394	1.41887	2.92623	2.95034		0.0394	5.74859	6.92263	2.81			0.0394	4.016	4.6631	5.0501
0.0396	1.52686	3.01366	2.81191		0.0396	5.74013	6.83403	2.81857			0.0396	4.2174	4.7023	5.0048
0.0398	1.5073	2.8909	2.86129		0.0398	5.83792	6.82116	2.80592			0.0398	3.9997	4.7396	4.9353
0.04	1.51345	2.96141	2.80322		0.04	5.71782	6.93006	2.76382			0.04	4.4407	4.5431	4.9369
0.0402	1.55004	2.97094	2.75642		0.0402	5.76731	6.91715	2.71737			0.0402	4.2955	4.6973	4.9798
0.0404	1.4269	2.93692	2.81345		0.0404	5.92323	7.06594	2.73965			0.0404	3.5789	4.5933	5.0044
0.0406	1.38123	3.1017	2.85655		0.0406	5.88988	7.02866	2.75478			0.0406	5.3359	4.5901	4.8921
0.0408	1.50987	2.95403	2.88166		0.0408	6.07483	6.96693	2.86298			0.0408	5.0355	4.6548	4.8249
0.041	1.46902	2.96567	2.84742		0.041	6.0437	7.12977	2.798			0.041	3.7977	4.6549	5.0125
0.0412	1.46668	3.00836	2.81667		0.0412	5.82406	6.91049	2.79794			0.0412	4.2187	4.6581	5.0293
0.0414	1.43534	2.95821	2.8145		0.0414	6.00957	6.86443	2.76593			0.0414	4.0937	4.7281	5.0519
0.0416	1.53298	3.0388	2.81953		0.0416	5.88622	6.86525	2.79469			0.0416	3.8603	4.6325	4.9376
0.0418	1.57415	2.92783	2.80758		0.0418	5.74366	6.85606	2.80288			0.0418	4.1226	4.6476	4.8271
0.042	1.47597	3.02518	2.92173		0.042	5.68038	6.89641	2.80602			0.042	4.8755	4.7136	5.0382
0.0422	1.5491	3.01453	2.83639		0.0422	5.82492	6.89894	2.6942			0.0422	4.9208	4.6704	4.9426
0.0424	1.4902	3.03001	2.8315		0.0424	5.85408	6.96664	2.77465			0.0424	4.9033	4.7901	5.2556
0.0426	1.49388	3.01189	2.88646		0.0426	5.54482	6.94195	2.76969			0.0426	3.9426	4.85	4.9781
0.0428	1.47027	2.96026	2.72466		0.0428	5.53571	6.99854	2.78181			0.0428	4.0849	4.8154	5.0463
0.043	1.44677	3.04515	2.91935		0.043	5.55538	6.70193	2.80397			0.043	3.8848	4.7126	5.1764
0.0432	1.47459	2.95587	2.93791		0.0432	5.64106	6.63079	2.83066			0.0432	4.0224	4.7391	5.1022
0.0434	1.41368	3.003	2.9564		0.0434	5.79759	6.93187	2.78451			0.0434	4.2623	4.7039	5.0861
0.0436	1.48588	3.02486	2.86906		0.0436	5.81751	6.89534	2.89974			0.0436	4.5355	4.8716	5.1382
0.0438	1.45843	2.98719	2.93131		0.0438	5.64104	6.76167	2.84573			0.0438	4.2671	4.464	4.9686
0.044	1.48678	2.95922	2.80885		0.044	5.76128	6.85453	2.78203			0.044	4.4307	4.5529	4.7993
0.0442	1.52634	2.92854	2.79766		0.0442	5.79196	6.88704	2.75076			0.0442	4.3389	4.6987	4.8624
0.0444	1.51324	2.89931	2.77589		0.0444	5.94647	6.82559	2.80471			0.0444	4.9079	4.5943	4.968
0.0446	1.39667	2.97942	2.78564		0.0446	5.83606	6.84537	2.73756			0.0446	4.8082	4.5706	5.1657
0.0448	1.40532	2.92664	2.89976		0.0448	5.79987	6.79102	2.8067			0.0448	4.9225	4.624	4.9175
0.045	1.49282	3.04488	2.8947		0.045	5.65626	7.01364	2.80064			0.045	4.2788	4.6413	5.2262
0.0452	1.45964	3.09745	2.84803		0.0452	5.89998	7.17264	2.83641			0.0452	5.0055	4.8468	5.1531
0.0454	1.47117	3.0666	2.86179		0.0454	5.96802	7.00928	2.86702			0.0454	4.9461	4.7392	5.0356
0.0456	1.49796	3.02611	2.83789		0.0456	5.89381	6.85193	2.82118			0.0456	4.2563	4.6224	5.2007
0.0458	1.40688	3.00561	2.85839		0.0458	5.94631	6.88206	2.83466			0.0458	4.4511	4.7129	5.2466
0.046	1.51217	3.04949	2.90299		0.046	6.03094	6.80478	2.80846			0.046	5.1423	4.6489	5.2676
0.0462	1.51294	3.00807	2.95909		0.0462	5.72296	6.73127	2.81229			0.0462	4.6967	4.6217	5.266
0.0464	1.52826	3.08296	2.93079		0.0464	5.78258	6.89505	2.88503			0.0464	4.1021	4.7663	5.1564
0.0466	1.51508	3.02436	3.02217		0.0466	5.92661	7.26028	2.84903			0.0466	4.3383	4.6003	5.241
0.0468	1.51926	3.0817	2.90412		0.0468	6.11061	7.08066	2.77851			0.0468	4.2067	4.7443	5.1174
0.047	1.45188	2.97091	2.87891		0.047	5.89755	7.0013	2.73644			0.047	3.8753	4.839	5.1665
0.0472	1.45162	3.01452	2.84216		0.0472	5.86889	7.19762	2.82626			0.0472	3.5511	4.814	5.0138
0.0474	1.4803	3.02539	2.81579		0.0474	5.88547	6.75821	2.9122			0.0474	3.8661	4.7047	4.969
0.0476	1.47395	2.8764	2.93129		0.0476	6.12826	7.00372	2.73201			0.0476	4.672	4.8368	5.1814
0.0478	1.47364	3.01143	2.96905		0.0478	5.81393	6.98425	2.78204			0.0478	4.1916	4.7331	5.3091
0.048	1.4228	2.99544	2.89296		0.048	5.7507	6.97497	2.89983			0.048	4.2296	4.8209	5.0076
0.0482	1.4752	2.9994	2.96151		0.0482	5.91405	7.10393	2.88026			0.0482	3.7794	4.7134	5.0464
0.0484	1.48763	3.02218	2.90089		0.0484	5.93654	6.95627	2.86865			0.0484	4.7461	4.6971	5.2885
0.0486	1.43449	3.0019	2.98883		0.0486	5.64874	6.99699	2.88481			0.0486	4.7078	4.6434	5.1301
0.0488	1.49447	2.96614	2.87733		0.0488	5.70871	7.11529	2.86955			0.0488	4.2212	4.682	5.2404
0.049	1.51029	3.01148	2.92265		0.049	5.76878	6.93929	2.86877			0.049	4.1441	4.7913	5.0979
0.0492	1.47078	2.97592	2.87873		0.0492	5.80052	6.88856	2.83638			0.0492	4.5125	4.8403	5.0981
0.0494	1.42051	3.00282	2.96978		0.0494	5.78351	6.82449	2.93719			0.0494	4.2176	4.9005	5.2578
0.0496	1.47837	3.1923	2.93122		0.0496	5.81765	6.93762	2.92436			0.0496	4.6618	4.7111	5.2056
0.0498	1.45501	3.01776	2.98504		0.0498	5.68711	7.04848	2.82492			0.0498	4.0716	4.8777	5.0598
0.05	1.53637	3.03209	2.89899		0.05	5.8474	7.08163	2.90816			0.05	4.0685	4.707	5.1701
0.0502	1.44846	3.12932	2.85411		0.0502	6.05083	7.06941	2.83982			0.0502	4.8364	4.6986	5.0426
0.0504	1.46303	3.04319	2.99352		0.0504	5.81151	7.15032	2.85782			0.0504	4.3774	4.5255	4.9879
0.0506	1.52201	3.01856	2.79974		0.0506	5.693	7.12849	2.8912			0.0506	4.0295	4.7137	5.2801
0.0508	1.44361	3.14026	2.93491		0.0508	5.78797	7.04077	2.81009			0.0508	4.7012	4.8223	5.2409
0.051	1.42422	3.05684	2.94493		0.051	6.0302	7.12612	2.9626			0.051	4.701	4.7611	5.204
0.0512	1.4751	2.96836	2.88241		0.0512	5.89267	6.82757	2.89962			0.0512	4.5797	4.9344	5.076
0.0514	1.51466	3.0862	2.98961		0.0514	5.98119	6.92188	2.83966			0.0514	4.617	4.8334	5.2131
0.0516	1.56322	3.03577	2.93518		0.0516	5.88196	6.98868	2.8492			0.0516	4.2962	4.7811	4.873
0.0518	1.56166	3.07966	2.91732		0.0518	5.92421	7.02013	2.88665			0.0518	4.3392	4.7381	5.1764
0.052	1.4911	3.03228	2.9017		0.052	5.9429	6.84177	2.86404			0.052	3.8136	4.7584	5.1023
0.0522	1.45856	3.15437	2.92978		0.0522	5.92086	6.92198	2.91897			0.0522	4.6504	4.7795	5.0435
0.0524	1.55843	3.12442	2.80902		0.0524	5.91081	6.99894	2.96593			0.0524	3.9485	4.7033	5.0861
0.0526	1.49761	3.01122	2.94314		0.0526	5.82572	6.85702	2.87532			0.0526	3.8518	4.6663	5.1823
0.0528	1.5106	3.05437	3.02917		0.0528	5.77106	6.89658	2.92442			0.0528	3.8139	4.8368	5.2033
0.053	1.45698	3.02173	2.94502		0.053	5.73506	7.10047	2.81642			0.053	4.1319	4.9153	5.1497
0.0532	1.48059	3.07322	2.96359		0.0532	5.96825	6.80898	2.77363			0.0532	4.0498	4.7129	5.1209
0.0534	1.45448	3.09335	2.89885		0.0534	6.15478	7.17179	2.81243			0.0534	4.8265	4.8652	5.2077
0.0536	1.51874	3.10098	2.99051		0.0536	5.59537	7.34593	2.85581			0.0536	4.052	4.8741	5.2443
0.0538	1.45101	3.01607	2.9408		0.0538	5.74186	7.06503	2.85749			0.0538	4.4017	4.7833	5.1824
0.054	1.40669	3.05077	2.98635		0.054	6.00255	7.02225	2.88684			0.054	4.1936	4.7201	5.0354
0.0542	1.45292	3.0903	2.94027		0.0542	5.84544	7.04412	2.85705			0.0542	4.4025	4.8387	5.0623
0.0544	1.45562	3.09951	2.83653		0.0544	5.96572	7.11287	2.87229			0.0544	4.6913	4.8204	5.0252
0.0546	1.49435	3.1177	3.00001		0.0546	6.01605	7.0561	2.82213			0.0546	4.3896	4.8616	5.3517
0.0548	1.55279	2.97984	2.97618		0.0548	5.97099	7.17676	2.87906			0.0548	5.2765	4.9723	5.1558
0.055	1.47843	3.00428	3.00608		0.055	5.99694	7.08362	2.98022			0.055	4.834	4.8728	4.9957
0.0552	1.56467	3.06098	2.95022		0.0552	5.79643	7.13749	2.86734			0.0552	5.1344	4.6515	5.1262
0.0554	1.49379	3.01105	2.86339		0.0554	5.70083	7.00186	2.87135			0.0554	4.2917	4.7656	5.1818
0.0556	1.51482	3.14575	2.84802		0.0556	5.89747	7.11045	2.8722			0.0556	3.722	4.8931	5.2517
0.0558	1.53686	3.17171	3.01041		0.0558	5.89014	7.02682	2.8458			0.0558	4.6419	4.835	5.2794
0.056	1.43671	3.16017	2.92567		0.056	5.79734	6.98722	2.92766			0.056	4.6773	4.8071	5.2706
0.0562	1.43889	3.13491	2.98923		0.0562	5.61656	6.91707	2.89789			0.0562	4.2022	4.7291	5.4276
0.0564	1.5105	3.01825	2.98167		0.0564	5.74288	7.061	2.84327			0.0564	4.1716	4.5349	5.1378
0.0566	1.5174	3.12107	2.96287		0.0566	5.86375	7.23375	2.89767			0.0566	4.486	4.8924	5.2626
0.0568	1.51089	3.03834	2.99593		0.0568	5.66648	6.91119	2.81635			0.0568	4.7379	4.6335	5.3757
0.057	1.54357	3.08884	2.88723		0.057	5.90994	6.99866	2.90566			0.057	4.5952	4.8606	5.3639
0.0572	1.4278	3.15217	2.92048		0.0572	5.9061	6.86653	2.90105			0.0572	4.6037	4.8489	5.3671
0.0574	1.49411	3.13147	2.95362		0.0574	6.00181	7.1426	2.93362			0.0574	4.2371	4.8091	5.2852
0.0576	1.51591	3.1283	3.00438		0.0576	5.9795	6.8784	2.98781			0.0576	4.2111	5.0364	5.4113
0.0578	1.53258	3.21007	3.06752		0.0578	5.87703	7.3218	2.92106			0.0578	4.8616	4.7509	5.586
0.058	1.47606	3.13708	3.01781		0.058	5.86353	7.27211	2.86953			0.058	4.1782	4.9025	5.3011
0.0582	1.48964	3.1241	2.98125		0.0582	5.83334	7.06164	2.87822			0.0582	4.2158	4.9975	5.2449
0.0584	1.38044	3.09996	2.97219		0.0584	5.89809	7.10098	2.89838			0.0584	4.1625	5.0092	5.3175
0.0586	1.46982	3.01682	3.02053		0.0586	5.97592	7.0975	2.87557			0.0586	4.5959	4.8115	5.2989
0.0588	1.51212	3.13117	3.0321		0.0588	5.72411	7.05849	2.78755			0.0588	3.7606	4.9273	5.2727
0.059	1.50151	3.1631	2.98336		0.059	5.71302	7.09536	2.94436			0.059	4.4656	4.8511	5.1353
0.0592	1.4683	3.1621	3.04615		0.0592	5.93873	7.25587	2.99364			0.0592	4.8568	4.798	5.2931
0.0594	1.51492	3.18134	2.98512		0.0594	6.12726	7.33111	2.85462			0.0594	4.4053	4.8671	5.245
0.0596	1.56417	3.18966	2.95086		0.0596	5.73094	7.14841	2.92766			0.0596	5.0157	4.7584	5.3957
0.0598	1.55533	3.11441	3.00318		0.0598	5.73941	6.83036	2.93475			0.0598	4.0104	4.7965	5.17
0.06	1.5202	3.11401	3.03928		0.06	5.6374	7.13497	2.80035			0.06	4.5871	4.7929	5.4125
0.0602	1.43411	3.08042	2.96783		0.0602	5.83784	7.28331	2.90373			0.0602	4.782	4.9425	5.2736
0.0604	1.51212	3.31358	3.00408		0.0604	5.74931	7.42393	2.92635			0.0604	4.7726	4.9548	5.3981
0.0606	1.50224	3.07928	2.98732		0.0606	5.72686	7.27965	2.8583			0.0606	4.2152	4.8557	5.368
0.0608	1.46092	3.10728	2.94681		0.0608	5.88244	7.16522	2.94415			0.0608	4.583	4.9127	5.357
0.061	1.38653	3.10952	2.94539		0.061	5.85118	7.34787	3.02375			0.061	4.3646	5.0252	4.943
0.0612	1.47229	3.12028	3.11488		0.0612	5.71799	7.26319	3.08325			0.0612	5.0216	4.8904	5.3435
0.0614	1.43143	3.15229	2.95062		0.0614	5.86289	7.18825	2.97453			0.0614	4.1868	4.7342	5.2817
0.0616	1.43662	3.15977	2.9706		0.0616	5.87379	7.15477	2.82173			0.0616	3.8948	4.9479	5.203
0.0618	1.48635	3.13695	2.97386		0.0618	5.81132	7.06345	2.96676			0.0618	4.8759	4.7436	5.2512
0.062	1.47426	3.16842	2.9894		0.062	6.0689	7.03581	2.93991			0.062	4.4696	4.7501	5.4059
0.0622	1.51735	3.12657	3.03911		0.0622	6.09633	7.12663	2.96251			0.0622	4.9461	4.9421	5.2821
0.0624	1.50432	3.18446	3.13472		0.0624	5.91108	7.25993	2.90807			0.0624	4.8309	4.8785	5.3348
0.0626	1.50961	3.10329	2.99112		0.0626	5.79293	7.10832	2.8979			0.0626	4.1714	4.869	5.2696
0.0628	1.52889	3.2518	3.07416		0.0628	5.88959	7.10854	2.88006			0.0628	3.9889	4.9357	5.2991
0.063	1.46946	3.16392	3.06723		0.063	5.85488	7.01768	2.92305			0.063	4.1391	4.9353	5.358
0.0632	1.51112	3.15442	2.92588		0.0632	5.82634	6.86876	2.89515			0.0632	4.1337	4.8746	5.3509
0.0634	1.48557	3.04824	2.98251		0.0634	5.93676	7.01852	2.95609			0.0634	3.9249	5.0094	5.3869
0.0636	1.4965	3.08244	3.0035		0.0636	5.95509	7.28792	2.99305			0.0636	3.834	5.0018	5.2347
0.0638	1.48627	3.19134	3.092		0.0638	5.90986	7.18593	2.92719			0.0638	3.9231	4.9894	5.2161
0.064	1.55826	3.20971	3.01182		0.064	5.74339	7.19255	2.92478			0.064	4.2169	4.8538	5.3827
0.0642	1.45537	3.09905	2.98699		0.0642	5.79543	7.1157	2.88819			0.0642	5.0239	4.8377	5.4032
0.0644	1.39437	3.10464	3.05906		0.0644	5.99524	7.03345	2.95252			0.0644	4.4657	4.8211	5.2965
0.0646	1.56258	3.20754	3.02599		0.0646	5.67702	7.26584	2.94333			0.0646	4.803	4.8739	5.4449
0.0648	1.4955	3.24859	3.00708		0.0648	5.88377	7.10426	2.90237			0.0648	4.2011	4.9252	5.4528
0.065	1.45135	3.15739	2.93445		0.065	5.85917	7.21399	2.98357			0.065	5.1681	4.8729	5.1308
0.0652	1.51538	3.15896	3.02529		0.0652	5.85048	7.37446	2.94694			0.0652	4.2618	4.8622	5.3828
0.0654	1.52995	3.1287	3.00684		0.0654	5.83407	7.21365	2.94151			0.0654	3.7465	4.8039	5.4727
0.0656	1.44305	3.00553	2.91575		0.0656	5.92029	6.94053	2.92668			0.0656	4.579	4.8077	5.3875
0.0658	1.50784	3.11985	2.91818		0.0658	5.84819	7.03065	2.9018			0.0658	4.3452	4.9911	5.516
0.066	1.4621	3.2777	2.83435		0.066	5.65461	6.9906	2.88472			0.066	4.1648	4.9106	5.4314
0.0662	1.51552	3.22692	3.03387		0.0662	5.70474	7.14298	2.81849			0.0662	4.2421	4.9064	5.2749
0.0664	1.53604	3.21188	3.01839		0.0664	5.91438	7.07325	2.87257			0.0664	4.1037	4.9139	5.3984
0.0666	1.58758	3.10331	2.92786		0.0666	5.71613	7.37048	2.97824			0.0666	4.3486	4.8734	5.5205
0.0668	1.55542	3.15029	2.86704		0.0668	5.79137	7.17939	2.93473			0.0668	4.3975	4.8661	5.1482
0.067	1.50242	3.10762	2.96253		0.067	5.75572	7.38365	2.97977			0.067	3.8287	4.8321	5.2337
0.0672	1.54146	3.15002	2.96544		0.0672	5.88644	7.2758	2.94824			0.0672	4.8984	4.821	5.3722
0.0674	1.4558	3.12798	3.15661		0.0674	5.75626	7.33456	2.93756			0.0674	4.6192	4.7695	5.229
0.0676	1.46721	3.1906	2.9715		0.0676	5.93147	7.08375	2.96416			0.0676	4.521	4.9382	5.3953
0.0678	1.48581	3.16884	3.12906		0.0678	5.90685	7.05897	2.89658			0.0678	4.9634	5.0599	5.5042
0.068	1.54393	3.14447	3.02365		0.068	5.71581	7.36392	2.91108			0.068	4.6021	4.88	5.3716
0.0682	1.4654	3.14285	3.01261		0.0682	5.85054	6.99571	2.97988			0.0682	4.5421	4.872	5.2583
0.0684	1.41925	3.20192	3.00118		0.0684	5.88869	7.12296	2.92773			0.0684	4.3392	5.0514	5.2489
0.0686	1.48099	3.07888	3.04918		0.0686	5.77332	7.12466	2.93802			0.0686	3.6919	4.8403	5.2859
0.0688	1.54862	3.13634	2.96692		0.0688	5.84096	7.32167	2.96825			0.0688	4.0598	4.6712	5.2095
0.069	1.53856	3.20838	2.98154		0.069	6.12526	7.3283	2.93097			0.069	5.0074	4.9439	5.1471
0.0692	1.4994	3.15424	3.05344		0.0692	5.73987	7.42356	2.92003			0.0692	5.3261	4.88	5.4816
0.0694	1.55501	3.28095	3.01259		0.0694	5.90199	7.08987	2.9873			0.0694	4.6521	4.8223	5.4738
0.0696	1.54768	3.14642	2.98947		0.0696	5.82639	7.10829	2.99855			0.0696	4.365	4.9013	5.4443
0.0698	1.53477	3.05389	3.05568		0.0698	5.71968	7.1511	3.01206			0.0698	4.4608	4.9982	5.3939
0.07	1.46856	3.22133	3.0243		0.07	5.99043	7.19266	3.02432			0.07	4.5325	4.8461	5.4638
0.0702	1.45865	3.22298	3.04922		0.0702	5.88983	7.23818	2.96567			0.0702	4.2286	4.8648	5.3551
0.0704	1.48817	3.04218	3.03716		0.0704	5.93743	7.39492	2.92831			0.0704	3.8444	4.9401	5.5233
0.0706	1.4939	3.1822	2.96216		0.0706	5.94846	7.25312	2.93664			0.0706	4.1711	5.0895	5.5156
0.0708	1.51298	3.21979	2.99647		0.0708	5.82912	7.107	2.98756			0.0708	4.2135	4.7297	5.4242
0.071	1.47927	3.04771	3.01174		0.071	5.80985	7.12007	2.93911			0.071	4.2756	4.97	5.3335
0.0712	1.46209	3.15068	3.01853		0.0712	5.86518	7.07639	3.04669			0.0712	4.1996	4.9204	5.4474
0.0714	1.49218	3.24369	2.98257		0.0714	5.69809	7.30757	2.97801			0.0714	3.6995	4.8859	5.4238
0.0716	1.45264	3.22748	3.07286		0.0716	5.91685	7.5061	2.9292			0.0716	4.455	5.0316	5.451
0.0718	1.54219	3.26831	2.95311		0.0718	5.749	7.29822	2.93302			0.0718	3.9423	4.9668	5.3421
0.072	1.52815	3.28554	3.07217		0.072	6.06814	7.13852	2.98847			0.072	4.359	5.0683	5.4532
0.0722	1.55413	3.13629	3.04858		0.0722	6.01182	7.08138	2.94413			0.0722	4.1215	5.0456	5.3538
0.0724	1.57244	3.1054	3.14608		0.0724	5.8656	7.41342	2.94174			0.0724	4.7104	4.774	5.3296
0.0726	1.52273	3.08141	3.05842		0.0726	5.94338	7.31053	2.96775			0.0726	3.8321	4.8663	5.5386
0.0728	1.38953	3.16311	2.98421		0.0728	5.82058	7.29773	2.96313			0.0728	4.8114	4.8826	5.7327
0.073	1.43482	3.23345	2.97165		0.073	5.80836	7.27162	2.92867			0.073	5.3561	4.9496	5.5986
0.0732	1.51908	3.19086	3.00958		0.0732	5.75694	7.11814	2.9936			0.0732	4.7243	5.0427	5.5996
0.0734	1.50599	3.12223	3.09739		0.0734	5.87278	7.22933	2.94206			0.0734	4.1228	4.8845	5.5065
0.0736	1.41118	3.21474	3.06637		0.0736	5.88781	7.29946	2.92272			0.0736	4.1546	4.8371	5.5919
0.0738	1.5435	3.19332	3.0143		0.0738	5.89269	7.31965	2.88448			0.0738	4.0144	4.9674	5.7802
0.074	1.49817	3.167	3.0657		0.074	5.94488	7.06323	2.97261			0.074	4.7365	4.8904	5.6753
0.0742	1.45916	3.20273	3.13677		0.0742	5.7185	7.04084	3.00726			0.0742	3.667	4.8425	5.4322
0.0744	1.4758	3.06618	3.09984		0.0744	5.74912	6.94309	2.94008			0.0744	3.2514	4.8991	5.415
0.0746	1.49459	3.19721	3.05644		0.0746	5.86463	7.12835	2.98227			0.0746	4.4406	4.8474	5.4611
0.0748	1.49874	3.12347	3.11385		0.0748	5.91411	7.24595	2.92734			0.0748	4.5689	4.8396	5.5756
0.075	1.46657	3.175	3.10616		0.075	6.13621	7.17568	2.95189			0.075	4.7881	4.8554	5.3892
0.0752	1.4505	3.15255	3.1124		0.0752	5.58736	7.10192	2.95235			0.0752	4.7193	4.9066	5.5839
0.0754	1.51569	3.08353	3.12313		0.0754	5.95158	7.1471	2.98255			0.0754	3.8719	5.0181	5.4729
0.0756	1.54123	3.16247	2.94162		0.0756	5.86837	7.13633	2.96403			0.0756	4.0769	4.7891	5.484
0.0758	1.44503	3.27274	3.03264		0.0758	5.92148	7.02854	2.97389			0.0758	4.6268	4.9394	5.5131
0.076	1.40144	3.20111	3.07579		0.076	6.04259	7.21289	2.91601			0.076	4.0505	5.1319	5.4797
0.0762	1.50524	3.19893	2.99521		0.0762	5.78394	7.37634	3.04418			0.0762	3.7604	5.0954	5.5142
0.0764	1.50828	3.12797	3.1488		0.0764	5.70041	7.22462	2.96782			0.0764	3.7112	5.1223	5.4798
0.0766	1.47212	3.22642	2.98735		0.0766	5.72029	7.04296	2.92033			0.0766	4.1681	5.1181	5.1877
0.0768	1.46766	3.21323	3.06929		0.0768	5.92342	7.18101	3.03723			0.0768	4.0921	4.9862	5.5547
0.077	1.50858	3.23568	3.098		0.077	5.8606	7.0103	2.97921			0.077	4.5888	4.9289	5.4885
0.0772	1.53472	3.12021	3.08451		0.0772	5.79756	7.2064	3.04412			0.0772	4.8258	4.8116	5.4692
0.0774	1.42985	3.21742	3.03951		0.0774	5.81331	7.17658	2.97427			0.0774	4.8254	4.8915	5.4723
0.0776	1.53555	3.15608	3.03289		0.0776	5.91079	7.04726	3.06771			0.0776	4.5625	4.9747	5.5348
0.0778	1.5267	3.17796	3.09146		0.0778	5.98442	7.32312	3.0112			0.0778	4.1703	5.0846	5.6412
0.078	1.49499	3.17925	3.07211		0.078	5.89434	7.27694	3.04678			0.078	4.1942	5.0898	5.5675
0.0782	1.52302	3.11183	2.96323		0.0782	5.94136	7.10481	3.02715			0.0782	4.5247	5.0636	5.5446
0.0784	1.49102	3.258	3.11097		0.0784	5.84418	7.28695	3.03887			0.0784	4.2538	4.8471	5.5489
0.0786	1.5108	3.36964	3.05396		0.0786	5.63949	6.97069	3.06075			0.0786	4.4467	4.8381	5.374
0.0788	1.53072	3.14851	3.02442		0.0788	6.19103	7.10108	3.11696			0.0788	4.7973	4.9392	5.7123
0.079	1.49546	3.10147	3.02073		0.079	6.06869	7.20082	3.05306			0.079	4.5979	4.9873	5.4299
0.0792	1.53057	3.18302	2.93986		0.0792	5.62971	7.19871	3.07284			0.0792	4.4566	4.9772	5.5204
0.0794	1.46698	3.23526	3.07718		0.0794	5.67178	7.15546	2.97928			0.0794	4.991	4.9639	5.5954
0.0796	1.55917	3.13937	3.08966		0.0796	5.87535	7.15006	3.01046			0.0796	4.6749	4.9522	5.7348
0.0798	1.4899	3.13979	3.01368		0.0798	5.939	7.3287	3.03323			0.0798	4.1383	5.09	5.5047
0.08	1.51669	3.1707	3.09456		0.08	5.88579	7.35358	3.01728			0.08	3.9201	5.0388	5.5508
0.0802	1.46451	3.15472	2.98256		0.0802	5.61477	7.26262	3.02438			0.0802	4.6249	4.9177	5.448
0.0804	1.42006	3.21435	3.0911		0.0804	5.76039	7.34168	2.97515			0.0804	5.0646	5.0146	5.6626
0.0806	1.56145	3.23056	3.08589		0.0806	5.81681	7.04912	3.00376			0.0806	4.2034	5.078	5.7002
0.0808	1.47949	3.26554	3.05066		0.0808	5.89959	7.20299	3.06547			0.0808	4.4584	5.0248	5.737
0.081	1.49309	3.26805	3.05937		0.081	5.91819	7.43533	3.03506			0.081	3.4498	4.9952	5.663
0.0812	1.61638	3.20914	3.02625		0.0812	5.54594	7.18674	3.00327			0.0812	4.2689	4.8413	5.6504
0.0814	1.54908	3.20591	3.11106		0.0814	5.95718	7.56703	3.04109			0.0814	4.7199	5.0993	5.4783
0.0816	1.56553	3.14346	3.05732		0.0816	5.82351	7.38926	2.96426			0.0816	4.3523	5.0523	5.4582
0.0818	1.55848	3.18708	3.1223		0.0818	5.71315	7.38216	3.01685			0.0818	4.091	5.0758	5.7354
0.082	1.52272	3.2886	3.1187		0.082	5.9007	7.19947	3.02746			0.082	3.929	4.9697	5.5336
0.0822	1.52928	3.20173	3.04011		0.0822	5.96943	7.27551	3.14369			0.0822	4.34	4.9314	5.4041
0.0824	1.4934	3.30381	3.06798		0.0824	6.03976	7.30372	2.92501			0.0824	4.4642	4.9437	5.4125
0.0826	1.48005	3.20871	3.10599		0.0826	5.88057	7.31739	3.11662			0.0826	4.428	5.0634	5.488
0.0828	1.54965	3.24841	3.16025		0.0828	5.916	7.41903	3.01513			0.0828	4.5037	4.9791	5.5795
0.083	1.54829	3.30146	3.05892		0.083	5.83585	7.18217	3.01659			0.083	4.7777	4.8693	5.3453
0.0832	1.54049	3.34357	3.05094		0.0832	5.79098	7.25611	2.98086			0.0832	4.3765	4.8438	5.3098
0.0834	1.44053	3.26047	3.0709		0.0834	5.91464	7.25315	3.02038			0.0834	4.1691	4.9868	5.7381
0.0836	1.50695	3.43719	3.10353		0.0836	6.0599	7.21133	2.97714			0.0836	4.572	5.0176	5.5594
0.0838	1.51229	3.16761	3.03374		0.0838	5.82868	7.35619	2.98661			0.0838	4.484	5.0682	5.6501
0.084	1.53621	3.20361	3.08503		0.084	5.73789	7.44133	3.02491			0.084	3.5421	5.1342	5.8236
0.0842	1.49067	3.21629	3.08161		0.0842	5.70877	7.44339	3.03498			0.0842	4.4092	5.0407	5.4808
0.0844	1.5221	3.27294	3.20579		0.0844	6.0002	7.22843	3.01427			0.0844	4.162	5.0387	5.5682
0.0846	1.42303	3.30828	3.24459		0.0846	5.77657	7.19297	2.97792			0.0846	4.4062	5.1522	5.5681
0.0848	1.55443	3.23048	3.18085		0.0848	5.90021	7.48691	3.04785			0.0848	4.2999	5.0602	5.8195
0.085	1.48516	3.18304	3.12976		0.085	5.66187	7.1575	3.0345			0.085	4.359	4.9656	5.5785
0.0852	1.54294	3.22446	3.18153		0.0852	5.91141	7.34396	3.07087			0.0852	4.3078	4.7994	5.3924
0.0854	1.52686	3.1651	3.00859		0.0854	5.84777	7.14336	3.0132			0.0854	4.1415	5.1379	5.2438
0.0856	1.54233	3.23427	3.15017		0.0856	6.03216	7.47814	2.99209			0.0856	4.4148	5.039	5.4527
0.0858	1.5836	3.24839	3.2029		0.0858	5.68776	7.3829	2.9702			0.0858	4.4216	4.904	5.5247
0.086	1.57755	3.25777	3.06264		0.086	5.8185	7.38988	3.07026			0.086	5.0709	4.8674	5.6015
0.0862	1.45823	3.21975	3.14919		0.0862	5.85843	7.36711	3.00842			0.0862	4.3468	5.0873	5.8877
0.0864	1.50835	3.16937	3.0757		0.0864	5.83378	7.33225	3.10242			0.0864	5.119	4.9531	5.6869
0.0866	1.49968	3.24558	3.10873		0.0866	5.87878	7.44274	3.04712			0.0866	4.9445	4.9696	5.5935
0.0868	1.55413	3.29051	3.21969		0.0868	5.93787	7.26799	3.03511			0.0868	4.5079	5.0599	5.6619
0.087	1.44775	3.20789	3.04968		0.087	5.73691	7.03125	2.96809			0.087	4.3072	5.0834	5.6723
0.0872	1.48413	3.3275	3.27407		0.0872	6.04075	7.13148	2.99362			0.0872	3.8531	5.0176	5.5762
0.0874	1.43871	3.13651	3.08455		0.0874	6.10685	7.07498	3.02985			0.0874	4.6598	5.0954	5.5701
0.0876	1.4722	3.38219	3.09354		0.0876	5.99142	7.28804	3.01959			0.0876	4.7467	5.0827	5.6485
0.0878	1.49289	3.2872	3.15055		0.0878	5.87903	7.38998	2.98421			0.0878	4.045	5.031	5.5113
0.088	1.55781	3.13356	3.14929		0.088	5.70082	7.29802	2.88989			0.088	5.0445	4.9144	5.6003
0.0882	1.65063	3.2236	3.03709		0.0882	5.78065	7.0973	3.05098			0.0882	4.5177	5.0255	5.3248
0.0884	1.52072	3.20625	3.08317		0.0884	5.85706	7.19244	3.00271			0.0884	4.511	5.1522	5.418
0.0886	1.49043	3.34202	3.09827		0.0886	5.67048	7.37833	3.02497			0.0886	4.2171	5.0802	5.8857
0.0888	1.51934	3.26989	3.21599		0.0888	5.95805	7.29679	2.92381			0.0888	3.9479	4.9166	5.719
0.089	1.51582	3.2519	3.17672		0.089	5.74953	7.40458	2.99728			0.089	4.4626	5.0184	5.6542
0.0892	1.5457	3.25579	3.04623		0.0892	5.78626	7.3365	3.00055			0.0892	4.0113	5.0032	5.6741
0.0894	1.53804	3.28582	3.12699		0.0894	5.70741	7.33798	3.03412			0.0894	4.6017	4.9715	5.5442
0.0896	1.52409	3.23336	3.03658		0.0896	5.97074	7.32057	3.03811			0.0896	4.1543	4.9763	5.4483
0.0898	1.51447	3.28444	3.19207		0.0898	5.84191	7.18822	3.06052			0.0898	3.8714	4.9421	5.5873
0.09	1.47756	3.25282	3.06051		0.09	6.02715	7.44547	3.04497			0.09	4.0706	4.9594	5.5511
0.0902	1.56345	3.28366	3.16571		0.0902	5.89399	7.3768	3.11084			0.0902	5.2742	5.0864	5.5986
0.0904	1.53003	3.32393	3.11764		0.0904	5.87612	7.17871	3.09293			0.0904	4.0283	5.1655	5.7896
0.0906	1.50044	3.24444	3.12093		0.0906	5.76507	7.42134	3.12801			0.0906	4.1762	5.1254	5.7026
0.0908	1.52866	3.30826	3.13907		0.0908	6.00581	7.54017	3.0665			0.0908	4.2639	5.0274	5.4941
0.091	1.52898	3.34679	3.04264		0.091	5.98558	7.47273	3.03751			0.091	4.5775	5.0313	5.605
0.0912	1.53806	3.22691	3.08372		0.0912	5.82639	7.312	3.06721			0.0912	4.4641	5.228	5.376
0.0914	1.5198	3.22293	3.17623		0.0914	5.78233	7.1576	3.11388			0.0914	4.1666	4.9197	5.4906
0.0916	1.57896	3.29397	3.13151		0.0916	5.73584	7.39899	3.07632			0.0916	4.5727	4.8656	5.634
0.0918	1.52869	3.19141	2.99232		0.0918	5.77533	7.1697	3.01996			0.0918	4.5632	5.1069	5.7099
0.092	1.46017	3.18424	3.02885		0.092	5.75518	7.33681	2.99935			0.092	4.4276	5.1836	5.7244
0.0922	1.47803	3.29512	3.08438		0.0922	5.76308	7.5638	3.01861			0.0922	4.1629	5.0459	5.6281
0.0924	1.40753	3.31459	3.07577		0.0924	5.98075	7.48066	3.06499			0.0924	4.325	5.0731	5.5826
0.0926	1.46777	3.18629	3.08041		0.0926	5.9466	7.22635	3.05418			0.0926	4.3196	5.0023	5.4644
0.0928	1.42029	3.31009	3.15939		0.0928	5.79384	7.42338	3.06099			0.0928	4.3928	5.1476	5.5843
0.093	1.52207	3.13675	3.03577		0.093	5.86828	7.10117	3.04977			0.093	5.2564	5.1781	5.8495
0.0932	1.44336	3.17228	3.02914		0.0932	5.79543	7.36584	3.012			0.0932	4.1497	5.0946	5.7653
0.0934	1.51228	3.2217	3.21304		0.0934	5.93686	7.33729	3.13968			0.0934	4.2911	5.0919	5.4789
0.0936	1.57494	3.17904	3.07859		0.0936	6.07445	7.33355	2.99424			0.0936	4.2361	5.0722	5.5054
0.0938	1.51473	3.34698	3.08199		0.0938	5.95141	7.34079	3.00994			0.0938	4.75	5.1443	5.6431
0.094	1.44333	3.2591	3.08779		0.094	5.93611	7.25367	3.02455			0.094	4.9936	5.1415	5.7443
0.0942	1.42707	3.2997	3.1549		0.0942	5.86849	7.21108	3.06539			0.0942	4.1379	5.0124	5.6303
0.0944	1.40276	3.23831	3.07148		0.0944	5.95096	7.40504	3.0779			0.0944	3.9922	4.9033	5.525
0.0946	1.45464	3.25451	3.10809		0.0946	5.85711	7.36828	3.0058			0.0946	3.996	4.9088	5.6425
0.0948	1.52576	3.2778	3.20223		0.0948	5.92738	7.44916	2.95718			0.0948	4.6026	5.0573	5.5618
0.095	1.45377	3.39435	3.19135		0.095	5.88138	7.59447	3.13482			0.095	4.216	4.9843	5.523
0.0952	1.47636	3.32658	3.15852		0.0952	5.88095	7.5616	3.07222			0.0952	3.7654	5.0317	5.5359
0.0954	1.50394	3.27705	3.17302		0.0954	5.77199	7.36142	3.06494			0.0954	3.7152	5.0556	5.6883
0.0956	1.50725	3.28143	3.14221		0.0956	5.89936	7.45536	2.92856			0.0956	4.0921	5.0511	5.7066
0.0958	1.52948	3.25652	3.26086		0.0958	5.73378	7.4439	3.00663			0.0958	4.2412	5.003	5.5788
0.096	1.53496	3.29734	3.18526		0.096	5.98541	7.39977	3.07761			0.096	4.2251	5.0508	5.5103
0.0962	1.46854	3.31615	3.18462		0.0962	5.80254	7.33507	3.05093			0.0962	4.3279	5.0091	5.6219
0.0964	1.41536	3.25714	3.18163		0.0964	5.64554	7.4151	3.13691			0.0964	4.1863	5.1872	5.5421
0.0966	1.47968	3.08073	3.12949		0.0966	5.8314	7.31642	3.0641			0.0966	3.4702	5.3067	5.643
0.0968	1.50473	3.22072	3.05498		0.0968	5.89787	7.33711	3.09724			0.0968	4.001	5.1698	5.4814
0.097	1.45628	3.27343	3.15586		0.097	5.89742	7.37508	3.01724			0.097	4.3039	5.0384	5.9146
0.0972	1.45122	3.25576	3.19248		0.0972	5.83342	7.58121	3.09318			0.0972	4.4373	5.2021	5.8831
0.0974	1.56489	3.20416	3.21989		0.0974	5.74032	7.50649	3.11084			0.0974	4.0702	5.0366	5.6882
0.0976	1.55558	3.20477	3.13813		0.0976	5.98899	7.32192	3.10279			0.0976	4.2351	4.8976	5.5821
0.0978	1.48521	3.25206	3.09512		0.0978	5.84909	7.1137	3.07206			0.0978	4.5033	4.8006	5.8362
0.098	1.44211	3.18637	3.10575		0.098	5.49946	7.48678	3.16657			0.098	4.6848	4.9854	5.5317
0.0982	1.48874	3.26281	3.17023		0.0982	6.06427	7.30415	3.06646			0.0982	4.2037	5.2493	5.7645
0.0984	1.52613	3.30033	3.23903		0.0984	5.98277	7.27456	3.07595			0.0984	4.2101	5.1167	5.7098
0.0986	1.49143	3.26469	3.16488		0.0986	5.97225	7.48864	3.11514			0.0986	4.5474	5.2299	5.7808
0.0988	1.47706	3.31393	3.15582		0.0988	6.06169	7.47916	3.03765			0.0988	3.8049	5.2727	5.6791
0.099	1.40854	3.31024	3.14681		0.099	5.86118	7.65144	3.07839			0.099	4.3686	5.1063	5.4768
0.0992	1.3854	3.28392	3.1386		0.0992	5.96071	7.54157	3.11642			0.0992	4.0612	5.0884	5.6139
0.0994	1.53869	3.16322	3.07776		0.0994	5.74618	7.34102	3.0999			0.0994	4.2461	5.0625	5.8316
0.0996	1.5343	3.25591	3.09774		0.0996	5.80255	7.52362	3.00264			0.0996	4.0169	5.2272	5.7408
0.0998	1.55788	3.38517	3.23667		0.0998	5.89578	7.25033	3.0799			0.0998	4.7271	4.9065	5.6631
0.1	1.57921	3.23713	3.21105		0.1	6.17035	7.27221	3.1107			0.1	4.4059	5.13	5.7767
0.1002	1.53249	3.25235	3.19755		0.1002	5.78141	7.38212	3.08082			0.1002	4.2239	5.0728	5.7741
0.1004	1.50207	3.23667	3.2299		0.1004	5.9097	7.43972	3.06571			0.1004	4.0822	5.0048	5.622
0.1006	1.49131	3.29873	3.1674		0.1006	5.68259	7.41919	3.02124			0.1006	5.0358	5.1806	5.7136
0.1008	1.42417	3.35456	3.18233		0.1008	5.73098	7.37938	3.08538			0.1008	5.4023	5.114	5.6736
0.101	1.51189	3.2885	3.15445		0.101	5.83006	7.31767	3.1097			0.101	4.8307	5.134	5.649
0.1012	1.49323	3.28185	3.19271		0.1012	5.90452	7.2118	3.05758			0.1012	4.8633	5.1358	5.6422
0.1014	1.53627	3.27913	3.21898		0.1014	5.88238	7.13778	3.14829			0.1014	3.792	5.1011	5.683
0.1016	1.42068	3.35891	3.22639		0.1016	6.04774	7.31637	3.05775			0.1016	4.2724	5.0481	5.8092
0.1018	1.48246	3.27739	3.17181		0.1018	5.70846	7.40017	3.01131			0.1018	4.1979	4.9128	5.6666
0.102	1.53593	3.29542	3.17274		0.102	5.72658	7.38811	3.08678			0.102	4.1573	4.8614	5.5684
0.1022	1.4601	3.26815	3.16298		0.1022	5.77977	7.4802	3.14607			0.1022	4.6525	4.9582	5.5091
0.1024	1.39736	3.21974	3.22538		0.1024	5.85247	7.63657	3.19493			0.1024	4.6004	5.1793	5.4398
0.1026	1.4431	3.34948	3.21632		0.1026	5.81749	7.5849	3.07348			0.1026	3.3878	5.166	5.7494
0.1028	1.5323	3.3344	3.09914		0.1028	5.72975	7.38488	3.10065			0.1028	4.4605	5.0551	5.8119
0.103	1.54197	3.23647	3.03947		0.103	5.7715	7.25838	3.10804			0.103	4.7307	5.1283	5.7562
0.1032	1.50883	3.11786	3.06388		0.1032	5.70726	7.56871	3.03502			0.1032	3.5673	5.0207	5.6262
0.1034	1.51423	3.2327	3.06717		0.1034	5.78012	7.46016	3.09148			0.1034	4.5333	5.1707	5.5957
0.1036	1.44339	3.20957	3.10113		0.1036	5.95726	7.21732	3.08011			0.1036	4.4025	5.0219	5.5108
0.1038	1.42669	3.24633	3.14265		0.1038	5.71193	7.37496	3.08452			0.1038	3.9264	5.0068	5.4535
0.104	1.4465	3.34872	3.14027		0.104	5.98548	7.41548	3.09978			0.104	4.4034	5.1067	5.6935
0.1042	1.501	3.35399	3.13297		0.1042	5.91157	7.25041	3.0873			0.1042	5.1447	5.3422	5.5814
0.1044	1.59094	3.33054	3.32954		0.1044	5.64563	7.26262	3.13249			0.1044	4.8802	5.1161	5.7639
0.1046	1.55271	3.26941	3.12474		0.1046	5.89055	7.20181	3.08631			0.1046	3.8311	5.1399	5.6065
0.1048	1.52126	3.19991	3.20002		0.1048	5.82993	7.29992	3.10526			0.1048	3.9949	5.1136	5.726
0.105	1.47725	3.23236	3.18063		0.105	5.81497	7.30288	3.13758			0.105	3.7864	5.1661	5.7068
0.1052	1.50267	3.32817	3.15031		0.1052	5.83542	7.46371	3.01651			0.1052	4.7089	5.0376	5.4708
0.1054	1.46955	3.2245	2.95261		0.1054	5.7658	7.46634	3.13223			0.1054	4.02	5.1014	5.6918
0.1056	1.46948	3.42285	3.12028		0.1056	5.84125	7.53874	3.05477			0.1056	4.5204	5.1472	5.6924
0.1058	1.47491	3.33641	3.31401		0.1058	5.78453	7.2581	3.09018			0.1058	5.203	5.1213	5.9662
0.106	1.45073	3.28844	3.2979		0.106	5.83011	7.47035	3.10088			0.106	4.6397	5.1138	5.8806
0.1062	1.50847	3.26428	3.16945		0.1062	5.85817	7.39703	3.0506			0.1062	4.5476	5.0899	5.8508
0.1064	1.41415	3.25356	3.15734		0.1064	5.87039	7.31474	3.09535			0.1064	4.7747	4.9542	5.7213
0.1066	1.41589	3.35049	3.28389		0.1066	5.99625	7.68893	3.18004			0.1066	4.3644	4.9385	5.7557
0.1068	1.51982	3.29139	3.19606		0.1068	5.89508	7.54744	3.10917			0.1068	4.606	4.9682	5.7846
0.107	1.51611	3.34705	3.3409		0.107	5.8326	7.46867	3.06315			0.107	4.6271	5.1663	5.7826
0.1072	1.46503	3.30594	3.22604		0.1072	6.00892	7.49212	3.05241			0.1072	4.8713	5.3057	5.7011
0.1074	1.49784	3.25124	3.13985		0.1074	6.00913	7.30646	3.04051			0.1074	5.31	5.08	5.6951
0.1076	1.38527	3.24593	3.17509		0.1076	5.92186	7.56661	3.14001			0.1076	4.8439	5.0711	5.745
0.1078	1.53799	3.25061	3.20649		0.1078	6.04379	7.61202	3.10034			0.1078	5.0082	5.1824	5.658
0.108	1.51308	3.1987	3.20945		0.108	5.93646	7.56016	3.07504			0.108	4.7772	5.2536	5.7352
0.1082	1.50164	3.35052	3.16555		0.1082	5.69224	7.32661	3.07796			0.1082	4.4219	5.1857	5.7527
0.1084	1.4612	3.35044	3.17072		0.1084	5.85128	7.26767	3.13486			0.1084	4.2054	5.1006	5.819
0.1086	1.52895	3.35964	3.23571		0.1086	5.95198	7.17064	3.07927			0.1086	4.1364	5.0935	5.7543
0.1088	1.4784	3.35434	3.13055		0.1088	5.78933	7.2542	3.13659			0.1088	4.7339	4.9627	5.9147
0.109	1.52868	3.27179	3.14998		0.109	5.76255	7.62967	3.08445			0.109	4.6133	5.0144	5.764
0.1092	1.38729	3.30214	3.15944		0.1092	5.90642	7.43402	3.03993			0.1092	4.2059	5.1074	5.5804
0.1094	1.50377	3.34748	3.17965		0.1094	5.80097	7.28789	3.1146			0.1094	4.5121	4.9934	5.7432
0.1096	1.50079	3.38295	3.35725		0.1096	6.02476	7.49207	3.14569			0.1096	3.9579	4.985	5.7268
0.1098	1.45556	3.36074	3.19479		0.1098	5.99139	7.53186	3.16167			0.1098	4.2808	5.114	5.9003
0.11	1.5336	3.29329	3.09804		0.11	5.84903	7.44517	3.13598			0.11	4.2888	5.0944	5.7996
0.1102	1.54366	3.2806	3.28376		0.1102	5.86398	7.32128	3.02754			0.1102	4.4876	5.0166	5.6259
0.1104	1.54283	3.25516	3.35332		0.1104	5.63781	7.46337	3.07135			0.1104	3.7299	5.2993	5.5563
0.1106	1.52091	3.29503	3.21528		0.1106	5.61606	7.651	3.11311			0.1106	4.6036	5.1206	5.7102
0.1108	1.49525	3.23005	3.26875		0.1108	5.75804	7.45324	3.10014			0.1108	4.2738	5.0051	5.8952
0.111	1.56606	3.32184	3.27977		0.111	6.03354	7.50693	3.11075			0.111	4.3467	5.2401	5.6361
0.1112	1.45679	3.43389	3.19244		0.1112	5.98786	7.4737	3.16088			0.1112	4.3589	5.2108	5.666
0.1114	1.48138	3.47869	3.21177		0.1114	5.9494	7.06968	3.11467			0.1114	4.2718	5.2236	5.886
0.1116	1.55265	3.33294	3.21447		0.1116	5.83811	7.14849	3.18009			0.1116	4.0368	5.0742	5.7404
0.1118	1.52628	3.34668	3.22241		0.1118	5.84423	7.3131	3.13068			0.1118	3.9156	5.0558	5.7675
0.112	1.49086	3.11713	3.22648		0.112	5.88591	7.56377	3.18153			0.112	3.9512	5.0002	5.6809
0.1122	1.4422	3.36008	3.10392		0.1122	6.19265	7.35043	3.08025			0.1122	3.8085	5.0609	5.7118
0.1124	1.45568	3.38592	3.24652		0.1124	5.7888	7.35404	3.14911			0.1124	3.9424	5.1171	5.7904
0.1126	1.47901	3.3596	3.18297		0.1126	5.9682	7.35471	3.14983			0.1126	4.5882	5.0201	5.6638
0.1128	1.46962	3.3473	3.17932		0.1128	5.83431	7.47863	3.0526			0.1128	4.6747	5.006	5.7713
0.113	1.48385	3.28022	3.25019		0.113	5.79014	7.4614	3.02075			0.113	4.921	5.1804	5.8696
0.1132	1.45329	3.3015	3.23891		0.1132	6.00637	7.34209	3.17111			0.1132	4.7835	5.1188	5.9668
0.1134	1.4459	3.31933	3.25223		0.1134	5.7813	7.41385	3.13421			0.1134	4.5079	5.3074	5.5688
0.1136	1.51529	3.26148	3.24734		0.1136	5.65464	7.67765	3.14635			0.1136	4.633	5.0505	5.78
0.1138	1.5506	3.34802	3.19978		0.1138	5.81158	7.3662	3.1544			0.1138	4.8188	5.0591	5.8167
0.114	1.49071	3.25631	3.1151		0.114	5.73594	7.35148	3.11134			0.114	4.9344	5.2418	5.8358
0.1142	1.44054	3.43217	3.1865		0.1142	5.84786	7.25087	3.09474			0.1142	4.6729	5.107	5.7188
0.1144	1.48652	3.32758	3.27762		0.1144	5.92825	7.24873	3.10893			0.1144	4.8407	5.2217	5.7282
0.1146	1.46027	3.26628	3.10753		0.1146	5.8377	7.28064	3.16305			0.1146	4.5991	5.2957	5.7808
0.1148	1.47452	3.16019	3.18552		0.1148	6.04175	7.4286	3.24016			0.1148	4.9394	5.1601	5.5939
0.115	1.58267	3.22956	3.38358		0.115	5.76225	7.29132	3.04716			0.115	4.4781	5.1613	5.6312
0.1152	1.53422	3.32635	3.24161		0.1152	5.93468	7.46029	3.22567			0.1152	4.3774	5.0904	5.6997
0.1154	1.55689	3.38601	3.24289		0.1154	5.94355	7.59203	3.13277			0.1154	4.9991	5.1685	5.8686
0.1156	1.46034	3.36497	3.14956		0.1156	5.96649	7.54092	3.1398			0.1156	4.9444	5.2244	5.7074
0.1158	1.46962	3.23259	3.19538		0.1158	6.14804	7.60608	3.17121			0.1158	4.2257	5.0668	5.8043
0.116	1.506	3.31586	3.15916		0.116	5.73758	7.48722	3.19714			0.116	5.0339	5.2957	5.6279
0.1162	1.51417	3.36538	3.19234		0.1162	6.11776	7.52862	3.12761			0.1162	4.7128	5.3122	5.8255
0.1164	1.45931	3.27048	3.27675		0.1164	5.87067	7.54133	3.1089			0.1164	4.2425	5.0897	5.9097
0.1166	1.5222	3.27832	3.14632		0.1166	5.77994	7.58014	3.08124			0.1166	5.0134	5.0367	5.753
0.1168	1.46972	3.20199	3.21319		0.1168	5.95903	7.40914	3.0774			0.1168	4.0042	5.1917	5.6902
0.117	1.46983	3.33772	3.20729		0.117	5.87984	7.54002	3.18656			0.117	3.9652	5.3194	5.7559
0.1172	1.51281	3.34721	3.22215		0.1172	5.91058	7.49467	3.16019			0.1172	3.7645	5.1543	6.0058
0.1174	1.4943	3.21748	3.20731		0.1174	6.10371	7.34859	3.134			0.1174	3.9055	5.1797	5.7762
0.1176	1.51981	3.43827	3.15817		0.1176	5.95131	7.23188	3.10775			0.1176	3.7542	5.0722	5.8347
0.1178	1.54491	3.16617	3.06809		0.1178	5.92235	7.33587	3.12594			0.1178	4.344	5.2228	5.8174
0.118	1.48193	3.28651	3.04659		0.118	5.87437	7.43072	3.18519			0.118	4.1771	5.0924	5.7445
0.1182	1.46498	3.36685	3.13199		0.1182	5.76133	7.5874	3.16614			0.1182	4.4339	5.2067	5.876
0.1184	1.53736	3.45925	3.19329		0.1184	5.86287	7.46372	3.1485			0.1184	4.3635	5.23	5.9373
0.1186	1.51455	3.33611	3.38705		0.1186	5.9768	7.38862	3.10293			0.1186	4.1746	5.0951	5.8089
0.1188	1.52395	3.35947	3.23423		0.1188	5.85445	7.51904	3.12352			0.1188	4.4226	5.1645	5.8424
0.119	1.51287	3.28255	3.10074		0.119	5.99144	7.44945	3.11035			0.119	4.887	5.1007	5.9525
0.1192	1.59641	3.23986	3.14848		0.1192	5.97072	7.27534	3.13999			0.1192	4.8673	4.9592	5.7416
0.1194	1.46967	3.294	3.29081		0.1194	5.8999	7.35886	3.07439			0.1194	4.992	5.0459	5.7291
0.1196	1.52168	3.26786	3.25145		0.1196	5.82368	7.43165	3.11203			0.1196	4.8646	4.8802	5.8477
0.1198	1.50931	3.25335	3.24415		0.1198	5.90139	7.52413	3.1558			0.1198	4.2993	5.0368	5.7923
0.12	1.52545	3.36357	3.22619		0.12	6.00833	7.30292	3.15087			0.12	4.0557	5.1803	5.9171
0.1202	1.45787	3.22111	3.09708		0.1202	5.95656	7.41438	3.12446			0.1202	4.3345	5.4024	5.9861
0.1204	1.5365	3.27058	3.29955		0.1204	5.94137	7.33308	3.19657			0.1204	4.3996	5.1293	5.8803
0.1206	1.50616	3.19606	3.25749		0.1206	5.9162	7.29525	3.18124			0.1206	4.9888	5.1605	5.7219
0.1208	1.54688	3.27483	3.1946		0.1208	5.90969	7.235	3.1632			0.1208	4.5292	4.9815	5.8459
0.121	1.49116	3.32182	3.16447		0.121	5.8496	7.36212	3.15484			0.121	3.7916	5.0492	5.7818
0.1212	1.40237	3.38876	3.24645		0.1212	5.82414	7.57886	3.19184			0.1212	4.2039	5.1504	5.6261
0.1214	1.49003	3.42218	3.26547		0.1214	5.8111	7.32292	3.08488			0.1214	4.7629	5.291	5.6107
0.1216	1.47905	3.34589	3.15018		0.1216	5.91027	7.4513	3.2594			0.1216	4.5474	5.3617	5.7809
0.1218	1.49143	3.27869	3.16308		0.1218	5.96562	7.47767	3.18287			0.1218	4.3644	5.3096	5.7789
0.122	1.42414	3.35654	3.33527		0.122	5.85263	7.19444	3.09172			0.122	4.9255	5.1472	5.77
0.1222	1.50022	3.40762	3.22874		0.1222	5.99817	7.42904	3.02909			0.1222	4.0323	5.0406	5.7496
0.1224	1.45147	3.42295	3.22168		0.1224	5.75627	7.45559	3.14165			0.1224	4.6986	5.0789	5.9118
0.1226	1.49585	3.40181	3.26591		0.1226	5.8867	7.5044	3.22582			0.1226	4.3464	5.1646	5.951
0.1228	1.54479	3.33633	3.15096		0.1228	5.82162	7.81951	3.08156			0.1228	3.9201	5.1926	5.7536
0.123	1.59165	3.4516	3.16808		0.123	5.6838	7.7037	3.14617			0.123	4.0319	5.0678	5.9424
0.1232	1.60106	3.37531	3.32545		0.1232	5.80283	7.40276	3.09697			0.1232	4.1788	5.2244	5.682
0.1234	1.47171	3.28131	3.30326		0.1234	5.82606	7.44613	3.17064			0.1234	4.3166	5.1628	5.665
0.1236	1.48478	3.3204	3.28993		0.1236	5.74121	7.28606	3.17462			0.1236	4.96	5.077	5.7214
0.1238	1.47935	3.24245	3.29345		0.1238	5.83948	7.28855	3.18327			0.1238	5.2435	4.9569	5.7186
0.124	1.46928	3.34955	3.24753		0.124	6.01019	7.48469	3.1327			0.124	5.0153	5.0903	5.7333
0.1242	1.49224	3.36005	3.13158		0.1242	5.8697	7.33514	3.12738			0.1242	3.7127	5.0567	5.9819
0.1244	1.47583	3.32355	3.22375		0.1244	5.89643	7.54607	3.13752			0.1244	4.1379	5.1282	5.985
0.1246	1.48175	3.40055	3.16301		0.1246	5.7968	7.34782	3.12458			0.1246	4.2388	5.2451	5.7847
0.1248	1.5321	3.3826	3.16011		0.1248	5.93367	7.36284	3.12502			0.1248	4.3335	5.207	5.7841
0.125	1.57921	3.28342	3.16307		0.125	6.03676	7.30123	3.17286			0.125	4.4117	4.962	5.7686
0.1252	1.49463	3.28893	3.17989		0.1252	5.82679	7.39479	3.1529			0.1252	4.0819	4.9922	5.7359
0.1254	1.46522	3.44783	3.25451		0.1254	5.72517	7.37254	3.20457			0.1254	4.3715	5.1745	5.8574
0.1256	1.46955	3.26229	3.24686		0.1256	5.67912	7.29006	3.18034			0.1256	4.6055	5.0888	5.8795
0.1258	1.53488	3.38362	3.29292		0.1258	5.78943	7.71212	3.22069			0.1258	4.4097	5.0955	5.97
0.126	1.49062	3.37479	3.27684		0.126	5.84224	7.65299	3.16861			0.126	4.5509	5.1199	5.8378
0.1262	1.57338	3.35349	3.19656		0.1262	5.84335	7.43376	3.18441			0.1262	4.0777	5.0742	5.8817
0.1264	1.53281	3.22156	3.22634		0.1264	5.83112	7.45424	3.14452			0.1264	3.8888	4.9942	6.026
0.1266	1.49825	3.24147	3.22412		0.1266	5.87779	7.48877	3.11766			0.1266	4.3337	5.0472	6.0388
0.1268	1.48747	3.1834	3.33387		0.1268	6.01171	7.43307	3.21565			0.1268	4.8037	5.083	5.8639
0.127	1.45617	3.453	3.24968		0.127	6.02855	7.4539	3.22923			0.127	4.4792	5.1207	5.69
0.1272	1.46286	3.39283	3.18279		0.1272	5.75145	7.16565	3.21221			0.1272	4.6987	5.1782	5.8356
0.1274	1.54438	3.31984	3.14866		0.1274	5.89906	7.34804	3.19641			0.1274	4.1738	5.1685	5.8617
0.1276	1.53647	3.36786	3.19346		0.1276	5.8945	7.37609	3.06802			0.1276	5.0127	5.2419	5.8061
0.1278	1.46545	3.42261	3.16655		0.1278	5.82463	7.26635	3.20949			0.1278	4.4186	5.0142	5.8984
0.128	1.54958	3.43428	3.20216		0.128	5.88934	7.42305	3.12607			0.128	4.0063	5.1816	6.0142
0.1282	1.63793	3.35567	3.30239		0.1282	5.84136	7.37205	3.22758			0.1282	4.4403	5.2617	5.8744
0.1284	1.5935	3.33846	3.20139		0.1284	5.82216	7.34482	3.09653			0.1284	4.865	5.2601	5.824
0.1286	1.44146	3.40946	3.17016		0.1286	5.73807	7.44799	3.22108			0.1286	4.0243	5.2184	5.6983
0.1288	1.54491	3.31009	3.33598		0.1288	5.75665	7.34975	3.31799			0.1288	3.7534	5.067	5.7614
0.129	1.43911	3.33372	3.32869		0.129	5.84273	7.62547	3.23811			0.129	4.4567	4.8046	6.1291
0.1292	1.54332	3.33556	3.16988		0.1292	5.94693	7.09088	3.1818			0.1292	4.238	5.0687	5.7648
0.1294	1.5275	3.33169	3.20853		0.1294	6.03228	7.35809	3.14685			0.1294	4.5209	5.0892	5.5839
0.1296	1.43068	3.32315	3.22357		0.1296	5.93812	7.66352	3.17396			0.1296	4.4451	5.1238	5.6775
0.1298	1.49144	3.41664	3.22913		0.1298	5.84525	7.45464	3.18611			0.1298	4.9106	5.1037	5.7641
0.13	1.52909	3.42329	3.13546		0.13	5.85242	7.39211	3.14781			0.13	4.9744	5.1217	5.8581
0.1302	1.55109	3.32325	3.34289		0.1302	5.84136	7.55547	3.21725			0.1302	4.3109	5.187	5.7733
0.1304	1.52077	3.35049	3.3176		0.1304	6.06315	7.85639	3.26081			0.1304	4.8322	5.1056	5.9736
0.1306	1.48655	3.38101	3.18361		0.1306	5.75793	7.61691	3.1683			0.1306	4.7512	5.0381	5.7758
0.1308	1.52757	3.31177	3.19523		0.1308	6.02513	7.51824	3.19913			0.1308	4.8691	5.1139	5.7212
0.131	1.43811	3.38327	3.26999		0.131	5.8163	7.47599	3.10268			0.131	4.5983	5.3146	5.8796
0.1312	1.45073	3.2946	3.19098		0.1312	5.82655	7.58639	3.14426			0.1312	4.3687	5.1624	5.8188
0.1314	1.4729	3.38756	3.15298		0.1314	5.80471	7.52309	3.18219			0.1314	3.9248	5.16	5.9514
0.1316	1.53821	3.28542	3.31652		0.1316	6.01118	7.31703	3.20757			0.1316	4.0695	5.1163	6.033
0.1318	1.61989	3.43832	3.13033		0.1318	6.03077	7.57165	3.18424			0.1318	4.3369	5.175	6.0668
0.132	1.59387	3.36516	3.16348		0.132	5.81702	7.59423	3.10584			0.132	3.4432	5.0857	6.0105
0.1322	1.51316	3.32505	3.30026		0.1322	5.82674	7.55521	3.21228			0.1322	4.292	5.2712	5.7453
0.1324	1.55239	3.31448	3.28204		0.1324	5.6969	7.56038	3.17865			0.1324	4.3054	5.1811	5.8414
0.1326	1.47079	3.38824	3.29587		0.1326	5.87496	7.79235	3.15199			0.1326	4.1081	5.1516	5.9777
0.1328	1.50112	3.42428	3.26162		0.1328	5.84741	7.27884	3.11254			0.1328	4.6859	5.0058	5.7849
0.133	1.49204	3.39198	3.32098		0.133	5.73117	7.4353	3.21862			0.133	4.5154	5.0765	5.9308
0.1332	1.44928	3.47929	3.41552		0.1332	5.82092	7.56718	3.18362			0.1332	4.9887	5.1792	5.9215
0.1334	1.53123	3.39558	3.25904		0.1334	5.67107	7.33903	3.12419			0.1334	4.2221	5.2119	5.9262
0.1336	1.48335	3.27759	3.24414		0.1336	5.97524	7.34084	3.13489			0.1336	4.9469	5.1595	5.8476
0.1338	1.55354	3.2936	3.33903		0.1338	6.06859	7.59724	3.19683			0.1338	4.1063	5.1491	5.9175
0.134	1.53929	3.5207	3.29837		0.134	6.00984	7.6414	3.15301			0.134	4.8269	5.0769	5.8274
0.1342	1.50069	3.43742	3.23619		0.1342	5.94905	7.50493	3.21603			0.1342	4.298	5.1092	6.0541
0.1344	1.58728	3.35192	3.24302		0.1344	5.73167	7.33336	3.17807			0.1344	4.2072	5.1874	5.9772
0.1346	1.57796	3.23828	3.28031		0.1346	5.86372	7.67607	3.2472			0.1346	4.0665	5.2054	5.9455
0.1348	1.53423	3.27823	3.23566		0.1348	5.90759	7.32542	3.25803			0.1348	4.3626	4.974	5.8825
0.135	1.49929	3.3226	3.17967		0.135	5.98727	7.37287	3.15969			0.135	4.6993	5.1524	5.7114
0.1352	1.54134	3.35999	3.24535		0.1352	6.0707	7.53945	3.17078			0.1352	4.612	5.0778	6.0944
0.1354	1.48996	3.36963	3.29704		0.1354	5.79403	7.65086	3.10961			0.1354	4.2894	5.0564	5.9718
0.1356	1.51514	3.35127	3.32673		0.1356	6.04065	7.65993	3.24108			0.1356	4.3213	5.2524	5.9246
0.1358	1.53124	3.36469	3.17217		0.1358	5.91779	7.76297	3.23358			0.1358	4.9021	5.2405	5.8287
0.136	1.41608	3.39642	3.21213		0.136	5.96656	7.40456	3.23524			0.136	4.2625	5.1793	5.8744
0.1362	1.49234	3.32647	3.14593		0.1362	5.81172	7.405	3.16915			0.1362	5.1252	5.1935	5.9993
0.1364	1.55241	3.39195	3.18158		0.1364	5.77518	7.56607	3.26934			0.1364	4.2048	5.1053	5.6879
0.1366	1.48962	3.3275	3.3709		0.1366	5.92129	7.42983	3.18669			0.1366	4.5489	5.1693	6.0721
0.1368	1.42834	3.34287	3.28504		0.1368	6.04838	7.58298	3.164			0.1368	4.9628	5.3216	5.8485
0.137	1.54929	3.31094	3.27029		0.137	5.99433	7.58227	3.20185			0.137	4.5661	5.1455	5.781
0.1372	1.50958	3.3293	3.34198		0.1372	5.86451	7.55411	3.25526			0.1372	4.413	5.1182	5.8986
0.1374	1.44626	3.35345	3.31733		0.1374	5.78659	7.65067	3.23249			0.1374	4.7353	5.2734	5.898
0.1376	1.50373	3.44387	3.27689		0.1376	5.95601	7.58941	3.26263			0.1376	4.3094	5.1895	5.6398
0.1378	1.56573	3.32788	3.36054		0.1378	5.97909	7.69037	3.20906			0.1378	4.5024	5.2411	5.956
0.138	1.57973	3.42066	3.32419		0.138	5.86855	7.82812	3.28163			0.138	4.3086	5.3181	6.0562
0.1382	1.53783	3.45029	3.21117		0.1382	5.80183	7.6633	3.23389			0.1382	4.0908	5.2025	5.9742
0.1384	1.53455	3.41256	3.19841		0.1384	5.68681	7.61601	3.23912			0.1384	4.62	5.2786	5.8638
0.1386	1.52517	3.15265	3.34808		0.1386	5.92366	7.80413	3.10327			0.1386	4.0867	5.1183	5.8451
0.1388	1.50398	3.25524	3.33279		0.1388	5.8275	7.49623	3.15643			0.1388	4.2925	5.1777	5.8323
0.139	1.46022	3.35058	3.19536		0.139	5.92883	7.25322	3.09296			0.139	4.6978	4.9758	6.0103
0.1392	1.47264	3.33847	3.20331		0.1392	5.76008	7.4926	3.20414			0.1392	4.8241	5.0953	5.9243
0.1394	1.47611	3.38205	3.1737		0.1394	5.92338	7.19172	3.17713			0.1394	4.4565	5.1744	5.8216
0.1396	1.53325	3.34195	3.28876		0.1396	5.81989	7.62819	3.20476			0.1396	4.4976	5.2258	5.803
0.1398	1.50058	3.38049	3.24853		0.1398	5.8163	7.44349	3.08024			0.1398	5.0008	5.2129	5.9127
0.14	1.50145	3.31657	3.29472		0.14	5.86282	7.36262	3.13463			0.14	5.0412	5.1223	5.8691
0.1402	1.49522	3.29232	3.33657		0.1402	5.9581	7.24109	3.18912			0.1402	4.414	5.2163	5.7891
0.1404	1.53674	3.35755	3.21782		0.1404	5.973	7.38305	3.28518			0.1404	4.2611	5.2139	5.9815
0.1406	1.42314	3.2995	3.26468		0.1406	5.98502	7.5386	3.17747			0.1406	4.814	5.2539	6.1166
0.1408	1.44504	3.33898	3.32345		0.1408	5.71379	7.45024	3.18939			0.1408	4.111	5.1767	6.0496
0.141	1.51818	3.34662	3.30213		0.141	5.9706	7.51344	3.20151			0.141	4.4289	5.0443	5.9023
0.1412	1.52162	3.40347	3.18164		0.1412	5.93008	7.485	3.19613			0.1412	4.5355	5.1868	5.9956
0.1414	1.56138	3.35127	3.309		0.1414	6.00031	7.59513	3.12431			0.1414	4.3288	5.2288	5.7671
0.1416	1.48786	3.39618	3.33454		0.1416	5.92674	7.39084	3.22209			0.1416	3.7496	5.1645	5.9316
0.1418	1.48753	3.43094	3.28501		0.1418	5.94976	7.42926	3.28527			0.1418	4.0336	5.093	5.9388
0.142	1.5391	3.40917	3.22229		0.142	5.82213	7.32934	3.26848			0.142	4.5994	5.0758	5.8484
0.1422	1.48056	3.3624	3.13433		0.1422	5.88687	7.5744	3.2114			0.1422	3.768	5.2406	5.7239
0.1424	1.5288	3.33981	3.25018		0.1424	5.66113	7.46539	3.19075			0.1424	4.4621	5.2409	5.8914
0.1426	1.51715	3.3188	3.24551		0.1426	5.95065	7.43673	3.1537			0.1426	4.6588	5.1331	5.839
0.1428	1.54499	3.36981	3.25222		0.1428	5.97419	7.54367	3.2057			0.1428	4.7359	5.1154	5.717
0.143	1.50794	3.39983	3.28656		0.143	5.93877	7.49119	3.2613			0.143	4.4287	5.3158	5.6902
0.1432	1.48977	3.3742	3.35779		0.1432	5.90138	7.49184	3.18792			0.1432	4.8783	5.2439	5.9893
0.1434	1.58183	3.40561	3.27455		0.1434	5.92566	7.54503	3.18694			0.1434	4.5765	5.1584	6.0043
0.1436	1.52932	3.42569	3.25193		0.1436	5.88764	7.50188	3.2159			0.1436	4.678	5.2055	6.0656
0.1438	1.57224	3.43932	3.27705		0.1438	5.95305	7.56876	3.16343			0.1438	4.2081	5.2976	5.9598
0.144	1.47236	3.50021	3.3659		0.144	5.75239	7.74299	3.16155			0.144	3.8405	5.3043	6.074
0.1442	1.48011	3.38896	3.40435		0.1442	5.71805	7.33751	3.22862			0.1442	4.419	5.3354	5.8194
0.1444	1.43187	3.35921	3.40398		0.1444	5.73055	7.68134	3.26011			0.1444	4.444	5.2464	5.7117
0.1446	1.52822	3.43345	3.45506		0.1446	5.78223	7.5917	3.22705			0.1446	4.6177	5.1673	6.1009
0.1448	1.4898	3.39676	3.31504		0.1448	5.66535	7.31421	3.19778			0.1448	4.3523	5.0258	5.9942
0.145	1.43955	3.39045	3.27474		0.145	5.88862	7.48621	3.22084			0.145	4.3542	5.2168	5.9383
0.1452	1.55856	3.4373	3.2721		0.1452	5.57635	7.468	3.19531			0.1452	4.5656	5.091	5.8704
0.1454	1.53601	3.34103	3.2973		0.1454	5.93458	7.23225	3.14898			0.1454	4.3324	5.1779	5.9195
0.1456	1.47815	3.3463	3.32581		0.1456	5.85912	7.45878	3.21365			0.1456	4.0099	5.1837	5.9846
0.1458	1.4832	3.3377	3.26587		0.1458	5.78741	7.59854	3.23217			0.1458	4.8643	5.3176	5.9803
0.146	1.50227	3.30037	3.33321		0.146	5.95278	7.5632	3.26978			0.146	4.4843	5.2306	5.7353
0.1462	1.50536	3.28467	3.25431		0.1462	5.57863	7.28536	3.18137			0.1462	4.609	5.0951	5.7763
0.1464	1.54501	3.43161	3.32218		0.1464	5.80478	7.68441	3.19242			0.1464	4.6168	5.2756	5.9873
0.1466	1.47149	3.38385	3.30259		0.1466	5.93923	7.69422	3.21647			0.1466	4.1945	5.1424	6.0107
0.1468	1.45135	3.50243	3.31524		0.1468	5.79203	7.50043	3.13517			0.1468	4.397	5.3658	5.8617
0.147	1.53061	3.32306	3.34602		0.147	5.71275	7.51273	3.17866			0.147	4.0258	5.206	5.8856
0.1472	1.49486	3.4584	3.36769		0.1472	5.79026	7.85692	3.13378			0.1472	3.847	4.9998	6.0051
0.1474	1.55341	3.45608	3.29882		0.1474	6.1008	7.4558	3.25067			0.1474	4.4623	5.2247	5.962
0.1476	1.5437	3.43439	3.19764		0.1476	5.84721	7.55736	3.15087			0.1476	4.5898	5.2541	5.9468
0.1478	1.47294	3.44408	3.18109		0.1478	5.90277	7.37904	3.13716			0.1478	4.089	5.1194	5.9969
0.148	1.47732	3.40748	3.29864		0.148	5.87083	7.5043	3.11697			0.148	3.6069	5.0477	5.8269
0.1482	1.46774	3.46145	3.33035		0.1482	5.9374	7.60552	3.17933			0.1482	3.1539	5.2856	5.8799
0.1484	1.52968	3.39201	3.3607		0.1484	5.80857	7.71202	3.15812			0.1484	4.5672	5.1813	5.8546
0.1486	1.46793	3.3362	3.2125		0.1486	5.84857	7.53074	3.15427			0.1486	4.8589	5.3212	5.9991
0.1488	1.50943	3.37047	3.41666		0.1488	5.76574	7.76831	3.23807			0.1488	5.1079	5.1701	5.7895
0.149	1.56123	3.39591	3.27794		0.149	5.82786	7.48256	3.22976			0.149	4.2563	5.3859	5.8345
0.1492	1.55202	3.35097	3.20665		0.1492	5.81096	7.68422	3.15319			0.1492	4.6935	5.3668	5.9419
0.1494	1.56485	3.39135	3.29605		0.1494	5.84468	7.595	3.22803			0.1494	4.7795	5.2951	5.8374
0.1496	1.48125	3.49149	3.33377		0.1496	5.85741	7.36197	3.26992			0.1496	4.2862	5.1129	5.993
0.1498	1.4861	3.38033	3.26541		0.1498	5.86237	7.739	3.30519			0.1498	4.1585	5.1722	6.0462
0.15	1.4951	3.36101	3.33953		0.15	5.96563	7.66991	3.23218			0.15	4.8522	5.2864	5.7632
0.1502	1.54852	3.39186	3.35049		0.1502	6.00279	7.92208	3.24708			0.1502	4.4655	5.2085	5.8878
0.1504	1.45365	3.33086	3.22845		0.1504	5.963	7.77241	3.30683			0.1504	4.2043	5.1329	5.767
0.1506	1.55686	3.24562	3.27087		0.1506	6.07624	7.65719	3.25359			0.1506	3.9233	5.1847	5.9247
0.1508	1.51077	3.38754	3.39518		0.1508	5.80997	7.49386	3.25415			0.1508	5.1155	5.2329	5.92
0.151	1.47123	3.38142	3.3469		0.151	6.04849	7.67649	3.22107			0.151	4.3833	5.1687	5.7374
0.1512	1.48606	3.48949	3.27085		0.1512	5.88238	7.67982	3.18261			0.1512	4.791	5.1413	6.0356
0.1514	1.49399	3.48352	3.26926		0.1514	5.70727	7.66861	3.28953			0.1514	4.1159	5.3021	5.9219
0.1516	1.52965	3.37818	3.24262		0.1516	5.93129	7.45258	3.28626			0.1516	4.0861	5.3882	5.8597
0.1518	1.56401	3.5283	3.37787		0.1518	6.00505	7.45888	3.30745			0.1518	4.1074	5.3634	5.8552
0.152	1.51895	3.44446	3.30659		0.152	5.69873	7.53968	3.3303			0.152	4.1716	5.2775	5.8841
0.1522	1.42183	3.39806	3.31189		0.1522	5.83069	7.50247	3.2705			0.1522	5.1766	5.2384	6.2059
0.1524	1.41773	3.29088	3.29318		0.1524	5.86581	7.52071	3.2566			0.1524	4.8844	5.2916	5.9147
0.1526	1.55309	3.29286	3.24726		0.1526	5.8051	7.56826	3.20279			0.1526	5.0847	5.2051	6.2001
0.1528	1.55857	3.34632	3.26978		0.1528	5.97555	7.6734	3.1304			0.1528	4.4134	5.0571	6.0095
0.153	1.56493	3.34811	3.27806		0.153	5.95572	7.66884	3.16612			0.153	4.5728	5.2404	6.0068
0.1532	1.5219	3.48395	3.27901		0.1532	5.92093	7.53572	3.25536			0.1532	5.1278	5.2349	6.0336
0.1534	1.527	3.37928	3.26585		0.1534	5.71	7.54593	3.2536			0.1534	4.2361	5.3413	6.081
0.1536	1.45029	3.3503	3.24819		0.1536	5.92661	7.75129	3.22137			0.1536	4.556	5.1471	5.9602
0.1538	1.42643	3.36945	3.23232		0.1538	5.75698	7.83125	3.18608			0.1538	5.1015	5.1313	5.86
0.154	1.534	3.37928	3.38807		0.154	5.9072	7.76447	3.21499			0.154	4.0171	5.0478	5.937
0.1542	1.57102	3.54812	3.39605		0.1542	6.01851	7.77468	3.29914			0.1542	5.0329	5.2489	5.955
0.1544	1.49064	3.43947	3.2858		0.1544	6.07995	7.61751	3.29863			0.1544	5.1076	5.1867	5.8106
0.1546	1.4827	3.38427	3.27757		0.1546	5.79111	7.79696	3.24842			0.1546	4.2039	5.0276	5.777
0.1548	1.54566	3.31062	3.30386		0.1548	5.79855	7.43411	3.20059			0.1548	3.6813	5.0217	6.0553
0.155	1.47281	3.48263	3.27234		0.155	5.71084	7.54989	3.2834			0.155	4.0995	5.1687	6.0744
0.1552	1.49962	3.31807	3.31351		0.1552	5.88487	7.50243	3.24457			0.1552	3.9415	5.0745	5.796
0.1554	1.52822	3.32767	3.28627		0.1554	5.70054	7.6122	3.31201			0.1554	4.9366	5.324	5.875
0.1556	1.52406	3.36749	3.26253		0.1556	5.82859	7.40885	3.31919			0.1556	4.8057	5.1317	6.136
0.1558	1.46368	3.36982	3.31605		0.1558	5.96042	7.73737	3.17102			0.1558	4.5534	5.0595	6.0282
0.156	1.58564	3.45207	3.35029		0.156	5.70934	7.58519	3.22844			0.156	4.7982	5.2992	6.1491
0.1562	1.47265	3.34658	3.41842		0.1562	5.93267	7.31391	3.2942			0.1562	3.7723	5.2203	5.7373
0.1564	1.58545	3.44941	3.35031		0.1564	5.86767	7.51138	3.29685			0.1564	4.4853	5.0552	5.7985
0.1566	1.52473	3.47178	3.26634		0.1566	5.8332	7.54501	3.30986			0.1566	3.8596	5.116	6.0211
0.1568	1.49413	3.42509	3.3934		0.1568	5.86561	7.4815	3.25972			0.1568	4.1374	5.1644	6.0276
0.157	1.49184	3.38754	3.36322		0.157	6.05382	7.58937	3.23478			0.157	4.7415	5.2533	6.0527
0.1572	1.56589	3.41379	3.33113		0.1572	5.71684	7.47701	3.22995			0.1572	4.7892	5.1542	6.1754
0.1574	1.4765	3.41954	3.24929		0.1574	6.06561	7.43988	3.26149			0.1574	4.5231	5.0884	6.0351
0.1576	1.51241	3.37428	3.28829		0.1576	5.95837	7.66295	3.19579			0.1576	4.6576	5.1137	6.0857
0.1578	1.53354	3.38634	3.3418		0.1578	5.98844	7.40893	3.27116			0.1578	4.6152	5.2043	6.1187
0.158	1.49615	3.25776	3.30533		0.158	5.87639	7.35524	3.34448			0.158	4.6171	5.2096	6.1968
0.1582	1.54098	3.27849	3.26477		0.1582	5.85868	7.50984	3.28504			0.1582	4.4626	5.2003	6.0885
0.1584	1.4562	3.40855	3.35345		0.1584	5.90642	7.83647	3.26089			0.1584	3.9874	5.0492	6.0578
0.1586	1.47358	3.37116	3.27505		0.1586	5.85302	7.78055	3.20715			0.1586	4.9892	5.0443	6.0692
0.1588	1.53248	3.44142	3.34124		0.1588	5.76732	7.64543	3.23139			0.1588	4.6439	5.1382	5.9778
0.159	1.56263	3.44912	3.18246		0.159	5.64326	7.54981	3.25227			0.159	3.5574	5.336	5.8204
0.1592	1.55357	3.47994	3.25352		0.1592	6.0307	7.48295	3.25376			0.1592	4.431	5.3212	5.8766
0.1594	1.48423	3.34666	3.23434		0.1594	5.85936	7.80075	3.2676			0.1594	4.8077	5.3343	6.037
0.1596	1.53528	3.49693	3.42552		0.1596	5.74504	7.4571	3.29903			0.1596	4.5868	5.2109	6.0817
0.1598	1.52103	3.41416	3.33353		0.1598	5.87008	7.50656	3.2844			0.1598	4.1	5.1691	5.9943
0.16	1.47377	3.3537	3.29187		0.16	5.6442	7.58851	3.24393			0.16	4.4352	5.1251	5.8846
0.1602	1.54394	3.38818	3.26102		0.1602	5.7458	7.42123	3.20027			0.1602	5.1127	5.2588	5.9023
0.1604	1.53205	3.3685	3.19511		0.1604	5.80629	7.52439	3.18103			0.1604	4.5742	5.26	5.9316
0.1606	1.56035	3.31612	3.32348		0.1606	5.91346	7.6135	3.16337			0.1606	4.4675	5.1489	5.9749
0.1608	1.50269	3.37104	3.37301		0.1608	5.94306	7.54261	3.27021			0.1608	4.7481	5.2241	5.9324
0.161	1.51835	3.40942	3.27852		0.161	5.95854	7.75047	3.20024			0.161	4.8766	5.1231	5.9362
0.1612	1.50924	3.39269	3.33352		0.1612	5.88163	7.41831	3.3605			0.1612	3.9426	5.3014	6.0663
0.1614	1.51902	3.392	3.3995		0.1614	5.85064	7.4634	3.23031			0.1614	4.049	5.3363	6.2613
0.1616	1.46214	3.39251	3.38241		0.1616	5.86836	7.6182	3.18376			0.1616	4.7246	5.314	6.0741
0.1618	1.44093	3.3422	3.38358		0.1618	5.92145	7.56403	3.21707			0.1618	4.374	5.0883	5.9117
0.162	1.48594	3.33942	3.29845		0.162	5.84315	7.68018	3.23342			0.162	4.6257	5.2052	5.9466
0.1622	1.43926	3.35067	3.25958		0.1622	5.97567	7.25744	3.25918			0.1622	4.7991	5.1124	6.0641
0.1624	1.53065	3.35526	3.32141		0.1624	5.94387	7.64326	3.28775			0.1624	4.7762	5.1411	6.2951
0.1626	1.54406	3.47856	3.30902		0.1626	5.84545	7.57455	3.22179			0.1626	4.7471	5.2706	5.9641
0.1628	1.46827	3.50096	3.30817		0.1628	5.91867	7.56883	3.1248			0.1628	4.4328	5.3126	5.9732
0.163	1.63458	3.36277	3.31076		0.163	5.81224	7.70586	3.22527			0.163	4.5324	5.2494	6.2027
0.1632	1.5616	3.33459	3.3166		0.1632	5.84606	7.56326	3.23009			0.1632	3.8061	5.2614	5.9635
0.1634	1.53133	3.43333	3.30257		0.1634	5.99435	7.71817	3.33493			0.1634	3.8385	5.1007	6.2007
0.1636	1.46311	3.36896	3.34465		0.1636	5.85174	7.54314	3.25545			0.1636	4.4182	5.2398	6.0837
0.1638	1.48326	3.44181	3.32014		0.1638	5.98444	7.43615	3.21628			0.1638	4.0286	5.4128	5.9443
0.164	1.54748	3.32657	3.37838		0.164	6.2236	7.39813	3.18853			0.164	3.8108	5.1857	6.0005
0.1642	1.47047	3.44197	3.38281		0.1642	5.97893	7.53118	3.21449			0.1642	5.2505	5.0571	5.8439
0.1644	1.51542	3.4873	3.41132		0.1644	5.87619	7.52262	3.2716			0.1644	4.7947	5.2206	5.9541
0.1646	1.59925	3.45945	3.44114		0.1646	5.70681	7.30299	3.27033			0.1646	4.879	5.1246	6.0217
0.1648	1.54227	3.45702	3.35684		0.1648	5.84006	7.53992	3.31694			0.1648	4.6285	5.2773	6.0236
0.165	1.52061	3.44829	3.36514		0.165	5.88125	7.63567	3.33334			0.165	5.077	5.1791	5.8504
0.1652	1.48286	3.47741	3.40698		0.1652	6.00303	7.61994	3.26747			0.1652	4.2421	5.2646	5.9535
0.1654	1.51747	3.49584	3.29963		0.1654	5.72953	7.42116	3.19416			0.1654	5.0614	5.2899	6.089
0.1656	1.50277	3.43846	3.21975		0.1656	5.8653	7.72662	3.22182			0.1656	4.2681	5.32	5.9672
0.1658	1.43707	3.39747	3.27556		0.1658	5.99528	7.57573	3.22892			0.1658	4.7675	5.1641	6.0308
0.166	1.50503	3.4055	3.36316		0.166	5.75399	7.62967	3.25895			0.166	4.4432	4.9881	6.1513
0.1662	1.52273	3.30208	3.40602		0.1662	5.93415	7.68569	3.18887			0.1662	4.5003	5.1067	5.8925
0.1664	1.56065	3.34503	3.30715		0.1664	5.83188	7.27533	3.22735			0.1664	4.4517	5.4324	6.1231
0.1666	1.52412	3.50171	3.4305		0.1666	5.91328	7.57908	3.27733			0.1666	4.6732	5.2721	6.0274
0.1668	1.46117	3.44318	3.31833		0.1668	5.84183	7.57878	3.21967			0.1668	3.7361	5.2795	5.9335
0.167	1.49976	3.45481	3.19138		0.167	6.02141	7.65449	3.2187			0.167	4.8806	5.0914	6.1783
0.1672	1.51449	3.38002	3.23431		0.1672	5.83334	7.65854	3.31063			0.1672	4.8261	5.2333	6.075
0.1674	1.48817	3.45644	3.21732		0.1674	5.7558	7.6989	3.17328			0.1674	3.9294	5.0555	6.0792
0.1676	1.51342	3.46924	3.37897		0.1676	6.13195	7.64531	3.24436			0.1676	4.1364	5.1435	6.2113
0.1678	1.54063	3.37646	3.43046		0.1678	5.89375	7.54062	3.26246			0.1678	4.687	5.0351	5.893
0.168	1.54947	3.45743	3.45229		0.168	5.9137	7.25688	3.17877			0.168	3.8204	5.063	5.8705
0.1682	1.59245	3.34429	3.33492		0.1682	5.77122	7.5029	3.21896			0.1682	5.3719	5.285	5.934
0.1684	1.48256	3.32968	3.31839		0.1684	5.85129	7.83951	3.30867			0.1684	4.3976	5.4455	6.1633
0.1686	1.49864	3.44162	3.34095		0.1686	5.84454	7.62256	3.38302			0.1686	3.955	5.2606	6.254
0.1688	1.50609	3.43052	3.37851		0.1688	5.79247	7.32813	3.22102			0.1688	3.9537	5.2002	6.0596
0.169	1.47429	3.36338	3.30511		0.169	5.81576	7.59837	3.18609			0.169	4.3652	5.1019	6.1033
0.1692	1.50415	3.43926	3.34925		0.1692	5.9458	7.74315	3.29824			0.1692	4.9578	5.2147	6.0077
0.1694	1.49942	3.4129	3.33757		0.1694	5.98571	7.76204	3.32127			0.1694	4.4859	5.1092	6.127
0.1696	1.44657	3.36502	3.26442		0.1696	5.80019	7.83901	3.2353			0.1696	3.7977	5.0138	6.0265
0.1698	1.49961	3.45759	3.27233		0.1698	5.98533	7.58318	3.24649			0.1698	3.3132	5.2318	6.1484
0.17	1.45161	3.48758	3.25501		0.17	5.81073	7.47345	3.24235			0.17	4.7091	5.3055	6.1077
0.1702	1.47321	3.51543	3.38846		0.1702	5.93609	7.54959	3.30873			0.1702	4.8394	5.1669	6.0349
0.1704	1.48149	3.38559	3.30387		0.1704	5.93108	7.48841	3.24676			0.1704	4.2152	5.206	6.0571
0.1706	1.53659	3.51165	3.21977		0.1706	6.03317	7.50202	3.36919			0.1706	4.4138	5.3309	6.0003
0.1708	1.52839	3.5233	3.48231		0.1708	5.74198	7.91089	3.19266			0.1708	4.5912	5.1823	5.9552
0.171	1.53674	3.42156	3.19038		0.171	5.80271	7.80993	3.22052			0.171	4.4817	5.3196	5.897
0.1712	1.44871	3.4228	3.38828		0.1712	5.84338	7.75456	3.34466			0.1712	4.1844	5.3215	6.1175
0.1714	1.5555	3.44566	3.35373		0.1714	6.04583	7.6253	3.25957			0.1714	4.7344	5.1881	6.1094
0.1716	1.51544	3.45562	3.26984		0.1716	5.88103	7.41095	3.20997			0.1716	5.0939	5.1998	6.0564
0.1718	1.49773	3.51759	3.24952		0.1718	5.90522	7.63532	3.24597			0.1718	4.4466	5.2397	6.0093
0.172	1.48182	3.46784	3.33368		0.172	5.75415	7.52437	3.28423			0.172	3.781	5.078	6.0299
0.1722	1.48919	3.45663	3.3467		0.1722	5.80313	7.53007	3.3326			0.1722	4.2502	5.2246	6.168
0.1724	1.51517	3.46359	3.34052		0.1724	5.74013	7.63915	3.27009			0.1724	4.8448	5.3082	6.0364
0.1726	1.52477	3.25734	3.31932		0.1726	5.8309	7.64395	3.20528			0.1726	4.6987	5.349	6.0178
0.1728	1.48537	3.32676	3.24242		0.1728	5.61905	7.51934	3.27139			0.1728	4.638	5.1863	5.9181
0.173	1.4898	3.31406	3.32329		0.173	6.04683	7.60711	3.24758			0.173	4.7567	5.4309	6.1447
0.1732	1.46779	3.31957	3.31632		0.1732	5.95694	7.42672	3.37802			0.1732	4.5119	5.307	5.8511
0.1734	1.53659	3.43879	3.27356		0.1734	5.93344	7.78804	3.3043			0.1734	4.1467	5.2555	6.0341
0.1736	1.50774	3.46335	3.36132		0.1736	5.88473	7.73	3.33632			0.1736	4.4053	5.2336	6.1017
0.1738	1.45396	3.47633	3.422		0.1738	6.0506	7.6106	3.35498			0.1738	4.9632	5.3477	5.9872
0.174	1.4719	3.47208	3.41031		0.174	5.99307	7.57806	3.26195			0.174	5.1633	5.2022	5.9548
0.1742	1.51519	3.50367	3.34134		0.1742	5.72087	7.42766	3.25189			0.1742	4.5376	5.0496	6.2117
0.1744	1.47704	3.38532	3.37581		0.1744	5.64224	7.51729	3.20846			0.1744	4.5871	5.3593	6.0071
0.1746	1.46199	3.33317	3.33535		0.1746	5.9656	7.44609	3.31973			0.1746	4.7014	5.21	6.1251
0.1748	1.46543	3.41966	3.23196		0.1748	5.64222	7.61612	3.27549			0.1748	3.7722	5.1445	6.0424
0.175	1.49193	3.58742	3.26405		0.175	5.7951	7.78035	3.25763			0.175	4.475	5.1504	6.0041
0.1752	1.50214	3.45099	3.28875		0.1752	5.89628	7.44831	3.29787			0.1752	5.0019	5.2763	6.4505
0.1754	1.48027	3.3693	3.46499		0.1754	5.8805	7.63207	3.24535			0.1754	4.1959	5.3324	6.249
0.1756	1.46081	3.43314	3.30491		0.1756	5.913	7.56591	3.16694			0.1756	4.1023	5.3536	6.0514
0.1758	1.48882	3.4814	3.27829		0.1758	5.79967	7.5025	3.21407			0.1758	4.286	5.233	6.2239
0.176	1.58854	3.43751	3.29962		0.176	5.93071	7.60673	3.27119			0.176	4.3712	5.2534	6.1205
0.1762	1.53278	3.41906	3.40121		0.1762	5.8077	7.68763	3.35989			0.1762	4.416	5.3761	6.1026
0.1764	1.45729	3.38008	3.38935		0.1764	5.87727	7.40698	3.21605			0.1764	4.522	5.2716	5.9389
0.1766	1.53766	3.45379	3.3115		0.1766	5.66946	7.66377	3.20283			0.1766	4.7508	5.3526	6.0286
0.1768	1.4678	3.45051	3.33803		0.1768	5.68184	7.56546	3.26011			0.1768	4.3812	5.413	6.2223
0.177	1.50721	3.51311	3.45909		0.177	5.76514	7.59812	3.15805			0.177	3.9286	5.0905	6.1961
0.1772	1.53506	3.48601	3.42088		0.1772	5.95737	7.53553	3.29683			0.1772	3.6876	5.3059	6.0699
0.1774	1.48374	3.44789	3.41496		0.1774	5.97945	7.5695	3.29397			0.1774	4.1945	5.5101	5.9247
0.1776	1.55101	3.46424	3.51117		0.1776	6.01959	7.90409	3.22712			0.1776	4.7423	5.3103	5.9502
0.1778	1.51252	3.25929	3.33874		0.1778	5.93316	7.96177	3.2375			0.1778	4.3911	5.2875	6.1114
0.178	1.52601	3.38769	3.3587		0.178	5.84275	7.69867	3.24793			0.178	4.5867	5.2632	6.264
0.1782	1.52551	3.507	3.16894		0.1782	5.68853	7.54051	3.30161			0.1782	5.2472	5.2807	5.9201
0.1784	1.50975	3.42762	3.45032		0.1784	5.89658	7.48735	3.30696			0.1784	4.6376	5.2213	6.1537
0.1786	1.50717	3.51471	3.40355		0.1786	5.95884	7.67454	3.24059			0.1786	4.5157	5.1204	6.0301
0.1788	1.49181	3.34093	3.37901		0.1788	6.19941	7.46081	3.22105			0.1788	4.4499	5.3202	5.9316
0.179	1.50935	3.38104	3.38078		0.179	5.97959	7.50831	3.33104			0.179	4.6691	5.45	6.1106
0.1792	1.53789	3.49509	3.3443		0.1792	5.95932	7.63093	3.35065			0.1792	4.4696	5.2583	6.0653
0.1794	1.51648	3.58719	3.31636		0.1794	6.16037	7.59529	3.1994			0.1794	4.5133	5.1974	6.0932
0.1796	1.51623	3.41088	3.23516		0.1796	5.86413	7.65948	3.27054			0.1796	4.6611	5.3575	5.8514
0.1798	1.44956	3.45715	3.2785		0.1798	5.86519	7.52381	3.27801			0.1798	4.3118	5.1198	5.9611
0.18	1.46066	3.44464	3.16928		0.18	6.11362	7.52836	3.30692			0.18	4.5075	5.3353	6.0901
0.1802	1.47132	3.42785	3.33633		0.1802	5.84723	7.717	3.29389			0.1802	4.3843	5.357	5.9896
0.1804	1.45541	3.31978	3.33041		0.1804	5.78782	7.69433	3.33391			0.1804	3.9418	5.2784	6.2907
0.1806	1.54901	3.35993	3.34945		0.1806	5.89347	7.7707	3.41762			0.1806	4.5096	5.343	6.0392
0.1808	1.53513	3.38808	3.48294		0.1808	5.91192	7.69589	3.30433			0.1808	4.0147	5.0962	6.0566
0.181	1.49611	3.38848	3.2931		0.181	5.91753	7.73423	3.26623			0.181	4.0903	5.1373	5.9926
0.1812	1.52657	3.41821	3.3017		0.1812	5.9521	7.71623	3.2925			0.1812	3.9635	5.246	5.8626
0.1814	1.4964	3.42966	3.16061		0.1814	5.7637	7.86271	3.36674			0.1814	4.4663	5.2718	6.0447
0.1816	1.43732	3.47515	3.33073		0.1816	5.64458	7.74306	3.346			0.1816	3.9039	5.3791	5.945
0.1818	1.45861	3.43671	3.25368		0.1818	5.91175	7.62255	3.31405			0.1818	4.1531	5.3472	6.1947
0.182	1.42146	3.44579	3.37697		0.182	5.59827	7.49143	3.28567			0.182	5.1324	5.2511	6.2303
0.1822	1.47087	3.49502	3.28764		0.1822	5.62142	7.6085	3.33555			0.1822	4.9226	5.1786	5.966
0.1824	1.47026	3.36862	3.34278		0.1824	5.61245	7.50981	3.29962			0.1824	4.4486	5.157	6.03
0.1826	1.52056	3.45484	3.25292		0.1826	5.91676	7.54367	3.39367			0.1826	3.9511	5.2728	5.9847
0.1828	1.5805	3.46252	3.34828		0.1828	5.99724	7.72756	3.28241			0.1828	4.295	5.316	6.0841
0.183	1.59464	3.36011	3.34668		0.183	6.01477	7.75423	3.21409			0.183	4.5556	5.4103	6.2246
0.1832	1.51709	3.43907	3.47561		0.1832	6.07345	7.81393	3.17945			0.1832	4.1425	5.5268	6.155
0.1834	1.49493	3.37858	3.36347		0.1834	5.86491	7.60502	3.27633			0.1834	4.0205	5.4212	6.1573
0.1836	1.50719	3.49708	3.3321		0.1836	5.92206	7.56943	3.32586			0.1836	4.6913	5.2364	6.1983
0.1838	1.49469	3.47252	3.33408		0.1838	5.69082	7.47955	3.36122			0.1838	4.2555	5.1769	6.2265
0.184	1.51906	3.44102	3.44631		0.184	5.8343	7.61712	3.26221			0.184	4.5678	5.4417	5.902
0.1842	1.45737	3.43501	3.34971		0.1842	5.98803	7.53105	3.28973			0.1842	4.0821	5.3909	5.989
0.1844	1.46309	3.49158	3.40477		0.1844	5.80457	7.52525	3.26838			0.1844	4.2893	5.4041	6.1474
0.1846	1.54288	3.40606	3.41364		0.1846	5.93769	7.30354	3.31893			0.1846	4.6811	5.1468	6.0645
0.1848	1.49183	3.3687	3.32966		0.1848	5.75954	7.59716	3.33849			0.1848	3.93	5.2856	5.9025
0.185	1.42308	3.48133	3.33519		0.185	5.69494	7.63285	3.30008			0.185	5.0618	5.0785	6.1197
0.1852	1.50721	3.40223	3.37404		0.1852	6.0581	7.56294	3.31114			0.1852	4.2803	5.3725	6.0022
0.1854	1.56589	3.46342	3.3899		0.1854	5.7173	7.66316	3.34798			0.1854	4.5468	5.0814	6.0107
0.1856	1.51701	3.47776	3.36583		0.1856	5.91892	7.62295	3.22965			0.1856	4.4736	5.1906	6.202
0.1858	1.489	3.47473	3.35992		0.1858	5.86072	7.71404	3.23308			0.1858	3.9737	5.2539	6.1393
0.186	1.46914	3.42065	3.40773		0.186	5.74461	7.66914	3.29161			0.186	4.0369	5.1096	6.0203
0.1862	1.47734	3.57022	3.26804		0.1862	5.81064	7.82197	3.27681			0.1862	4.822	5.1979	6.0842
0.1864	1.44452	3.46328	3.35231		0.1864	5.83786	7.77329	3.36763			0.1864	4.1987	5.1436	6.1948
0.1866	1.53043	3.46606	3.4353		0.1866	5.64313	8.10923	3.31748			0.1866	4.1726	5.1569	6.2029
0.1868	1.51899	3.47047	3.22606		0.1868	5.70741	7.58268	3.30955			0.1868	4.7705	5.1841	6.0525
0.187	1.50758	3.46269	3.27135		0.187	5.77651	7.90291	3.34769			0.187	4.5583	5.2619	6.054
0.1872	1.48384	3.38174	3.40512		0.1872	5.96329	7.6404	3.36828			0.1872	3.7844	5.2466	6.1308
0.1874	1.41649	3.29638	3.36564		0.1874	5.92899	7.74608	3.34456			0.1874	4.4106	5.1949	6.1251
0.1876	1.48795	3.40193	3.48449		0.1876	6.16047	7.78027	3.30353			0.1876	3.7504	5.189	6.1784
0.1878	1.56769	3.41404	3.37906		0.1878	5.87627	7.69805	3.19566			0.1878	4.0149	5.3107	6.0025
0.188	1.49449	3.47379	3.36022		0.188	5.78035	7.42497	3.26753			0.188	4.9778	5.4086	6.0882
0.1882	1.48106	3.47364	3.30566		0.1882	5.79227	7.62006	3.2538			0.1882	4.4192	5.3528	5.8987
0.1884	1.47671	3.47775	3.47899		0.1884	5.79942	7.84797	3.29986			0.1884	4.5994	5.4474	6.0802
0.1886	1.56979	3.49651	3.29692		0.1886	5.9216	7.56566	3.24071			0.1886	3.7687	5.2655	6.0685
0.1888	1.5171	3.45562	3.41727		0.1888	5.82759	7.95602	3.34473			0.1888	4.6417	5.0891	6.1423
0.189	1.50473	3.53079	3.38687		0.189	5.93226	7.73317	3.25128			0.189	4.8231	5.1675	6.2267
0.1892	1.50752	3.3624	3.34845		0.1892	6.22816	7.66955	3.31234			0.1892	4.2334	5.2029	6.1477
0.1894	1.49184	3.38406	3.35902		0.1894	6.01714	7.79959	3.28334			0.1894	4.4724	5.1798	6.1374
0.1896	1.47025	3.47182	3.31511		0.1896	6.0755	7.57675	3.37747			0.1896	4.7278	5.205	6.025
0.1898	1.47301	3.38848	3.44676		0.1898	5.90834	7.73446	3.3579			0.1898	4.9906	4.9997	5.9345
0.19	1.46824	3.49189	3.43849		0.19	5.97866	7.81697	3.31274			0.19	4.2521	5.1736	6.0419
0.1902	1.48979	3.45844	3.37564		0.1902	5.84029	7.70494	3.35199			0.1902	4.4692	5.1809	6.1184
0.1904	1.55167	3.52154	3.3097		0.1904	5.80843	7.38959	3.28442			0.1904	4.6077	5.2251	6.1447
0.1906	1.52282	3.38763	3.31577		0.1906	5.86374	7.49693	3.31739			0.1906	4.9131	5.3802	6.3107
0.1908	1.49721	3.41323	3.19172		0.1908	5.75545	7.5829	3.42544			0.1908	4.6725	5.2573	6.0364
0.191	1.52985	3.39777	3.25886		0.191	5.84422	7.50886	3.26624			0.191	4.9549	5.2155	6.153
0.1912	1.51527	3.41246	3.39304		0.1912	5.79221	7.66203	3.27841			0.1912	4.3704	5.3489	6.0213
0.1914	1.5803	3.39572	3.37607		0.1914	5.8836	7.65192	3.39788			0.1914	4.2937	5.1814	6.1673
0.1916	1.52996	3.4757	3.38534		0.1916	6.10767	7.6338	3.44005			0.1916	4.4919	5.4426	6.1745
0.1918	1.4982	3.39988	3.36861		0.1918	5.95295	7.55525	3.28533			0.1918	4.4479	5.2751	6.0948
0.192	1.48045	3.31971	3.4015		0.192	5.93276	7.71947	3.33817			0.192	3.9466	5.1132	6.0095
0.1922	1.55083	3.5839	3.31704		0.1922	6.02081	7.82083	3.29942			0.1922	4.2482	5.0926	6.1089
0.1924	1.54215	3.49021	3.34628		0.1924	5.88064	7.98585	3.32566			0.1924	4.4274	5.3008	5.9491
0.1926	1.501	3.50043	3.48264		0.1926	5.76706	7.71955	3.27366			0.1926	4.2192	5.3102	6.0273
0.1928	1.54039	3.49254	3.46072		0.1928	5.74261	7.68141	3.32526			0.1928	4.3419	5.4533	6.0998
0.193	1.41327	3.44001	3.476		0.193	5.88016	7.71797	3.26071			0.193	4.9677	5.3963	5.9911
0.1932	1.49749	3.40398	3.36574		0.1932	5.97553	7.82552	3.34076			0.1932	4.4644	5.2104	6.0668
0.1934	1.46682	3.48076	3.38287		0.1934	6.06565	7.54799	3.36679			0.1934	4.3143	5.3068	6.2884
0.1936	1.45335	3.41888	3.39957		0.1936	5.80155	7.62457	3.35027			0.1936	4.8071	5.3222	6.2619
0.1938	1.49683	3.39555	3.34708		0.1938	5.80972	7.51076	3.25002			0.1938	4.6778	5.3776	6.2481
0.194	1.53719	3.50255	3.33007		0.194	5.83445	7.75631	3.28014			0.194	4.353	5.2671	6.2874
0.1942	1.60892	3.45074	3.31499		0.1942	5.90158	7.85195	3.33596			0.1942	3.8247	5.3392	6.1927
0.1944	1.50624	3.38032	3.44086		0.1944	6.02798	7.7165	3.3279			0.1944	4.0411	5.227	6.1756
0.1946	1.58657	3.45228	3.38852		0.1946	5.89602	7.60037	3.3061			0.1946	3.9547	5.5305	6.0509
0.1948	1.59229	3.48793	3.33128		0.1948	6.04772	7.55726	3.2669			0.1948	3.826	5.3035	6.1646
0.195	1.56753	3.46091	3.29082		0.195	5.70449	7.4883	3.29079			0.195	4.2601	5.2755	5.9698
0.1952	1.43513	3.36111	3.3102		0.1952	5.9389	7.77702	3.32911			0.1952	4.4424	5.2843	6.0654
0.1954	1.44558	3.41658	3.41409		0.1954	5.7677	7.84968	3.27764			0.1954	4.452	5.23	5.9097
0.1956	1.54143	3.61632	3.32729		0.1956	5.77399	7.56905	3.33165			0.1956	4.8278	5.4053	6.1405
0.1958	1.46296	3.42965	3.42271		0.1958	5.8058	7.67212	3.37933			0.1958	4.5389	5.4597	6.2477
0.196	1.44971	3.38129	3.42815		0.196	5.98854	7.75013	3.33338			0.196	4.4699	5.3501	6.1785
0.1962	1.51342	3.47497	3.43379		0.1962	5.97043	7.77961	3.29453			0.1962	4.4809	5.3405	6.317
0.1964	1.52511	3.45926	3.42893		0.1964	6.02363	7.57401	3.17873			0.1964	4.1635	5.2898	6.0826
0.1966	1.63189	3.50399	3.37432		0.1966	5.80364	7.75699	3.21798			0.1966	5.0292	5.2081	6.0246
0.1968	1.55672	3.52953	3.43682		0.1968	6.01243	7.79676	3.28242			0.1968	4.2455	5.0961	6.3042
0.197	1.60846	3.52263	3.43361		0.197	6.0391	7.86481	3.25744			0.197	4.6867	5.1831	6.2353
0.1972	1.53487	3.37662	3.33776		0.1972	6.04755	7.49586	3.28876			0.1972	4.4012	5.2529	6.0942
0.1974	1.53595	3.55075	3.35904		0.1974	5.85961	7.60609	3.3448			0.1974	3.7644	5.3433	6.1667
0.1976	1.39632	3.40823	3.35982		0.1976	5.93634	7.67002	3.34847			0.1976	4.9061	5.2766	6.264
0.1978	1.45924	3.43164	3.54249		0.1978	5.84591	7.78071	3.37102			0.1978	4.7428	5.1833	6.119
0.198	1.57008	3.34144	3.44173		0.198	5.70702	7.52571	3.3771			0.198	4.371	5.2034	5.9839
0.1982	1.59367	3.50805	3.47862		0.1982	6.04303	7.65402	3.22979			0.1982	4.6789	5.3041	6.0187
0.1984	1.52173	3.43871	3.44334		0.1984	5.85459	7.74732	3.41264			0.1984	4.9003	5.133	6.0302
0.1986	1.44759	3.43623	3.38462		0.1986	5.68553	7.74564	3.3885			0.1986	4.1206	5.1398	6.0604
0.1988	1.50869	3.49484	3.28003		0.1988	6.08377	7.6934	3.22885			0.1988	4.6926	5.1509	5.9212
0.199	1.51179	3.4487	3.30925		0.199	6.06669	7.58993	3.22173			0.199	4.5253	5.3279	5.9005
0.1992	1.44825	3.50653	3.33247		0.1992	5.98201	7.73854	3.21003			0.1992	3.6058	5.1717	5.9621
0.1994	1.44505	3.44618	3.28872		0.1994	5.72448	7.93024	3.33109			0.1994	4.4646	5.1422	6.2499
0.1996	1.55183	3.45161	3.29456		0.1996	5.70554	7.72336	3.40729			0.1996	4.361	5.2067	6.2147
0.1998	1.52179	3.38412	3.44472		0.1998	5.59792	7.65476	3.36478			0.1998	3.575	5.3775	6.178
0.2	1.5245	3.32013	3.44092		0.2	5.83992	7.73524	3.25742			0.2	4.3734	5.3018	6.1969
0.2002	1.50608	3.41819	3.39639		0.2002	5.59446	7.56728	3.29625			0.2002	4.1388	5.1828	6.3054
0.2004	1.46194	3.44666	3.342		0.2004	5.82954	7.63113	3.21787			0.2004	4.194	5.2939	6.1279
0.2006	1.54193	3.53346	3.38604		0.2006	5.95438	7.60784	3.26252			0.2006	4.886	5.0926	6.1457
0.2008	1.5094	3.39745	3.44979		0.2008	5.89983	7.62787	3.31776			0.2008	5.0341	5.2353	6.0833
0.201	1.4662	3.46023	3.46304		0.201	5.72717	7.60386	3.40811			0.201	3.8947	5.3581	5.9706
0.2012	1.50055	3.38494	3.40229		0.2012	5.97378	7.69114	3.30796			0.2012	3.8412	5.2486	6.1257
0.2014	1.50069	3.41971	3.37619		0.2014	5.90066	7.68664	3.3315			0.2014	4.0381	5.3612	6.1768
0.2016	1.52793	3.5208	3.43853		0.2016	5.98266	7.66265	3.31116			0.2016	3.9443	5.3032	6.2234
0.2018	1.53472	3.44529	3.38661		0.2018	5.69027	7.51273	3.30128			0.2018	4.4823	5.3656	6.1475
0.202	1.5344	3.35142	3.38364		0.202	5.94855	7.53182	3.22936			0.202	4.4511	5.3125	6.125
0.2022	1.49613	3.46544	3.30529		0.2022	5.98005	7.92444	3.36512			0.2022	4.1264	5.2096	6.1811
0.2024	1.48191	3.47779	3.31213		0.2024	5.96492	7.98536	3.25849			0.2024	3.8326	5.2682	6.1582
0.2026	1.49427	3.42293	3.44889		0.2026	5.96371	7.74788	3.27205			0.2026	4.8784	5.3248	6.1177
0.2028	1.51191	3.43762	3.27548		0.2028	5.50214	7.53243	3.32937			0.2028	4.4727	5.2704	6.1882
0.203	1.50187	3.47517	3.43155		0.203	5.75736	7.50414	3.29563			0.203	4.4174	5.2199	5.9364
0.2032	1.45755	3.47142	3.33068		0.2032	5.92186	7.67707	3.32453			0.2032	4.3341	5.1312	6.1082
0.2034	1.4953	3.35704	3.30227		0.2034	5.85301	7.66731	3.33449			0.2034	4.2695	5.1579	6.1583
0.2036	1.51431	3.36037	3.33902		0.2036	5.74175	7.70097	3.22758			0.2036	5.6981	5.3401	6.1043
0.2038	1.44106	3.45586	3.54919		0.2038	6.01455	7.53881	3.2973			0.2038	5.453	5.1999	6.2317
0.204	1.52251	3.60252	3.49445		0.204	5.96701	7.6903	3.34804			0.204	5.1979	5.3984	6.1595
0.2042	1.51131	3.49276	3.47309		0.2042	6.05081	7.60365	3.25769			0.2042	4.9044	5.1845	6.1998
0.2044	1.49262	3.50573	3.34383		0.2044	5.84788	7.61311	3.31919			0.2044	4.8781	5.384	6.2209
0.2046	1.53757	3.56989	3.25428		0.2046	5.80099	7.67625	3.37604			0.2046	4.7664	5.4789	6.2754
0.2048	1.54735	3.54982	3.3608		0.2048	5.78696	7.67787	3.38457			0.2048	4.2354	5.2649	6.0299
0.205	1.52194	3.57787	3.28116		0.205	5.72079	7.59087	3.37582			0.205	5.025	5.3842	5.9597
0.2052	1.50924	3.37634	3.44828		0.2052	5.82877	7.8698	3.35922			0.2052	5.1608	5.2903	6.1179
0.2054	1.56539	3.35359	3.4561		0.2054	5.85793	7.88303	3.31051			0.2054	3.6733	5.2741	6.1596
0.2056	1.51567	3.46457	3.43999		0.2056	5.81335	7.90793	3.41272			0.2056	3.9751	5.1982	6.0283
0.2058	1.57174	3.5008	3.40216		0.2058	5.82394	7.78732	3.2787			0.2058	4.4672	5.3279	6.1529
0.206	1.50492	3.5293	3.35061		0.206	5.65552	7.91762	3.30885			0.206	4.2542	5.3867	6.0037
0.2062	1.4995	3.51838	3.42563		0.2062	5.8146	7.81703	3.27277			0.2062	4.5585	5.1963	6.2443
0.2064	1.58664	3.5125	3.50549		0.2064	5.78655	7.85652	3.29539			0.2064	5.0566	5.3725	6.1758
0.2066	1.44956	3.50911	3.39257		0.2066	5.94918	7.69955	3.33237			0.2066	4.3802	5.2366	6.0636
0.2068	1.42578	3.49562	3.3676		0.2068	5.83594	7.70364	3.35608			0.2068	4.5106	5.322	6.2364
0.207	1.45243	3.53965	3.32011		0.207	5.83958	7.7795	3.35442			0.207	4.2702	5.2961	6.1154
0.2072	1.48845	3.59142	3.41304		0.2072	5.80084	7.79877	3.3648			0.2072	3.9982	5.2435	6.4783
0.2074	1.48715	3.35709	3.43899		0.2074	5.76687	7.75481	3.27214			0.2074	4.2316	5.2099	6.0946
0.2076	1.44847	3.45064	3.29331		0.2076	5.84857	7.76655	3.3972			0.2076	4.5123	5.1715	6.1232
0.2078	1.46	3.48608	3.3638		0.2078	5.85701	7.71218	3.29201			0.2078	4.7455	5.3398	6.2629
0.208	1.49924	3.44306	3.51037		0.208	5.96534	7.86061	3.30761			0.208	4.4333	5.2909	6.2253
0.2082	1.52289	3.39919	3.40249		0.2082	5.9891	7.66821	3.34408			0.2082	4.4321	5.3007	6.1854
0.2084	1.50402	3.37285	3.3872		0.2084	5.9915	7.6922	3.27049			0.2084	4.755	5.2526	6.1887
0.2086	1.4879	3.46661	3.41746		0.2086	6.00207	7.75846	3.22267			0.2086	4.995	5.3029	6.3285
0.2088	1.43699	3.40485	3.42415		0.2088	5.86613	7.58577	3.26488			0.2088	4.571	5.3001	6.411
0.209	1.49468	3.46074	3.43922		0.209	5.86469	7.54271	3.33535			0.209	4.0496	5.3397	6.148
0.2092	1.48422	3.51654	3.35729		0.2092	5.86349	7.5266	3.30798			0.2092	4.1554	5.1641	6.3602
0.2094	1.48347	3.57539	3.39274		0.2094	5.96098	7.54443	3.34278			0.2094	4.1861	5.0813	6.1506
0.2096	1.4978	3.40616	3.36491		0.2096	5.80944	7.75249	3.38058			0.2096	4.4947	5.3076	5.934
0.2098	1.52906	3.51451	3.40579		0.2098	5.69464	7.78879	3.26391			0.2098	4.958	5.274	6.0424
0.21	1.55272	3.47234	3.53195		0.21	5.65382	7.43012	3.28363			0.21	4.4694	5.3773	6.2592
0.2102	1.55584	3.53777	3.44931		0.2102	5.77266	7.32571	3.29018			0.2102	4.0373	5.4212	6.135
0.2104	1.50628	3.45483	3.39299		0.2104	5.81807	7.70381	3.33286			0.2104	4.5256	5.3325	6.2885
0.2106	1.42168	3.47157	3.50704		0.2106	5.99904	7.66361	3.36485			0.2106	3.6531	5.442	6.0078
0.2108	1.47723	3.48343	3.50013		0.2108	5.88833	7.77264	3.31119			0.2108	4.5458	5.3931	6.1419
0.211	1.4843	3.46906	3.39085		0.211	5.85066	7.76501	3.35553			0.211	3.6963	5.1898	6.3203
0.2112	1.53007	3.51554	3.42006		0.2112	5.76197	7.8375	3.29135			0.2112	3.9814	5.2866	6.1435
0.2114	1.5226	3.51633	3.22866		0.2114	5.64043	7.6047	3.35124			0.2114	4.1959	5.2952	6.174
0.2116	1.45811	3.58653	3.31149		0.2116	5.83301	7.77378	3.27654			0.2116	4.5207	5.1801	6.3004
0.2118	1.51913	3.48446	3.33871		0.2118	5.78989	7.77763	3.36387			0.2118	4.4683	5.1783	6.2924
0.212	1.42996	3.43336	3.41618		0.212	5.72734	7.61624	3.28881			0.212	4.4466	5.1628	6.1926
0.2122	1.57744	3.47409	3.38911		0.2122	5.95662	7.75791	3.2923			0.2122	4.1804	5.1703	6.3032
0.2124	1.46085	3.51933	3.44192		0.2124	6.04396	7.56679	3.32874			0.2124	4.4017	5.4316	6.1575
0.2126	1.48367	3.52313	3.45987		0.2126	5.93836	7.77683	3.30568			0.2126	4.5635	5.2354	6.1617
0.2128	1.52208	3.34672	3.37858		0.2128	5.6347	7.68605	3.32793			0.2128	4.5013	5.118	6.0439
0.213	1.53039	3.50035	3.35989		0.213	5.7907	7.9453	3.3206			0.213	4.5257	5.2034	5.9742
0.2132	1.53156	3.40185	3.38721		0.2132	5.7157	7.71411	3.31004			0.2132	4.8053	5.368	6.1598
0.2134	1.48169	3.43447	3.39623		0.2134	5.73165	7.47596	3.32292			0.2134	4.3406	5.3049	6.2212
0.2136	1.47218	3.51431	3.44422		0.2136	5.8021	7.57754	3.34793			0.2136	4.0611	5.5317	6.1247
0.2138	1.46118	3.56751	3.39755		0.2138	5.93067	7.67169	3.28096			0.2138	4.8493	5.3905	6.1928
0.214	1.4666	3.51801	3.5004		0.214	5.90327	7.60116	3.28199			0.214	4.6122	5.2623	6.2948
0.2142	1.50778	3.41666	3.45623		0.2142	5.92823	7.80193	3.35591			0.2142	5.2953	5.1409	6.3942
0.2144	1.48017	3.41762	3.53949		0.2144	5.88931	7.65174	3.34008			0.2144	4.737	5.239	6.3572
0.2146	1.54263	3.58415	3.39349		0.2146	6.0316	7.83683	3.35051			0.2146	4.9357	5.3122	6.1964
0.2148	1.56661	3.54582	3.44489		0.2148	5.753	7.70483	3.37537			0.2148	4.2879	5.6056	6.1806
0.215	1.5716	3.71995	3.48936		0.215	6.01401	7.73415	3.343			0.215	4.3127	5.3579	6.2353
0.2152	1.54771	3.51979	3.4509		0.2152	5.84625	7.53395	3.31344			0.2152	4.6089	5.4021	6.1825
0.2154	1.53225	3.47407	3.43166		0.2154	5.81604	7.57779	3.28849			0.2154	4.0084	5.3466	6.0938
0.2156	1.54234	3.45781	3.43201		0.2156	5.76022	7.69109	3.34464			0.2156	4.4184	5.1822	6.0752
0.2158	1.47863	3.47374	3.46116		0.2158	5.68743	7.35165	3.29646			0.2158	4.0775	5.108	5.9888
0.216	1.53182	3.53334	3.34601		0.216	5.57286	7.69063	3.30371			0.216	3.8143	5.1678	6.3002
0.2162	1.48246	3.49323	3.48585		0.2162	5.8554	7.86477	3.35721			0.2162	4.1797	5.1597	6.3712
0.2164	1.45458	3.54426	3.46916		0.2164	5.81686	7.84879	3.32333			0.2164	4.1969	5.1232	6.1022
0.2166	1.48329	3.50013	3.41292		0.2166	5.7478	7.79762	3.32676			0.2166	4.0613	5.2089	6.1248
0.2168	1.53037	3.43332	3.42		0.2168	5.71424	7.95855	3.32864			0.2168	4.011	5.1823	6.2617
0.217	1.48615	3.49609	3.46663		0.217	5.86051	7.93821	3.33447			0.217	4.6734	5.3498	6.0021
0.2172	1.44782	3.55055	3.33257		0.2172	5.84921	7.68028	3.36527			0.2172	5.0448	5.2487	6.1523
0.2174	1.50333	3.57244	3.47324		0.2174	5.72914	7.64375	3.3499			0.2174	4.6941	5.2848	6.1166
0.2176	1.56645	3.49612	3.43149		0.2176	5.75992	7.70646	3.30781			0.2176	4.5904	5.2702	6.2525
0.2178	1.52166	3.51172	3.30215		0.2178	5.87367	7.79461	3.2959			0.2178	4.4122	5.1001	6.2214
0.218	1.48196	3.56665	3.39058		0.218	5.6909	7.76256	3.31389			0.218	3.3269	5.1518	6.0013
0.2182	1.48088	3.44357	3.39403		0.2182	5.72249	7.83591	3.38029			0.2182	4.6667	5.274	6.2348
0.2184	1.4119	3.41026	3.44617		0.2184	5.90371	7.63249	3.44164			0.2184	3.8536	5.2592	6.1909
0.2186	1.52311	3.37945	3.41764		0.2186	5.78048	7.54046	3.38263			0.2186	4.1806	5.4476	6.1763
0.2188	1.40728	3.55062	3.40591		0.2188	5.71667	7.82825	3.33871			0.2188	4.6047	5.2922	6.2648
0.219	1.46304	3.51494	3.28891		0.219	5.74624	7.90436	3.23683			0.219	4.4919	5.3487	6.0336
0.2192	1.52164	3.43514	3.34105		0.2192	5.82709	7.54848	3.34286			0.2192	4.491	5.1904	6.028
0.2194	1.60812	3.47859	3.30583		0.2194	5.7099	7.63927	3.33874			0.2194	4.4007	5.2299	6.1988
0.2196	1.45025	3.53203	3.2666		0.2196	5.71854	7.56138	3.38775			0.2196	4.7253	5.3112	6.3473
0.2198	1.55541	3.45669	3.39084		0.2198	5.77228	7.8039	3.38744			0.2198	4.3265	5.2802	6.2636
0.22	1.56482	3.57354	3.48737		0.22	5.77034	7.5596	3.34249			0.22	4.8452	5.1773	6.0275
0.2202	1.54618	3.49691	3.33829		0.2202	5.68101	7.85695	3.36071			0.2202	3.7118	5.2763	6.1904
0.2204	1.53748	3.51022	3.37714		0.2204	5.84519	7.84274	3.32274			0.2204	4.3967	5.1039	6.2434
0.2206	1.49006	3.53925	3.39364		0.2206	5.91479	7.81735	3.3063			0.2206	3.7084	5.263	6.05
0.2208	1.49729	3.45996	3.45747		0.2208	5.88581	7.63214	3.33463			0.2208	4.2998	5.2013	6.1914
0.221	1.47167	3.28992	3.45839		0.221	5.98629	7.768	3.34684			0.221	4.5903	5.2734	5.9846
0.2212	1.58531	3.54408	3.44338		0.2212	5.97269	7.86535	3.28519			0.2212	5.0588	5.0167	6.1662
0.2214	1.54555	3.47654	3.43338		0.2214	6.00416	8.01708	3.34721			0.2214	4.4363	5.3736	6.2671
0.2216	1.48084	3.42038	3.39291		0.2216	5.85457	7.99569	3.31857			0.2216	3.7181	5.3703	6.2351
0.2218	1.54754	3.40099	3.45456		0.2218	5.95433	7.61387	3.32236			0.2218	4.3744	5.3325	6.1813
0.222	1.50465	3.63342	3.36636		0.222	5.9358	7.48331	3.34712			0.222	4.2451	5.2058	6.0697
0.2222	1.54938	3.38053	3.28992		0.2222	5.84766	7.72114	3.37484			0.2222	4.2779	5.2844	6.0993
0.2224	1.55196	3.58738	3.42544		0.2224	6.0871	7.51978	3.3654			0.2224	4.1858	5.3647	6.1495
0.2226	1.43552	3.49679	3.46466		0.2226	6.04092	7.74096	3.28585			0.2226	4.2195	5.1229	6.2973
0.2228	1.45516	3.63951	3.41422		0.2228	5.76055	7.72877	3.3079			0.2228	3.8942	5.2631	6.1662
0.223	1.52744	3.5342	3.47354		0.223	5.88682	7.6624	3.28195			0.223	4.2135	5.4867	6.0229
0.2232	1.53717	3.47929	3.44065		0.2232	5.88752	7.91953	3.3459			0.2232	4.1483	5.3663	6.0288
0.2234	1.46601	3.54135	3.47148		0.2234	5.93696	7.69185	3.41008			0.2234	4.5199	5.3229	5.9598
0.2236	1.53217	3.51553	3.51802		0.2236	6.02363	7.89182	3.38221			0.2236	3.8933	5.4696	6.1141
0.2238	1.4855	3.38271	3.43803		0.2238	5.92278	7.60558	3.33397			0.2238	3.8232	5.4024	6.081
0.224	1.50512	3.41873	3.36463		0.224	5.79502	7.71459	3.36951			0.224	4.4556	5.3495	6.2545
0.2242	1.53754	3.43316	3.46056		0.2242	6.08968	7.75374	3.34495			0.2242	4.636	5.2703	5.9612
0.2244	1.57141	3.44313	3.43435		0.2244	5.94029	7.91805	3.33475			0.2244	4.6061	5.2582	6.0471
0.2246	1.4901	3.56631	3.44124		0.2246	5.75974	7.89236	3.38921			0.2246	4.3872	5.3363	6.1797
0.2248	1.53742	3.44062	3.49324		0.2248	5.88397	7.4401	3.3521			0.2248	4.406	5.1751	6.2501
0.225	1.55075	3.51408	3.50372		0.225	5.837	7.59471	3.33093			0.225	3.9302	5.1528	6.0752
0.2252	1.49467	3.48942	3.46519		0.2252	5.90313	7.76552	3.42116			0.2252	4.2952	5.1152	6.1006
0.2254	1.46404	3.44846	3.4506		0.2254	5.89438	7.73897	3.44838			0.2254	4.4342	5.2884	6.1086
0.2256	1.5384	3.41304	3.50225		0.2256	6.14339	7.66628	3.32396			0.2256	4.1275	5.3852	6.0673
0.2258	1.52464	3.51912	3.43763		0.2258	5.93804	7.88733	3.40415			0.2258	4.0454	5.462	6.2205
0.226	1.52169	3.60045	3.43247		0.226	5.62337	7.595	3.393			0.226	4.3534	5.3718	6.1669
0.2262	1.46605	3.54358	3.54672		0.2262	5.87009	7.90543	3.3126			0.2262	4.2797	5.4275	6.2242
0.2264	1.46301	3.42523	3.45978		0.2264	5.7392	7.83687	3.42339			0.2264	4.9767	5.3725	6.1342
0.2266	1.50261	3.47523	3.40555		0.2266	5.9298	7.69341	3.31147			0.2266	4.3543	5.1696	6.2257
0.2268	1.48679	3.50477	3.49351		0.2268	5.90153	7.42758	3.36544			0.2268	4.6945	5.197	6.1695
0.227	1.49994	3.50111	3.45206		0.227	5.99555	7.72337	3.35631			0.227	4.8223	5.2547	6.3054
0.2272	1.5246	3.50418	3.55438		0.2272	5.87202	7.75286	3.33882			0.2272	4.3901	5.1571	6.4059
0.2274	1.49613	3.5159	3.56402		0.2274	5.92962	7.80567	3.3532			0.2274	4.4955	5.169	6.2431
0.2276	1.56304	3.52355	3.45509		0.2276	5.7684	7.57191	3.31615			0.2276	4.5698	5.2	6.1647
0.2278	1.51591	3.53438	3.47759		0.2278	5.77452	7.72492	3.33861			0.2278	3.8745	5.4171	6.2808
0.228	1.48013	3.56123	3.44383		0.228	5.88043	7.63436	3.27827			0.228	4.2142	5.4278	6.1251
0.2282	1.50077	3.55695	3.44458		0.2282	5.70931	7.67985	3.35509			0.2282	4.3439	5.0462	5.9542
0.2284	1.48904	3.60644	3.32002		0.2284	5.71237	7.68465	3.34168			0.2284	4.7119	5.3349	5.9702
0.2286	1.55742	3.4543	3.43734		0.2286	5.79484	7.66404	3.297			0.2286	3.673	5.3011	6.0684
0.2288	1.47992	3.53965	3.41804		0.2288	5.68236	7.70567	3.4034			0.2288	4.0433	5.3769	6.4206
0.229	1.47752	3.52417	3.50375		0.229	5.73643	7.58776	3.34645			0.229	4.5802	5.4068	6.3532
0.2292	1.56969	3.5634	3.45875		0.2292	5.84971	7.43997	3.31618			0.2292	5.3032	5.2184	6.1866
0.2294	1.48923	3.37972	3.36985		0.2294	5.86271	7.52463	3.27595			0.2294	4.1411	5.2024	6.3327
0.2296	1.56733	3.44997	3.32768		0.2296	5.63561	7.68546	3.31476			0.2296	4.0963	5.2454	6.4316
0.2298	1.4695	3.50102	3.42016		0.2298	6.04969	7.6642	3.356			0.2298	4.0302	5.3454	6.3809
0.23	1.50497	3.44301	3.39689		0.23	5.92479	7.77842	3.37347			0.23	4.9625	5.3076	6.1945
0.2302	1.47316	3.49037	3.45825		0.2302	5.8871	7.58816	3.35311			0.2302	4.2702	5.278	6.2749
0.2304	1.44265	3.53891	3.45191		0.2304	5.78395	7.40261	3.30594			0.2304	4.6394	5.2318	6.2086
0.2306	1.54847	3.53259	3.39134		0.2306	5.91792	7.42936	3.36925			0.2306	4.133	5.299	6.3658
0.2308	1.53247	3.51653	3.34491		0.2308	5.97622	7.86722	3.38096			0.2308	4.4837	5.2328	6.2122
0.231	1.4869	3.48512	3.35182		0.231	5.97724	7.79908	3.36854			0.231	4.5062	5.194	6.2249
0.2312	1.54397	3.51429	3.42604		0.2312	5.97665	7.75406	3.30485			0.2312	4.1283	5.3248	6.2808
0.2314	1.5184	3.49698	3.49121		0.2314	5.94273	7.83419	3.39788			0.2314	4.1824	5.2949	6.2022
0.2316	1.49706	3.48938	3.43602		0.2316	5.8083	7.5373	3.40205			0.2316	3.806	5.5014	6.2208
0.2318	1.57721	3.31161	3.36456		0.2318	5.97847	7.53346	3.32231			0.2318	4.5464	5.2288	6.2985
0.232	1.56734	3.55699	3.46966		0.232	5.73632	7.45088	3.28218			0.232	4.297	5.3438	6.1165
0.2322	1.51379	3.51617	3.44233		0.2322	5.66616	7.61224	3.2216			0.2322	4.4436	5.2672	6.1636
0.2324	1.51035	3.58362	3.38878		0.2324	5.9502	7.52101	3.2868			0.2324	4.5881	5.3685	6.1229
0.2326	1.47038	3.55353	3.42143		0.2326	5.89822	7.58903	3.36981			0.2326	4.991	5.2798	6.149
0.2328	1.52925	3.51168	3.42904		0.2328	6.14545	7.80152	3.38078			0.2328	4.7839	5.1107	6.2057
0.233	1.58084	3.50743	3.48905		0.233	5.97256	7.59883	3.39006			0.233	4.1632	5.2302	6.1262
0.2332	1.4783	3.40548	3.53403		0.2332	6.08245	8.09542	3.30851			0.2332	4.4112	5.2087	6.3226
0.2334	1.51542	3.48482	3.45587		0.2334	5.95644	7.77483	3.27697			0.2334	4.4918	5.0671	6.3712
0.2336	1.50756	3.56432	3.45002		0.2336	5.79283	7.68745	3.35115			0.2336	4.4635	5.3092	6.1585
0.2338	1.55999	3.41101	3.3756		0.2338	5.92872	7.76126	3.38093			0.2338	4.397	5.4288	6.2369
0.234	1.55151	3.56228	3.44454		0.234	5.91688	7.78907	3.34645			0.234	4.141	5.4886	6.2506
0.2342	1.50482	3.45922	3.34929		0.2342	5.75247	7.70719	3.31024			0.2342	4.3096	5.4944	6.2233
0.2344	1.49682	3.43647	3.35342		0.2344	5.8213	7.76823	3.33506			0.2344	4.6601	5.2618	6.2779
0.2346	1.50735	3.38486	3.37275		0.2346	6.03711	7.85292	3.32417			0.2346	4.8234	5.3268	6.2518
0.2348	1.49414	3.56437	3.4297		0.2348	6.06684	7.82731	3.37688			0.2348	4.5771	5.3953	6.3391
0.235	1.44353	3.50098	3.29403		0.235	5.87799	7.63468	3.31226			0.235	4.2927	5.4495	6.2919
0.2352	1.4598	3.57121	3.33498		0.2352	5.68156	7.66109	3.41176			0.2352	4.7716	5.4214	6.1632
0.2354	1.48221	3.43535	3.54842		0.2354	5.86106	7.67501	3.46241			0.2354	4.17	5.428	6.3181
0.2356	1.52127	3.52995	3.46371		0.2356	5.80565	7.66338	3.44785			0.2356	4.3498	5.1693	6.0959
0.2358	1.60595	3.48322	3.50651		0.2358	5.73983	7.93457	3.3574			0.2358	4.6906	5.3717	6.1587
0.236	1.39348	3.52883	3.48573		0.236	5.77287	7.58658	3.31816			0.236	3.7659	5.1601	6.3665
0.2362	1.4561	3.49718	3.46842		0.2362	5.68844	7.66103	3.28938			0.2362	4.2383	5.2633	6.1924
0.2364	1.55138	3.51732	3.45671		0.2364	5.81173	7.86867	3.37301			0.2364	4.0845	5.4589	6.2094
0.2366	1.50727	3.3879	3.48518		0.2366	5.82133	7.4997	3.35881			0.2366	4.6422	5.2194	6.2741
0.2368	1.5658	3.53956	3.50579		0.2368	5.72101	7.551	3.39983			0.2368	4.3052	5.2349	6.0244
0.237	1.53042	3.60149	3.40348		0.237	5.74248	7.63226	3.30188			0.237	4.8705	5.41	6.3851
0.2372	1.60846	3.55144	3.52351		0.2372	5.68348	7.82748	3.34246			0.2372	4.2958	5.4823	6.0783
0.2374	1.5258	3.48418	3.55202		0.2374	5.8878	7.6085	3.39397			0.2374	4.6991	5.29	6.0906
0.2376	1.54043	3.50503	3.49921		0.2376	5.82404	7.74152	3.42149			0.2376	4.3197	5.4002	6.1097
0.2378	1.48451	3.43088	3.29893		0.2378	5.9475	7.66859	3.37502			0.2378	3.8414	5.342	6.032
0.238	1.53548	3.51022	3.339		0.238	5.67891	7.74788	3.32942			0.238	4.1591	5.28	6.0712
0.2382	1.5629	3.47533	3.45649		0.2382	5.92484	7.8232	3.39648			0.2382	4.2018	5.3036	6.4039
0.2384	1.53978	3.49347	3.49314		0.2384	5.7774	7.71691	3.34693			0.2384	3.8559	5.2351	6.1624
0.2386	1.51046	3.41934	3.39606		0.2386	6.02303	7.65368	3.37536			0.2386	4.9617	5.379	6.1427
0.2388	1.54218	3.35025	3.44785		0.2388	5.83572	7.81668	3.2981			0.2388	4.7611	5.4068	6.0862
0.239	1.53961	3.53328	3.48006		0.239	5.94991	7.87918	3.37555			0.239	4.4273	5.1325	6.2013
0.2392	1.52443	3.41766	3.5369		0.2392	5.97527	7.95389	3.45776			0.2392	4.8081	5.3743	6.2519
0.2394	1.51307	3.59495	3.38304		0.2394	6.04605	7.73206	3.4497			0.2394	4.0231	5.3794	6.1397
0.2396	1.43897	3.53746	3.45784		0.2396	5.80137	7.71849	3.33479			0.2396	3.507	5.3093	6.0025
0.2398	1.45653	3.38898	3.50429		0.2398	5.85223	7.84747	3.29773			0.2398	4.0905	5.2279	6.1569
0.24	1.51823	3.53974	3.4345		0.24	5.9396	7.84528	3.39926			0.24	4.0535	5.3536	6.1915
0.2402	1.52702	3.49973	3.31437		0.2402	5.94368	7.93976	3.35181			0.2402	4.9802	5.1939	6.341
0.2404	1.53729	3.48497	3.38877		0.2404	5.88971	7.69989	3.34344			0.2404	4.8763	5.2932	6.3358
0.2406	1.54384	3.55141	3.54997		0.2406	5.90567	7.65104	3.36648			0.2406	4.2631	5.1185	6.2408
0.2408	1.45179	3.50269	3.53371		0.2408	5.92667	7.75331	3.39736			0.2408	4.4801	5.2642	6.2436
0.241	1.52502	3.48727	3.32642		0.241	5.83737	7.8971	3.30404			0.241	4.3207	5.3721	6.1407
0.2412	1.54471	3.49897	3.38036		0.2412	5.79693	7.92838	3.31796			0.2412	3.9801	5.2687	6.1902
0.2414	1.48689	3.52952	3.67197		0.2414	5.76709	7.89444	3.38653			0.2414	4.3125	5.269	6.0724
0.2416	1.4945	3.48612	3.35829		0.2416	5.65239	7.81482	3.33584			0.2416	3.7192	5.2745	6.2554
0.2418	1.46926	3.55776	3.40841		0.2418	5.76069	7.69933	3.29151			0.2418	4.1171	5.2246	6.3231
0.242	1.45881	3.40796	3.48751		0.242	5.89112	7.73526	3.36807			0.242	5.0769	5.2044	6.3635
0.2422	1.53947	3.47068	3.39951		0.2422	5.87951	7.44755	3.39867			0.2422	4.7078	5.2486	6.4768
0.2424	1.47434	3.51844	3.49427		0.2424	5.8797	7.71152	3.33155			0.2424	5.1612	5.1303	6.3923
0.2426	1.46147	3.45075	3.42912		0.2426	5.65759	7.76756	3.29647			0.2426	4.0068	5.2206	6.3899
0.2428	1.44748	3.61146	3.44899		0.2428	5.89552	7.75898	3.37722			0.2428	4.058	5.3678	6.3435
0.243	1.46648	3.54111	3.37061		0.243	5.74511	7.77629	3.41608			0.243	3.5353	5.4944	6.4345
0.2432	1.46718	3.58836	3.47639		0.2432	5.80544	7.69912	3.36778			0.2432	3.322	5.3074	6.1753
0.2434	1.52679	3.60377	3.61558		0.2434	5.9439	7.7179	3.5425			0.2434	4.2286	5.1523	6.1943
0.2436	1.49459	3.44456	3.40818		0.2436	5.91785	7.54265	3.36648			0.2436	4.6006	5.1281	6.4094
0.2438	1.49921	3.4224	3.3778		0.2438	5.80162	7.73042	3.37542			0.2438	4.4788	5.2955	6.4224
0.244	1.5195	3.45931	3.39693		0.244	5.9553	7.93244	3.37941			0.244	4.3946	5.208	6.0805
0.2442	1.48115	3.58991	3.48332		0.2442	5.94502	7.80911	3.35967			0.2442	4.7803	5.2471	6.5834
0.2444	1.49761	3.50235	3.47284		0.2444	5.90817	7.6209	3.34814			0.2444	4.439	5.2861	6.356
0.2446	1.5371	3.58558	3.48796		0.2446	5.76302	7.52872	3.45725			0.2446	4.9925	5.4096	6.2561
0.2448	1.5252	3.59568	3.54309		0.2448	5.8095	7.4771	3.45207			0.2448	4.1529	5.4612	5.9599
0.245	1.51147	3.5859	3.46529		0.245	5.89529	7.68568	3.32146			0.245	4.3434	5.3801	6.3419
0.2452	1.50929	3.57424	3.31942		0.2452	5.97199	7.88207	3.33538			0.2452	4.5181	5.4151	6.126
0.2454	1.45836	3.42936	3.44831		0.2454	5.87022	7.76011	3.35403			0.2454	4.1944	5.4055	6.1369
0.2456	1.47871	3.55755	3.46538		0.2456	5.80381	7.54096	3.34558			0.2456	4.2587	5.5634	6.3042
0.2458	1.5698	3.51542	3.54731		0.2458	6.03948	7.60064	3.35901			0.2458	4.9125	5.3478	6.3042
0.246	1.49862	3.61553	3.51985		0.246	5.85413	7.70956	3.31017			0.246	4.1908	5.2421	6.4082
0.2462	1.50357	3.60394	3.47548		0.2462	5.85654	7.69757	3.24062			0.2462	4.5388	5.2772	6.2611
0.2464	1.52762	3.55833	3.46784		0.2464	5.8486	7.73777	3.31975			0.2464	4.7981	5.267	6.2337
0.2466	1.48808	3.54029	3.42117		0.2466	5.96167	7.73077	3.32376			0.2466	4.2745	5.391	6.3504
0.2468	1.47208	3.51246	3.47081		0.2468	5.72619	7.78925	3.25786			0.2468	4.1174	5.4644	6.1017
0.247	1.48916	3.58252	3.40725		0.247	5.64851	7.75347	3.30108			0.247	4.6071	5.242	6.0316
0.2472	1.49536	3.49886	3.46608		0.2472	5.93731	7.78485	3.42771			0.2472	4.3965	5.2239	6.2943
0.2474	1.555	3.3992	3.57634		0.2474	5.85917	7.5094	3.41662			0.2474	4.272	5.235	6.407
0.2476	1.47332	3.54107	3.48558		0.2476	5.85086	7.62344	3.31139			0.2476	4.4846	5.2101	6.2399
0.2478	1.46258	3.50261	3.37608		0.2478	6.05654	7.72143	3.43572			0.2478	4.5509	5.2206	6.2809
0.248	1.53481	3.52664	3.35621		0.248	6.01038	7.87802	3.3447			0.248	4.3102	5.3831	6.1296
0.2482	1.47847	3.47624	3.50894		0.2482	5.94437	7.73511	3.38193			0.2482	4.3695	5.4272	6.0136
0.2484	1.5279	3.39705	3.49257		0.2484	5.91163	7.84674	3.38027			0.2484	3.5119	5.4222	6.284
0.2486	1.51628	3.53793	3.37931		0.2486	5.73549	7.86246	3.49019			0.2486	3.9239	5.4035	6.3108
0.2488	1.49627	3.44592	3.54366		0.2488	5.69709	7.84121	3.38113			0.2488	4.2555	5.2785	6.2969
0.249	1.5546	3.52589	3.54638		0.249	5.6794	7.7778	3.41205			0.249	5.0395	5.1984	6.304
0.2492	1.58701	3.37388	3.5073		0.2492	5.99526	7.93573	3.41658			0.2492	4.202	5.204	6.4277
0.2494	1.45768	3.5697	3.50412		0.2494	5.9074	7.7718	3.27893			0.2494	4.5426	5.331	6.2558
0.2496	1.44096	3.6146	3.39653		0.2496	5.95356	8.02189	3.32137			0.2496	4.2939	5.2116	6.1836
0.2498	1.48066	3.58383	3.46325		0.2498	5.89019	7.72688	3.35442			0.2498	3.3883	5.1205	6.433
0.25	1.47218	3.55164	3.54937		0.25	5.81126	7.81803	3.33494			0.25	3.9428	5.2594	6.32
0.2502	1.53707	3.50573	3.46999		0.2502	5.88139	7.84289	3.34823			0.2502	4.2389	5.2403	6.1618
0.2504	1.47975	3.51118	3.48707		0.2504	5.942	7.77689	3.4469			0.2504	4.2656	5.197	6.319
0.2506	1.50748	3.43861	3.54518		0.2506	5.78002	7.86003	3.40345			0.2506	4.4777	5.3019	6.1632
0.2508	1.50744	3.35257	3.49635		0.2508	5.92186	7.65064	3.32728			0.2508	4.7065	5.284	6.1773
0.251	1.60634	3.57779	3.51374		0.251	5.8162	7.66227	3.43319			0.251	4.6647	5.37	6.3344
0.2512	1.48713	3.55774	3.45816		0.2512	5.94044	7.62287	3.44457			0.2512	4.7048	5.1123	6.239
0.2514	1.55967	3.45884	3.5354		0.2514	5.74607	7.90533	3.29685			0.2514	4.2072	5.1809	6.092
0.2516	1.53095	3.54495	3.40738		0.2516	5.84976	7.9051	3.46259			0.2516	3.6926	5.1773	6.3052
0.2518	1.51733	3.53686	3.38274		0.2518	5.91248	7.60589	3.38816			0.2518	3.9703	5.2374	6.2643
0.252	1.4918	3.53922	3.5751		0.252	5.86632	7.61779	3.2983			0.252	4.4594	5.2356	6.2331
0.2522	1.48498	3.62099	3.4724		0.2522	5.94988	7.63414	3.27485			0.2522	4.2319	5.4945	6.3487
0.2524	1.52156	3.48564	3.50091		0.2524	6.07838	7.92362	3.36316			0.2524	4.8113	5.3982	6.308
0.2526	1.56491	3.56108	3.38589		0.2526	5.91832	7.60437	3.42374			0.2526	4.2412	5.2041	6.1704
0.2528	1.53952	3.49694	3.39977		0.2528	5.8912	7.83687	3.41805			0.2528	4.0715	5.3379	6.3665
0.253	1.55581	3.53896	3.47663		0.253	5.71674	7.82566	3.41554			0.253	3.6183	5.3412	6.4442
0.2532	1.46296	3.51553	3.50053		0.2532	5.9171	7.70549	3.37499			0.2532	4.7573	5.2981	6.3743
0.2534	1.48946	3.55335	3.54202		0.2534	5.90692	7.64082	3.38981			0.2534	4.9261	5.4547	6.4037
0.2536	1.50325	3.41474	3.51951		0.2536	5.91251	7.62914	3.42189			0.2536	4.1137	5.3916	6.2884
0.2538	1.48657	3.36845	3.41416		0.2538	5.77328	7.68097	3.41835			0.2538	4.0039	5.3664	6.5422
0.254	1.51483	3.50437	3.51987		0.254	5.87425	7.77344	3.43141			0.254	4.1764	5.5179	6.0624
0.2542	1.55356	3.60522	3.3852		0.2542	5.89303	7.72268	3.45775			0.2542	4.4364	5.4203	6.0687
0.2544	1.49178	3.47953	3.4175		0.2544	5.94724	7.78618	3.40084			0.2544	4.4787	5.1164	6.3436
0.2546	1.43663	3.49761	3.44492		0.2546	5.69228	7.77859	3.38116			0.2546	4.94	5.411	6.1672
0.2548	1.46001	3.57589	3.50341		0.2548	5.90802	7.68336	3.49015			0.2548	4.7935	5.4911	6.2147
0.255	1.46618	3.56322	3.47863		0.255	6.21535	7.55875	3.374			0.255	5.0107	5.4858	6.3766
0.2552	1.60801	3.55548	3.49355		0.2552	6.08367	7.72018	3.4091			0.2552	4.3683	5.3941	6.1032
0.2554	1.52546	3.59337	3.46334		0.2554	5.83236	7.71925	3.42772			0.2554	4.5506	5.4779	6.1577
0.2556	1.52599	3.69188	3.47701		0.2556	5.73929	7.87106	3.35862			0.2556	4.7597	5.2615	6.2405
0.2558	1.54847	3.59052	3.56516		0.2558	5.90927	7.55801	3.41458			0.2558	4.1309	5.0712	6.3004
0.256	1.50215	3.57205	3.44252		0.256	6.07584	7.54203	3.38143			0.256	4.3504	5.228	6.1025
0.2562	1.50423	3.50434	3.4534		0.2562	5.7237	7.66274	3.3721			0.2562	4.3379	5.092	6.349
0.2564	1.5085	3.60176	3.50314		0.2564	6.0411	7.76765	3.39599			0.2564	3.9072	5.2847	6.2082
0.2566	1.51446	3.61611	3.49371		0.2566	5.79368	7.86281	3.40195			0.2566	4.4778	5.3141	6.3548
0.2568	1.48824	3.47756	3.46625		0.2568	5.75428	7.68227	3.34087			0.2568	4.103	5.3335	6.2958
0.257	1.47586	3.48027	3.5839		0.257	5.6462	7.73049	3.32752			0.257	4.2086	5.2278	6.2792
0.2572	1.43619	3.47598	3.50276		0.2572	5.75106	7.76242	3.38084			0.2572	4.7049	5.0963	6.079
0.2574	1.47344	3.54746	3.45464		0.2574	5.87265	7.86857	3.33465			0.2574	4.4972	5.3774	6.1616
0.2576	1.48262	3.48566	3.44673		0.2576	6.0675	7.6585	3.42502			0.2576	4.4489	5.1561	6.1547
0.2578	1.48254	3.53205	3.51607		0.2578	5.84025	7.75898	3.40599			0.2578	4.3592	5.2072	6.1309
0.258	1.49014	3.50465	3.38105		0.258	5.91707	7.88216	3.37065			0.258	4.8869	5.148	6.4859
0.2582	1.45861	3.49369	3.46334		0.2582	5.68206	7.82092	3.36579			0.2582	4.3524	5.3351	6.4379
0.2584	1.46997	3.54667	3.54023		0.2584	5.70786	7.70201	3.34505			0.2584	4.746	5.2034	6.1821
0.2586	1.4765	3.47945	3.58022		0.2586	5.73005	7.72118	3.34891			0.2586	4.5511	5.3076	6.0182
0.2588	1.48653	3.54856	3.53601		0.2588	5.9385	7.49153	3.39439			0.2588	4.1591	5.1785	6.1233
0.259	1.43325	3.52778	3.46116		0.259	5.68045	7.62973	3.36825			0.259	4.473	5.2031	6.2375
0.2592	1.5503	3.49508	3.55055		0.2592	6.01391	7.6751	3.37801			0.2592	4.4858	5.2427	6.3766
0.2594	1.4425	3.47639	3.5579		0.2594	6.07195	7.73267	3.31827			0.2594	4.5728	5.0911	6.0596
0.2596	1.57061	3.40332	3.45286		0.2596	5.98672	7.64739	3.33861			0.2596	4.2706	5.4002	6.4282
0.2598	1.51164	3.53998	3.50592		0.2598	5.90049	7.6351	3.32717			0.2598	4.817	5.3678	6.457
0.26	1.46519	3.6531	3.51839		0.26	5.86879	7.97889	3.36394			0.26	4.8093	5.2298	6.2147
0.2602	1.4728	3.57748	3.4042		0.2602	6.01508	7.7804	3.41895			0.2602	3.7205	5.2924	6.2053
0.2604	1.44551	3.5155	3.48292		0.2604	5.86961	7.68628	3.35133			0.2604	4.1676	5.2595	6.2003
0.2606	1.51937	3.5724	3.45838		0.2606	5.74013	8.00555	3.41201			0.2606	4.1062	5.2638	6.3213
0.2608	1.54013	3.62932	3.43484		0.2608	5.75427	7.96278	3.34777			0.2608	4.0559	5.2925	6.3507
0.261	1.45695	3.64548	3.51497		0.261	5.96631	8.07471	3.41894			0.261	4.768	5.154	6.3528
0.2612	1.48214	3.50858	3.4739		0.2612	5.87677	7.91147	3.4122			0.2612	5.006	5.3317	6.1066
0.2614	1.48883	3.4705	3.60109		0.2614	5.76151	7.81915	3.35547			0.2614	4.3326	5.1779	6.2868
0.2616	1.5331	3.60588	3.46746		0.2616	5.82237	7.91947	3.44344			0.2616	3.9186	5.3887	6.379
0.2618	1.51479	3.55948	3.54401		0.2618	5.75055	7.61298	3.44117			0.2618	3.5883	5.2809	6.2919
0.262	1.51115	3.48906	3.46656		0.262	5.84088	7.67426	3.3653			0.262	4.1214	5.2125	6.1008
0.2622	1.55994	3.48523	3.4063		0.2622	5.89173	7.75987	3.30512			0.2622	3.6393	5.3588	6.2055
0.2624	1.53619	3.45554	3.45834		0.2624	6.04619	7.91287	3.39435			0.2624	3.978	5.1898	6.4377
0.2626	1.52648	3.48802	3.4597		0.2626	5.90107	7.8463	3.40395			0.2626	4.0943	5.2069	6.1664
0.2628	1.59414	3.41821	3.46082		0.2628	5.874	7.83323	3.47797			0.2628	4.062	5.2818	6.1792
0.263	1.61793	3.62484	3.47681		0.263	5.87157	8.00594	3.33287			0.263	4.5188	5.3091	6.2347
0.2632	1.52852	3.59368	3.5032		0.2632	5.78063	7.80899	3.376			0.2632	4.8828	5.387	6.2443
0.2634	1.45816	3.43851	3.47396		0.2634	5.88009	7.56339	3.42634			0.2634	4.5682	5.4005	6.2794
0.2636	1.51619	3.52275	3.54618		0.2636	5.83721	7.57541	3.42569			0.2636	3.7784	5.2735	6.2023
0.2638	1.53727	3.57336	3.43513		0.2638	5.70925	7.61155	3.35998			0.2638	3.5752	5.2082	6.1404
0.264	1.53974	3.59837	3.5448		0.264	5.96006	7.69271	3.38818			0.264	4.2232	5.3581	6.0549
0.2642	1.55509	3.61696	3.50442		0.2642	6.05081	7.50359	3.4169			0.2642	3.9051	5.3401	6.1752
0.2644	1.53842	3.44778	3.4785		0.2644	6.05217	7.56304	3.36926			0.2644	4.7604	5.3226	6.1475
0.2646	1.48162	3.51138	3.42349		0.2646	6.02604	7.77087	3.31888			0.2646	4.9033	5.1813	6.4202
0.2648	1.52006	3.55126	3.42594		0.2648	5.87265	7.80746	3.31393			0.2648	4.1414	5.1788	6.2606
0.265	1.50994	3.51799	3.46497		0.265	5.95994	7.62388	3.33296			0.265	4.594	5.2336	6.3269
0.2652	1.55583	3.46291	3.4673		0.2652	5.8996	7.56397	3.38682			0.2652	4.4066	5.2877	6.5374
0.2654	1.43493	3.47472	3.3997		0.2654	5.7586	7.56732	3.45969			0.2654	4.1515	5.5225	6.3581
0.2656	1.48965	3.48265	3.41175		0.2656	5.94537	7.6092	3.45764			0.2656	4.127	5.3189	6.4505
0.2658	1.46362	3.58186	3.44088		0.2658	5.89658	7.67685	3.31323			0.2658	3.9117	5.2996	6.233
0.266	1.46874	3.40971	3.46151		0.266	5.68906	7.7299	3.28068			0.266	4.4608	5.2503	6.2994
0.2662	1.44564	3.60818	3.491		0.2662	5.83615	7.55756	3.38209			0.2662	4.7186	5.2525	6.3078
0.2664	1.47087	3.55503	3.42498		0.2664	5.89032	7.86214	3.39431			0.2664	4.4409	5.3059	6.1557
0.2666	1.54159	3.46479	3.4542		0.2666	5.86705	7.82966	3.40547			0.2666	5.1516	5.1867	5.9647
0.2668	1.55986	3.53504	3.3955		0.2668	5.8559	7.71974	3.39711			0.2668	3.9056	5.1099	6.0663
0.267	1.48995	3.57934	3.47017		0.267	5.88271	7.83528	3.43015			0.267	4.651	5.3375	6.2856
0.2672	1.55341	3.49796	3.45569		0.2672	5.95125	7.80392	3.38826			0.2672	4.9714	5.3334	6.3744
0.2674	1.50074	3.50518	3.43176		0.2674	5.90885	7.70853	3.33382			0.2674	4.0145	5.1629	6.3443
0.2676	1.44413	3.48124	3.41061		0.2676	5.8993	7.91888	3.47623			0.2676	4.4013	5.3423	6.4156
0.2678	1.44558	3.61264	3.43102		0.2678	5.71242	7.85022	3.46192			0.2678	4.3631	5.4107	6.3283
0.268	1.53586	3.52025	3.42761		0.268	5.81395	7.5364	3.37966			0.268	5.0294	5.3377	6.3867
0.2682	1.44437	3.49246	3.45929		0.2682	5.77507	7.78889	3.34734			0.2682	4.1278	5.3334	6.506
0.2684	1.47729	3.55964	3.43246		0.2684	5.81328	7.80773	3.39794			0.2684	4.4339	5.4978	6.2227
0.2686	1.53254	3.55579	3.40406		0.2686	5.8124	7.86134	3.45435			0.2686	3.6744	5.498	6.5445
0.2688	1.48794	3.51854	3.4603		0.2688	5.8938	7.71072	3.35558			0.2688	4.2985	5.2881	6.3662
0.269	1.50227	3.6029	3.4746		0.269	5.82257	7.73914	3.38911			0.269	4.4969	5.2844	6.1827
0.2692	1.49134	3.6292	3.40123		0.2692	5.71127	7.90408	3.45946			0.2692	4.0002	5.1708	6.1545
0.2694	1.4161	3.60265	3.48761		0.2694	5.78441	7.96786	3.5245			0.2694	4.5794	5.1997	6.4164
0.2696	1.50893	3.50898	3.50294		0.2696	5.86902	7.58157	3.35408			0.2696	4.0802	5.0875	6.431
0.2698	1.47757	3.40504	3.51532		0.2698	5.94218	7.86553	3.34779			0.2698	4.3749	5.2317	6.4455
0.27	1.52013	3.54031	3.46403		0.27	5.75356	7.57218	3.42911			0.27	4.7117	5.4336	6.4765
0.2702	1.54726	3.67022	3.51262		0.2702	5.85451	7.68726	3.45167			0.2702	4.4396	5.3155	6.3498
0.2704	1.53243	3.52736	3.63475		0.2704	5.67008	7.65022	3.45089			0.2704	4.556	5.1573	6.1457
0.2706	1.53593	3.41327	3.44033		0.2706	5.88705	8.0124	3.47366			0.2706	5.4647	5.1919	6.281
0.2708	1.50317	3.56131	3.44893		0.2708	6.04207	7.65487	3.42322			0.2708	4.1969	5.3843	6.3474
0.271	1.57638	3.47861	3.49504		0.271	5.77984	7.78787	3.4962			0.271	4.3826	5.3022	6.1415
0.2712	1.5276	3.49611	3.44899		0.2712	5.78319	7.63791	3.42415			0.2712	4.4907	5.3269	6.0948
0.2714	1.51765	3.53923	3.41381		0.2714	5.64147	7.83249	3.34833			0.2714	4.6772	5.3544	6.1624
0.2716	1.51089	3.49559	3.531		0.2716	5.73011	7.75899	3.25925			0.2716	3.9445	5.3216	6.4586
0.2718	1.47852	3.57037	3.49207		0.2718	5.91257	7.71694	3.28639			0.2718	4.2831	5.2476	6.337
0.272	1.40912	3.66428	3.48559		0.272	6.08919	7.52973	3.40355			0.272	4.6486	5.2887	6.6118
0.2722	1.49721	3.52553	3.49759		0.2722	6.02004	7.54579	3.46293			0.2722	4.848	5.3855	6.3106
0.2724	1.51655	3.52425	3.3958		0.2724	6.04375	7.91463	3.38611			0.2724	4.7007	5.3814	6.5155
0.2726	1.51369	3.52324	3.35144		0.2726	6.12167	7.78315	3.37969			0.2726	4.8783	5.3053	5.9818
0.2728	1.43364	3.48565	3.40529		0.2728	5.84462	7.83772	3.44425			0.2728	4.1085	5.3178	6.2619
0.273	1.56158	3.61099	3.5534		0.273	5.91762	7.6714	3.46039			0.273	4.6459	5.3856	6.1336
0.2732	1.53406	3.48702	3.42602		0.2732	5.9229	7.76156	3.47929			0.2732	4.4332	5.2979	6.5448
0.2734	1.49093	3.57589	3.52168		0.2734	5.90708	7.9223	3.44882			0.2734	4.6153	5.1492	6.3309
0.2736	1.52586	3.53957	3.46448		0.2736	5.78074	7.73992	3.36677			0.2736	4.9749	5.2528	6.3996
0.2738	1.5591	3.50388	3.43764		0.2738	5.74732	7.9109	3.394			0.2738	3.8896	5.2727	6.3547
0.274	1.40886	3.53485	3.43636		0.274	5.89584	7.9372	3.42392			0.274	3.9416	5.412	6.3122
0.2742	1.4749	3.60001	3.51189		0.2742	5.89693	8.02551	3.38121			0.2742	4.198	5.4312	6.3635
0.2744	1.47144	3.57104	3.48998		0.2744	5.98129	7.7982	3.32527			0.2744	4.5887	5.2312	6.3575
0.2746	1.56462	3.52898	3.56951		0.2746	5.6671	7.69762	3.45719			0.2746	4.2434	5.3495	6.2427
0.2748	1.56385	3.70728	3.38327		0.2748	5.77765	7.76464	3.46807			0.2748	4.3721	5.4506	6.2608
0.275	1.49873	3.68801	3.5317		0.275	5.87729	7.77634	3.38178			0.275	4.8857	5.3897	6.2675
0.2752	1.56329	3.46472	3.49259		0.2752	5.80042	7.57228	3.47819			0.2752	4.1675	5.3708	6.4062
0.2754	1.51052	3.51385	3.56288		0.2754	5.6387	7.67007	3.40943			0.2754	4.0025	5.2994	6.4618
0.2756	1.57594	3.47173	3.54219		0.2756	5.86379	7.81883	3.38139			0.2756	4.6385	5.3155	6.3293
0.2758	1.49736	3.53277	3.52515		0.2758	6.09189	7.57947	3.40342			0.2758	4.4064	5.4504	6.3447
0.276	1.43792	3.55046	3.49544		0.276	5.84011	7.67739	3.37725			0.276	4.3915	5.3965	6.2965
0.2762	1.44646	3.65467	3.50696		0.2762	5.91385	7.78704	3.39404			0.2762	4.3258	5.2085	6.2853
0.2764	1.52122	3.54348	3.38089		0.2764	5.86344	7.75891	3.4423			0.2764	4.5005	5.2512	6.3896
0.2766	1.44482	3.51437	3.37067		0.2766	5.76746	7.79808	3.39237			0.2766	4.9037	5.2268	6.503
0.2768	1.57073	3.58393	3.45127		0.2768	5.92219	7.86486	3.35281			0.2768	4.58	5.3008	6.4602
0.277	1.56411	3.54806	3.43554		0.277	5.74308	7.86992	3.33782			0.277	4.3642	5.3423	6.181
0.2772	1.44948	3.57536	3.42746		0.2772	5.6203	7.6833	3.43117			0.2772	4.3018	5.2421	6.256
0.2774	1.53531	3.54494	3.54242		0.2774	5.9007	7.96938	3.38985			0.2774	3.8503	5.3394	6.5135
0.2776	1.53976	3.42472	3.46854		0.2776	5.61502	7.80722	3.45225			0.2776	3.9727	5.3517	6.3854
0.2778	1.58265	3.59916	3.46995		0.2778	5.85226	7.83279	3.44945			0.2778	4.2564	5.2676	6.2917
0.278	1.56227	3.63262	3.44931		0.278	5.83966	7.69822	3.37335			0.278	4.0944	5.3793	6.2991
0.2782	1.55587	3.6848	3.57193		0.2782	5.78262	7.99519	3.32188			0.2782	4.6465	5.3687	6.3478
0.2784	1.51097	3.58229	3.51126		0.2784	5.80567	7.78306	3.42982			0.2784	4.9371	5.3739	6.4183
0.2786	1.48095	3.56941	3.40402		0.2786	5.86057	7.7544	3.43938			0.2786	4.5114	5.4525	6.5949
0.2788	1.43415	3.64048	3.38076		0.2788	6.04134	7.6127	3.36532			0.2788	4.3725	5.4304	6.3568
0.279	1.46676	3.66637	3.53534		0.279	5.76553	7.85322	3.44868			0.279	4.5708	5.2591	6.4277
0.2792	1.49997	3.48219	3.54445		0.2792	5.78529	7.71178	3.45038			0.2792	3.4368	5.1761	6.3727
0.2794	1.58065	3.57493	3.4823		0.2794	5.80391	7.78929	3.42055			0.2794	4.42	5.2754	6.2182
0.2796	1.47955	3.55449	3.46815		0.2796	5.79362	7.67053	3.47259			0.2796	3.9349	5.1397	6.2214
0.2798	1.43943	3.549	3.51837		0.2798	5.90798	7.83113	3.42541			0.2798	4.6187	5.3215	6.2715
0.28	1.45351	3.56301	3.56588		0.28	5.91006	7.62158	3.43154			0.28	4.2169	5.229	6.2981
0.2802	1.5099	3.58894	3.517		0.2802	5.7718	7.71495	3.38296			0.2802	3.9183	5.2542	6.4259
0.2804	1.52013	3.63113	3.49352		0.2804	5.91032	7.53757	3.35871			0.2804	4.6141	5.2165	6.2455
0.2806	1.60035	3.63071	3.46088		0.2806	5.97779	7.91749	3.47699			0.2806	4.5956	5.1113	6.1754
0.2808	1.58191	3.58033	3.42863		0.2808	5.56261	7.96999	3.43266			0.2808	4.5657	5.3049	6.2864
0.281	1.5363	3.68856	3.46319		0.281	5.77188	7.43284	3.41889			0.281	4.2835	5.2978	6.2665
0.2812	1.48577	3.53087	3.51742		0.2812	5.83179	7.75032	3.48913			0.2812	5.1457	5.3003	6.385
0.2814	1.51785	3.73039	3.50549		0.2814	5.71911	7.66215	3.41872			0.2814	4.4724	5.4583	6.3316
0.2816	1.50397	3.581	3.57412		0.2816	5.88541	7.54044	3.36843			0.2816	4.0919	5.3548	6.2512
0.2818	1.50902	3.52748	3.45079		0.2818	5.91327	7.78295	3.4399			0.2818	4.7156	5.1593	6.4798
0.282	1.50041	3.57708	3.45273		0.282	5.83603	7.65068	3.4747			0.282	3.9457	5.3737	6.4214
0.2822	1.46844	3.56092	3.36961		0.2822	5.76355	7.93095	3.4624			0.2822	4.2326	5.2485	6.36
0.2824	1.43728	3.56422	3.43427		0.2824	6.03472	7.84946	3.46938			0.2824	4.3598	5.3586	6.1525
0.2826	1.48214	3.67993	3.48007		0.2826	5.90434	7.91584	3.38757			0.2826	3.9115	5.2203	6.4625
0.2828	1.46856	3.60124	3.5392		0.2828	5.8059	7.94527	3.42169			0.2828	3.9906	5.2927	6.562
0.283	1.55096	3.66653	3.61174		0.283	5.7785	7.67158	3.41646			0.283	4.1223	5.3292	6.5196
0.2832	1.44688	3.52915	3.51923		0.2832	5.95497	7.80574	3.40987			0.2832	4.3941	5.2459	6.3674
0.2834	1.48417	3.62923	3.40829		0.2834	5.89594	7.90501	3.46526			0.2834	4.3684	5.4628	6.2177
0.2836	1.51569	3.56293	3.46405		0.2836	5.76866	7.77628	3.39119			0.2836	4.3891	5.3628	6.4764
0.2838	1.51937	3.64314	3.55537		0.2838	5.83655	7.55585	3.33395			0.2838	4.1136	5.1924	6.2025
0.284	1.54516	3.54577	3.55101		0.284	5.87825	7.70846	3.35407			0.284	4.3161	5.1767	6.1417
0.2842	1.46346	3.46914	3.4719		0.2842	5.8162	7.82658	3.44297			0.2842	4.0736	5.3945	6.294
0.2844	1.44537	3.49873	3.43432		0.2844	5.90028	7.60445	3.38138			0.2844	4.2991	5.5064	6.2692
0.2846	1.47173	3.44748	3.53375		0.2846	6.04804	7.56513	3.42151			0.2846	3.9717	5.144	6.2876
0.2848	1.50504	3.57405	3.55431		0.2848	5.97913	7.6014	3.42287			0.2848	4.323	5.3521	6.2756
0.285	1.53241	3.52376	3.6059		0.285	5.76802	7.69559	3.40631			0.285	3.7418	5.1603	6.3683
0.2852	1.52146	3.50177	3.60617		0.2852	5.94178	7.62695	3.50736			0.2852	4.4932	5.2455	6.5851
0.2854	1.53986	3.55564	3.49303		0.2854	5.91016	7.71703	3.52672			0.2854	4.1659	5.3351	6.5844
0.2856	1.47165	3.61768	3.46993		0.2856	5.84471	7.78385	3.35888			0.2856	4.6885	5.2791	6.3276
0.2858	1.47286	3.54731	3.49034		0.2858	5.80443	7.73231	3.34412			0.2858	4.1158	5.3615	6.5013
0.286	1.44661	3.60279	3.51292		0.286	5.96319	7.93623	3.39056			0.286	4.9664	5.3569	6.3124
0.2862	1.47943	3.53364	3.51067		0.2862	5.88408	7.46604	3.45803			0.2862	4.427	5.2312	6.4682
0.2864	1.52613	3.52117	3.44189		0.2864	5.9707	7.58239	3.48698			0.2864	4.5185	5.2477	6.3644
0.2866	1.50742	3.44392	3.42486		0.2866	5.82985	7.70007	3.51458			0.2866	3.9824	5.4504	6.3565
0.2868	1.54039	3.53618	3.46645		0.2868	5.70266	7.77614	3.44067			0.2868	5.1151	5.2462	6.4619
0.287	1.53064	3.55247	3.43449		0.287	6.02586	7.66145	3.38356			0.287	5.1099	5.4486	6.577
0.2872	1.56276	3.69653	3.54467		0.2872	5.93702	7.73341	3.4335			0.2872	4.5528	5.2671	6.2858
0.2874	1.59201	3.49376	3.48012		0.2874	5.6754	7.72224	3.39865			0.2874	4.9318	5.4136	6.3256
0.2876	1.57545	3.48669	3.43411		0.2876	5.80385	7.57044	3.46667			0.2876	4.7025	5.4757	6.2014
0.2878	1.51578	3.59398	3.47475		0.2878	5.68841	7.73008	3.46945			0.2878	4.7867	5.3068	6.5699
0.288	1.48457	3.47329	3.42938		0.288	5.68924	7.98383	3.47622			0.288	4.953	5.3732	6.5177
0.2882	1.55559	3.49107	3.42374		0.2882	5.77374	7.79171	3.53319			0.2882	4.8668	5.2508	6.4933
0.2884	1.51656	3.62672	3.44856		0.2884	5.74532	7.82172	3.41751			0.2884	4.0458	5.2089	6.3619
0.2886	1.48564	3.57397	3.57727		0.2886	5.93773	7.8387	3.33601			0.2886	4.2565	5.3562	6.2323
0.2888	1.44183	3.59484	3.47617		0.2888	5.83851	7.85975	3.43765			0.2888	4.1341	5.2725	6.2627
0.289	1.49707	3.48671	3.46512		0.289	5.75374	7.77372	3.39956			0.289	4.2121	5.1798	6.2829
0.2892	1.54528	3.59045	3.53867		0.2892	5.91106	7.51171	3.43771			0.2892	4.995	5.37	6.271
0.2894	1.48666	3.71601	3.44172		0.2894	5.80156	7.7707	3.37628			0.2894	4.725	5.3743	6.3044
0.2896	1.47355	3.53517	3.46967		0.2896	5.79197	7.8655	3.45109			0.2896	4.3926	5.2683	6.4185
0.2898	1.52686	3.57277	3.47889		0.2898	5.93218	7.79475	3.45906			0.2898	3.963	5.3912	6.4903
0.29	1.55781	3.56704	3.5551		0.29	5.93357	7.59523	3.49242			0.29	3.484	5.3654	6.3928
0.2902	1.50125	3.58706	3.59217		0.2902	5.97175	7.6761	3.44583			0.2902	4.0351	5.1187	6.3896
0.2904	1.4721	3.63215	3.45245		0.2904	5.99646	7.46139	3.40043			0.2904	4.6334	5.4656	6.2702
0.2906	1.50582	3.568	3.44183		0.2906	5.68222	7.75288	3.37792			0.2906	4.2828	5.5086	6.2431
0.2908	1.58773	3.53256	3.40081		0.2908	5.83893	7.59377	3.36952			0.2908	4.1173	5.4875	6.2228
0.291	1.54514	3.48958	3.5158		0.291	5.84596	7.81119	3.38852			0.291	4.1019	5.2954	6.3436
0.2912	1.5119	3.56535	3.48625		0.2912	5.71718	7.68853	3.37873			0.2912	5.1015	5.2637	6.2401
0.2914	1.47071	3.57089	3.4581		0.2914	5.93789	7.77141	3.38191			0.2914	4.7302	5.1747	6.4021
0.2916	1.45337	3.58835	3.60695		0.2916	6.02745	7.9104	3.47054			0.2916	4.0865	5.2653	6.3484
0.2918	1.4832	3.57368	3.53669		0.2918	6.04132	7.98695	3.47843			0.2918	5.5007	5.311	6.5992
0.292	1.5014	3.66874	3.53719		0.292	5.68537	7.53366	3.44157			0.292	4.6393	5.1685	6.3946
0.2922	1.5415	3.58535	3.5422		0.2922	5.66992	7.71176	3.40044			0.2922	3.877	5.2779	6.3306
0.2924	1.47176	3.48834	3.55617		0.2924	5.64245	7.86447	3.53792			0.2924	4.1488	5.2699	6.3306
0.2926	1.49521	3.60295	3.43008		0.2926	5.83192	7.56648	3.52049			0.2926	4.3992	5.3597	6.3078
0.2928	1.49228	3.64278	3.48503		0.2928	5.69601	7.54669	3.54088			0.2928	4.0875	5.3959	6.3984
0.293	1.49522	3.54929	3.5271		0.293	5.83168	7.71811	3.34616			0.293	3.9167	5.268	6.2987
0.2932	1.5112	3.51461	3.47404		0.2932	5.8642	7.69782	3.39904			0.2932	4.1808	5.3608	6.206
0.2934	1.57775	3.44963	3.49979		0.2934	5.79533	7.72055	3.3806			0.2934	4.1148	5.4365	6.0439
0.2936	1.55337	3.54544	3.54621		0.2936	5.88116	7.57949	3.42274			0.2936	4.0981	5.2141	6.3257
0.2938	1.48348	3.46015	3.64959		0.2938	5.96385	7.72791	3.38669			0.2938	4.3123	5.2474	6.2646
0.294	1.57407	3.52272	3.57775		0.294	5.8927	7.65704	3.40054			0.294	4.9153	5.1672	6.3029
0.2942	1.52397	3.55481	3.4936		0.2942	5.72309	7.51285	3.48867			0.2942	4.3182	5.2883	6.1741
0.2944	1.5379	3.51449	3.58351		0.2944	5.77766	7.76216	3.44702			0.2944	4.9155	5.1675	6.2766
0.2946	1.42696	3.56748	3.51299		0.2946	5.762	7.78185	3.43556			0.2946	5.0973	5.3504	6.1164
0.2948	1.49291	3.59831	3.34011		0.2948	5.79907	7.77429	3.52644			0.2948	5.1829	5.1678	6.3103
0.295	1.51925	3.53292	3.48538		0.295	5.88967	7.66644	3.44776			0.295	4.1642	5.3255	6.4292
0.2952	1.49682	3.51814	3.51688		0.2952	5.68593	7.45482	3.44868			0.2952	4.7362	5.3033	6.3127
0.2954	1.50819	3.50002	3.51266		0.2954	5.80167	7.84544	3.39105			0.2954	4.6882	5.2732	6.2804
0.2956	1.48675	3.63151	3.48816		0.2956	5.85773	7.64976	3.34172			0.2956	4.4726	5.2262	6.2136
0.2958	1.45718	3.60849	3.43341		0.2958	5.96006	7.45679	3.39963			0.2958	4.054	5.3783	6.4282
0.296	1.48349	3.47957	3.46626		0.296	5.81244	7.70343	3.45061			0.296	4.6318	5.199	6.3645
0.2962	1.54082	3.5062	3.53398		0.2962	5.89179	7.74717	3.35799			0.2962	3.5379	5.1415	6.2914
0.2964	1.60231	3.51709	3.61454		0.2964	5.79665	7.7508	3.31236			0.2964	4.7356	5.2972	6.3501
0.2966	1.48611	3.499	3.57431		0.2966	5.73657	7.74975	3.43795			0.2966	4.2918	5.2716	6.4366
0.2968	1.49469	3.54946	3.49118		0.2968	5.86553	7.90759	3.42331			0.2968	4.153	5.3686	6.2824
0.297	1.51644	3.60574	3.4245		0.297	6.01745	7.74355	3.42382			0.297	4.9125	5.2562	6.559
0.2972	1.5186	3.57421	3.45372		0.2972	5.99343	7.57285	3.44807			0.2972	4.3964	5.4639	6.3837
0.2974	1.50892	3.66782	3.5102		0.2974	5.84352	7.71834	3.35246			0.2974	3.6714	5.3941	6.0611
0.2976	1.5351	3.60444	3.50201		0.2976	5.75698	7.65204	3.34811			0.2976	3.9562	5.2592	6.5586
0.2978	1.46429	3.50767	3.42503		0.2978	6.02778	7.74807	3.44778			0.2978	4.3268	5.2767	6.4063
0.298	1.48151	3.59173	3.47205		0.298	5.6261	7.74003	3.4157			0.298	4.2864	5.4701	6.4213
0.2982	1.49342	3.65141	3.36995		0.2982	5.66677	7.68616	3.46419			0.2982	4.5027	5.396	6.3707
0.2984	1.50593	3.51564	3.58511		0.2984	5.89668	7.50302	3.37565			0.2984	4.7843	5.3455	6.3064
0.2986	1.47403	3.53934	3.49557		0.2986	5.84784	7.6242	3.51272			0.2986	5.1925	5.351	6.6206
0.2988	1.52405	3.56739	3.47242		0.2988	5.90761	7.89459	3.53749			0.2988	4.6829	5.2245	6.5357
0.299	1.46074	3.5902	3.56413		0.299	5.77405	7.78278	3.39417			0.299	3.8685	5.1321	6.231
0.2992	1.44104	3.66228	3.59862		0.2992	6.13635	7.84395	3.41416			0.2992	4.1287	5.1882	6.4132
0.2994	1.49977	3.65625	3.46933		0.2994	5.90646	7.6577	3.45121			0.2994	4.2707	5.2878	6.329
0.2996	1.48397	3.4911	3.57082		0.2996	6.05667	7.63691	3.46874			0.2996	4.5149	5.2532	6.0567
0.2998	1.49825	3.56035	3.54694		0.2998	5.78394	7.66103	3.44426			0.2998	4.0812	5.1727	6.1187
0.3	1.54973	3.50026	3.52248		0.3	5.8091	7.65155	3.33799			0.3	4.0233	5.2338	6.1446
0.3002	1.48637	3.60538	3.45409		0.3002	5.91428	7.83019	3.36743			0.3002	4.6724	5.3051	6.3736
0.3004	1.51273	3.46737	3.44026		0.3004	5.91435	7.80452	3.5027			0.3004	5.2809	5.1902	6.43
0.3006	1.46241	3.59061	3.5157		0.3006	5.98951	7.78938	3.451			0.3006	5.1934	5.3316	6.4454
0.3008	1.4712	3.54747	3.50406		0.3008	5.77395	8.14235	3.40472			0.3008	4.1403	5.3232	6.2984
0.301	1.51702	3.47591	3.48682		0.301	5.77379	7.67581	3.48931			0.301	3.9736	5.1508	6.2587
0.3012	1.56687	3.582	3.57377		0.3012	5.71299	7.83364	3.4645			0.3012	4.3195	5.3684	6.3194
0.3014	1.44781	3.63297	3.62628		0.3014	5.74985	7.79622	3.40052			0.3014	4.4441	5.18	6.4059
0.3016	1.48933	3.45892	3.51501		0.3016	5.94104	7.81339	3.50663			0.3016	4.5171	5.1564	6.4343
0.3018	1.54988	3.4807	3.54754		0.3018	5.88983	7.79872	3.46316			0.3018	4.4602	5.3441	6.3205
0.302	1.56666	3.43697	3.53611		0.302	5.84406	7.82289	3.49784			0.302	4.5447	5.1809	6.3431
0.3022	1.51612	3.42535	3.53148		0.3022	5.90394	7.89041	3.4113			0.3022	5.076	5.2834	6.4124
0.3024	1.55626	3.58243	3.55112		0.3024	5.85164	7.79326	3.46848			0.3024	4.4157	5.4915	6.5335
0.3026	1.58469	3.59351	3.5738		0.3026	6.06963	7.62405	3.43505			0.3026	4.8707	5.396	6.4481
0.3028	1.56611	3.65872	3.50652		0.3028	5.84601	7.6123	3.36006			0.3028	4.4784	5.3864	6.4017
0.303	1.53492	3.54332	3.49839		0.303	5.96231	7.57151	3.37706			0.303	4.5274	5.4438	6.3313
0.3032	1.53537	3.61115	3.47903		0.3032	5.93158	7.75654	3.48774			0.3032	4.3928	5.2508	6.2861
0.3034	1.54555	3.5602	3.43361		0.3034	5.97655	7.86277	3.35212			0.3034	4.628	5.2786	6.2168
0.3036	1.51324	3.49262	3.4715		0.3036	5.99375	7.97154	3.26346			0.3036	4.3262	5.3001	6.6112
0.3038	1.53088	3.55725	3.66088		0.3038	5.89592	7.77371	3.43139			0.3038	3.6086	5.2949	6.5404
0.304	1.44783	3.51292	3.59432		0.304	5.73582	7.82117	3.39026			0.304	4.1504	5.5436	6.2046
0.3042	1.45284	3.58679	3.56664		0.3042	5.69077	7.69703	3.49291			0.3042	4.1332	5.1053	6.2073
0.3044	1.43593	3.46384	3.4687		0.3044	5.82892	7.91069	3.47692			0.3044	4.1321	5.2672	6.591
0.3046	1.51701	3.55984	3.52632		0.3046	5.9675	7.70854	3.47769			0.3046	4.2968	5.3392	6.3423
0.3048	1.44579	3.51486	3.52329		0.3048	6.02468	7.74294	3.44868			0.3048	4.7568	5.2443	6.3818
0.305	1.4639	3.53865	3.4852		0.305	5.82125	7.61741	3.38128			0.305	4.6197	5.2603	6.3193
0.3052	1.56625	3.49126	3.39247		0.3052	5.79061	7.91775	3.40894			0.3052	4.4389	5.3225	6.4524
0.3054	1.54984	3.57795	3.5001		0.3054	5.73452	7.84596	3.42219			0.3054	4.0276	5.2045	6.4571
0.3056	1.49955	3.59388	3.45697		0.3056	5.83246	7.70767	3.43709			0.3056	3.7627	5.3698	6.4704
0.3058	1.48426	3.44497	3.49474		0.3058	5.73731	7.82412	3.49975			0.3058	4.6337	5.2425	6.1235
0.306	1.46075	3.62615	3.58042		0.306	5.83866	7.60248	3.39531			0.306	4.5324	5.1849	6.1855
0.3062	1.52673	3.58366	3.65198		0.3062	5.92959	7.73852	3.39165			0.3062	4.6427	5.502	6.4319
0.3064	1.56263	3.64891	3.51075		0.3064	5.93944	7.61395	3.40103			0.3064	4.5768	5.2305	6.3136
0.3066	1.52493	3.65633	3.5331		0.3066	5.72669	7.86	3.38535			0.3066	3.9542	5.3119	6.4724
0.3068	1.53701	3.6998	3.54842		0.3068	5.88558	7.97069	3.51739			0.3068	4.6517	5.4481	6.4581
0.307	1.52878	3.59887	3.51279		0.307	5.90641	7.89146	3.39384			0.307	3.5444	5.5022	6.5456
0.3072	1.51177	3.49874	3.46822		0.3072	5.74331	7.90643	3.352			0.3072	4.1061	5.2589	6.2508
0.3074	1.46142	3.56287	3.64968		0.3074	5.87172	7.72714	3.47864			0.3074	4.0409	5.2315	6.3365
0.3076	1.45219	3.6634	3.52173		0.3076	5.97114	7.89155	3.48022			0.3076	4.4684	5.2259	6.4269
0.3078	1.52905	3.56084	3.5591		0.3078	5.76993	7.80512	3.50393			0.3078	4.6985	5.2955	6.5173
0.308	1.52029	3.58421	3.45881		0.308	5.84253	7.81424	3.39705			0.308	4.4601	5.2219	6.2441
0.3082	1.48907	3.58471	3.57033		0.3082	5.84838	7.8494	3.44781			0.3082	4.5209	5.2176	6.321
0.3084	1.50725	3.53403	3.50216		0.3084	6.32269	7.93714	3.44892			0.3084	4.5397	5.204	6.3447
0.3086	1.47698	3.55215	3.47803		0.3086	5.97563	7.73362	3.39627			0.3086	4.3142	5.3958	6.2014
0.3088	1.51853	3.44913	3.57515		0.3088	5.8529	7.86797	3.43324			0.3088	4.4688	5.3618	6.3427
0.309	1.44655	3.56901	3.52509		0.309	5.9676	7.68687	3.40916			0.309	3.9331	5.2759	6.2452
0.3092	1.40551	3.56341	3.59976		0.3092	5.86892	7.78853	3.48238			0.3092	3.8457	5.1815	6.2982
0.3094	1.54368	3.54453	3.57678		0.3094	5.62112	7.87152	3.42048			0.3094	4.1194	5.4268	6.3938
0.3096	1.53998	3.586	3.51348		0.3096	5.84004	7.76264	3.36312			0.3096	4.1999	5.2775	6.2861
0.3098	1.50739	3.4313	3.44112		0.3098	5.85273	7.63323	3.45792			0.3098	3.8155	5.3327	6.2608
0.31	1.50046	3.59398	3.5398		0.31	5.92387	7.56936	3.40375			0.31	5.0632	5.2662	6.2435
0.3102	1.50059	3.58537	3.60539		0.3102	6.21298	7.78265	3.35002			0.3102	4.2688	5.3711	6.3051
0.3104	1.46923	3.59748	3.59893		0.3104	5.80515	7.88281	3.44213			0.3104	4.7532	5.3541	6.5662
0.3106	1.53151	3.51017	3.59843		0.3106	5.66254	7.52841	3.49215			0.3106	4.4525	5.2076	6.5764
0.3108	1.48957	3.61194	3.47232		0.3108	5.69781	7.73907	3.43775			0.3108	4.5655	5.4447	6.5496
0.311	1.45519	3.57176	3.48016		0.311	5.9632	7.68455	3.44208			0.311	4.5806	5.4206	6.3881
0.3112	1.55109	3.56213	3.45385		0.3112	5.7417	7.56317	3.41975			0.3112	4.0858	5.4941	6.4047
0.3114	1.4738	3.58933	3.41988		0.3114	5.99128	7.64154	3.34319			0.3114	5.2977	5.3057	6.335
0.3116	1.54983	3.51595	3.45549		0.3116	5.79324	7.80468	3.36316			0.3116	5.3344	5.2963	6.5197
0.3118	1.52586	3.65561	3.55595		0.3118	5.8901	7.76898	3.3786			0.3118	4.015	5.3862	6.5321
0.312	1.48909	3.60791	3.58657		0.312	5.96287	7.87331	3.51263			0.312	3.9343	5.3671	6.2925
0.3122	1.4762	3.56839	3.64248		0.3122	5.83388	7.89209	3.41782			0.3122	3.8765	5.2643	6.0431
0.3124	1.59106	3.57816	3.63846		0.3124	5.6967	7.96552	3.45229			0.3124	5.3646	5.1384	6.4734
0.3126	1.49203	3.5169	3.43721		0.3126	5.71782	7.80824	3.41339			0.3126	4.4225	5.0974	6.5972
0.3128	1.53878	3.50061	3.51793		0.3128	5.8446	7.7465	3.41944			0.3128	4.3235	5.3708	6.261
0.313	1.44133	3.56796	3.53061		0.313	5.92362	7.93225	3.49081			0.313	4.3637	5.4143	6.3326
0.3132	1.46233	3.5995	3.57307		0.3132	5.81437	8.05877	3.43988			0.3132	3.9306	5.2668	6.2458
0.3134	1.47044	3.66651	3.59921		0.3134	5.98835	7.7861	3.35009			0.3134	4.2013	5.0419	6.347
0.3136	1.50481	3.69539	3.5793		0.3136	5.85673	7.84905	3.44631			0.3136	4.3212	5.3452	6.5037
0.3138	1.46265	3.61345	3.46441		0.3138	5.77985	7.81294	3.46799			0.3138	4.4142	5.3212	6.6146
0.314	1.42628	3.67051	3.52892		0.314	5.92878	7.70266	3.44974			0.314	4.0715	5.4709	6.3377
0.3142	1.52412	3.63332	3.51389		0.3142	5.86117	7.7047	3.45327			0.3142	4.7383	5.4541	6.433
0.3144	1.47162	3.58444	3.57721		0.3144	5.8331	7.63434	3.42159			0.3144	5.434	5.4351	6.4045
0.3146	1.52664	3.61107	3.56197		0.3146	5.82964	7.73023	3.4348			0.3146	5.0542	5.3478	6.5209
0.3148	1.50776	3.62565	3.49865		0.3148	5.86209	7.93842	3.47124			0.3148	4.433	5.411	6.3384
0.315	1.48936	3.54089	3.53252		0.315	5.77854	7.8002	3.47263			0.315	5.1683	5.2623	6.3833
0.3152	1.51977	3.53662	3.44233		0.3152	5.86631	7.73493	3.41709			0.3152	4.3928	5.3192	6.4092
0.3154	1.4873	3.54807	3.58073		0.3154	6.01659	7.8171	3.42072			0.3154	3.4946	5.3292	6.5791
0.3156	1.54581	3.49532	3.4603		0.3156	5.95038	7.75137	3.47392			0.3156	3.8364	5.2779	6.3796
0.3158	1.49312	3.57553	3.47276		0.3158	5.81033	7.93771	3.48941			0.3158	4.5352	5.5169	6.5282
0.316	1.57053	3.54879	3.48928		0.316	5.87935	7.95658	3.4782			0.316	4.094	5.5571	6.3682
0.3162	1.5592	3.59039	3.49902		0.3162	5.92091	7.80944	3.43283			0.3162	3.825	5.1396	6.4555
0.3164	1.53312	3.55745	3.53271		0.3164	5.95588	7.52709	3.40015			0.3164	4.3018	5.3685	6.3411
0.3166	1.52097	3.6689	3.48114		0.3166	5.95101	7.62414	3.44589			0.3166	4.4607	5.4037	6.2008
0.3168	1.46233	3.53942	3.47419		0.3168	5.80873	7.70091	3.53847			0.3168	3.788	5.2712	6.47
0.317	1.54533	3.64759	3.50183		0.317	5.83439	7.86226	3.45378			0.317	4.5363	5.4161	6.4964
0.3172	1.42934	3.58945	3.56111		0.3172	6.0697	7.68414	3.46313			0.3172	4.4184	5.2552	6.5229
0.3174	1.44611	3.54102	3.41722		0.3174	5.84953	7.91334	3.46979			0.3174	4.5096	5.2081	6.4941
0.3176	1.45521	3.62487	3.53573		0.3176	5.92294	7.78096	3.51387			0.3176	4.0378	5.2772	6.3521
0.3178	1.53455	3.64476	3.50526		0.3178	5.67528	7.81019	3.42127			0.3178	4.3642	5.5155	6.3855
0.318	1.53279	3.5975	3.56446		0.318	5.78356	7.90994	3.48201			0.318	5.0816	5.4617	6.2793
0.3182	1.54689	3.61075	3.53583		0.3182	5.8903	7.74203	3.53937			0.3182	4.4908	5.0623	6.4788
0.3184	1.44939	3.62198	3.50012		0.3184	5.7881	7.79262	3.30377			0.3184	4.1424	5.2365	6.4522
0.3186	1.47205	3.57096	3.57439		0.3186	5.86517	8.02197	3.39216			0.3186	5.197	5.4175	6.4978
0.3188	1.52702	3.51646	3.56262		0.3188	5.75306	8.08956	3.43155			0.3188	3.7641	5.2924	6.4684
0.319	1.495	3.67108	3.52542		0.319	5.97676	7.67753	3.39251			0.319	4.5738	5.5742	6.4078
0.3192	1.50716	3.58885	3.59119		0.3192	5.6854	7.73038	3.47341			0.3192	4.1579	5.3567	6.433
0.3194	1.54339	3.57998	3.45629		0.3194	5.73808	7.7756	3.50054			0.3194	3.7518	5.2179	6.3588
0.3196	1.59508	3.51166	3.60018		0.3196	5.80393	7.67003	3.54548			0.3196	3.9621	5.1389	6.358
0.3198	1.50897	3.51381	3.54812		0.3198	5.83782	7.99935	3.48261			0.3198	4.9941	5.298	6.3113
0.32	1.49503	3.56783	3.63379		0.32	5.65929	7.97065	3.38712			0.32	4.2226	5.3182	6.336
0.3202	1.41307	3.61126	3.6926		0.3202	5.76413	8.02254	3.47265			0.3202	4.5915	5.2333	6.3703
0.3204	1.55848	3.57561	3.67792		0.3204	5.80229	7.77417	3.44938			0.3204	4.6006	5.4339	6.2807
0.3206	1.49512	3.51283	3.52042		0.3206	5.82197	7.47267	3.58636			0.3206	4.5554	5.2516	6.5339
0.3208	1.45655	3.59958	3.57816		0.3208	5.685	7.48481	3.47803			0.3208	4.8045	5.2838	6.3953
0.321	1.39925	3.49732	3.56629		0.321	5.74379	7.72089	3.45151			0.321	4.7021	5.4345	6.4716
0.3212	1.45899	3.5676	3.50114		0.3212	6.04548	7.71004	3.43945			0.3212	4.5986	5.1895	6.4351
0.3214	1.48728	3.66787	3.4905		0.3214	5.98493	7.95225	3.38142			0.3214	4.4569	5.2173	6.335
0.3216	1.48362	3.52198	3.43266		0.3216	5.87668	7.94034	3.48035			0.3216	4.166	5.2851	6.4021
0.3218	1.41504	3.54695	3.50046		0.3218	5.78645	7.85323	3.43954			0.3218	4.3916	5.3703	6.3533
0.322	1.47766	3.63976	3.55461		0.322	6.06341	7.9116	3.45924			0.322	3.9403	5.3894	6.4466
0.3222	1.44532	3.52036	3.50159		0.3222	5.96609	8.17703	3.39199			0.3222	4.6174	5.1421	6.2311
0.3224	1.53757	3.55522	3.5398		0.3224	5.74974	7.7616	3.41775			0.3224	4.3817	5.2043	6.2777
0.3226	1.46236	3.58785	3.47335		0.3226	5.88645	7.52107	3.488			0.3226	4.6905	5.3393	6.2989
0.3228	1.5108	3.59759	3.42989		0.3228	5.88699	7.47447	3.47404			0.3228	4.6759	5.1709	6.4832
0.323	1.55029	3.69779	3.57485		0.323	5.85843	7.72616	3.39877			0.323	4.5882	5.3681	6.6459
0.3232	1.61616	3.59838	3.50443		0.3232	5.86899	7.8787	3.35216			0.3232	4.4388	5.2848	6.2784
0.3234	1.48068	3.62297	3.48591		0.3234	5.86544	7.8048	3.41882			0.3234	4.6845	5.2285	6.5157
0.3236	1.43003	3.6581	3.55086		0.3236	6.05837	7.66669	3.43117			0.3236	3.7646	5.4028	6.3621
0.3238	1.54527	3.57673	3.57642		0.3238	5.77849	7.8192	3.53915			0.3238	4.4783	5.4077	6.2309
0.324	1.57431	3.55513	3.62375		0.324	5.74976	7.7225	3.49613			0.324	4.6484	5.3587	6.3727
0.3242	1.59947	3.65242	3.51191		0.3242	5.78598	7.89534	3.46505			0.3242	4.0928	5.5091	6.2505
0.3244	1.47651	3.57364	3.56308		0.3244	5.76899	7.77957	3.43743			0.3244	4.3786	5.3319	6.4243
0.3246	1.60573	3.61511	3.47648		0.3246	5.73166	7.72813	3.46201			0.3246	4.5954	5.374	6.639
0.3248	1.567	3.53364	3.44413		0.3248	5.84496	8.01137	3.50961			0.3248	4.8438	5.4693	6.5779
0.325	1.52935	3.65794	3.53897		0.325	5.83341	7.96256	3.47844			0.325	3.5559	5.4085	6.4122
0.3252	1.54552	3.69406	3.52896		0.3252	5.65741	7.73597	3.42901			0.3252	3.6471	5.285	6.1235
0.3254	1.59078	3.62307	3.48923		0.3254	5.82187	7.69365	3.46263			0.3254	3.7151	5.1381	6.4394
0.3256	1.55165	3.5788	3.58551		0.3256	5.8315	7.83542	3.46388			0.3256	4.7324	5.3125	6.3938
0.3258	1.53368	3.53269	3.50717		0.3258	5.97439	7.81079	3.52189			0.3258	4.6177	5.4474	6.5494
0.326	1.5746	3.5654	3.59185		0.326	5.94771	7.45861	3.45844			0.326	4.8166	5.3236	6.5681
0.3262	1.46152	3.55539	3.4267		0.3262	6.12795	7.65569	3.48128			0.3262	4.2415	5.4404	6.3979
0.3264	1.4759	3.58778	3.54304		0.3264	5.97672	7.52491	3.48627			0.3264	4.8908	5.4042	6.7187
0.3266	1.46804	3.4928	3.55407		0.3266	5.77051	7.76743	3.42678			0.3266	4.7446	5.3027	6.5189
0.3268	1.52817	3.58554	3.55307		0.3268	5.76567	7.94789	3.44329			0.3268	4.5082	5.2468	6.2882
0.327	1.49837	3.47144	3.4973		0.327	5.88867	7.99463	3.46543			0.327	5.1133	5.2919	6.3617
0.3272	1.40986	3.60489	3.57634		0.3272	6.13058	7.90737	3.38387			0.3272	4.7733	5.2647	6.3903
0.3274	1.42828	3.63973	3.51895		0.3274	5.7981	7.68859	3.39957			0.3274	4.1151	5.2804	6.2741
0.3276	1.48142	3.62397	3.57198		0.3276	5.90363	7.82155	3.45599			0.3276	4.6057	5.4716	6.1913
0.3278	1.57758	3.60835	3.53614		0.3278	6.09402	7.6806	3.4958			0.3278	4.6317	5.4648	6.1741
0.328	1.49467	3.56219	3.4568		0.328	5.70675	7.60407	3.47056			0.328	4.6054	5.4458	6.211
0.3282	1.52582	3.5843	3.49623		0.3282	6.12814	7.76748	3.50322			0.3282	4.4146	5.2933	6.3283
0.3284	1.54163	3.60733	3.54381		0.3284	5.85372	7.78734	3.37263			0.3284	4.2595	5.1835	6.3381
0.3286	1.508	3.66428	3.51277		0.3286	6.02044	7.84546	3.42643			0.3286	5.0143	5.0925	6.6138
0.3288	1.48451	3.59032	3.58132		0.3288	5.76938	7.60116	3.44898			0.3288	3.6747	5.1779	6.5072
0.329	1.51514	3.61391	3.49472		0.329	5.99967	7.72589	3.46958			0.329	4.3079	5.3065	6.417
0.3292	1.48074	3.51048	3.4989		0.3292	5.84496	7.90298	3.42477			0.3292	4.446	5.3096	6.5393
0.3294	1.49881	3.57607	3.5887		0.3294	5.97812	7.99462	3.52437			0.3294	4.1789	5.4737	6.4971
0.3296	1.46224	3.71064	3.51905		0.3296	5.69855	7.8604	3.3703			0.3296	4.2733	5.4084	6.5048
0.3298	1.50378	3.54838	3.49367		0.3298	5.87441	7.84738	3.42027			0.3298	4.5931	5.2585	6.6832
0.33	1.63811	3.48269	3.49497		0.33	5.95438	7.81017	3.4074			0.33	4.9914	5.202	6.3184
0.3302	1.58016	3.57636	3.4331		0.3302	5.8947	7.99802	3.50078			0.3302	5.0155	5.1899	6.5002
0.3304	1.55626	3.64056	3.59724		0.3304	5.89931	7.57658	3.44256			0.3304	4.7383	5.3412	6.3394
0.3306	1.50721	3.55669	3.40173		0.3306	6.00945	8.00121	3.40951			0.3306	4.7074	5.258	6.4218
0.3308	1.55431	3.5396	3.4039		0.3308	5.90907	7.67876	3.35618			0.3308	4.7103	5.3484	6.2946
0.331	1.50477	3.50526	3.50126		0.331	5.74401	7.89082	3.53395			0.331	4.4266	5.2323	6.5303
0.3312	1.45861	3.55852	3.57532		0.3312	5.87446	7.70049	3.49789			0.3312	4.6728	5.3125	6.4952
0.3314	1.54618	3.53504	3.52223		0.3314	5.99087	7.97201	3.47192			0.3314	4.5294	5.4223	6.4042
0.3316	1.5081	3.57327	3.49954		0.3316	6.10535	7.77978	3.4807			0.3316	4.0411	5.3936	6.2017
0.3318	1.5416	3.56898	3.52074		0.3318	6.05232	7.85475	3.47431			0.3318	3.5435	5.2088	6.5385
0.332	1.51027	3.556	3.51542		0.332	5.91895	8.00697	3.44045			0.332	3.9501	5.1171	6.5629
0.3322	1.55953	3.58344	3.45553		0.3322	5.86421	7.9042	3.46137			0.3322	4.6927	5.1304	6.5835
0.3324	1.49541	3.53062	3.59444		0.3324	5.76493	7.63067	3.47746			0.3324	4.1518	5.232	6.357
0.3326	1.54585	3.53847	3.58819		0.3326	5.83507	7.85364	3.4835			0.3326	4.1214	5.443	6.4152
0.3328	1.53752	3.57484	3.62449		0.3328	5.76712	8.01092	3.50471			0.3328	4.1009	5.291	6.4012
0.333	1.51486	3.62896	3.60746		0.333	5.73924	7.90232	3.45452			0.333	4.2374	5.3756	6.3509
0.3332	1.44322	3.61188	3.57795		0.3332	5.65591	7.81211	3.40175			0.3332	4.3344	5.2682	6.4151
0.3334	1.46045	3.62896	3.51691		0.3334	5.91921	7.79434	3.47639			0.3334	4.263	5.3299	6.2849
0.3336	1.53804	3.62109	3.43058		0.3336	6.02586	7.66865	3.43046			0.3336	4.5673	5.2755	6.2656
0.3338	1.52242	3.57133	3.56535		0.3338	6.08788	7.93258	3.43888			0.3338	4.2104	5.4299	6.3185
0.334	1.58556	3.50386	3.62771		0.334	5.94231	7.83042	3.35652			0.334	4.565	5.4614	6.3236
0.3342	1.53928	3.54497	3.5489		0.3342	6.12128	8.03678	3.39515			0.3342	4.1855	5.2332	6.6544
0.3344	1.47019	3.59146	3.54907		0.3344	5.97297	7.87599	3.43935			0.3344	4.116	5.2224	6.3642
0.3346	1.50219	3.6193	3.57153		0.3346	5.98493	7.83903	3.41005			0.3346	4.4819	5.2693	6.5562
0.3348	1.43889	3.58348	3.49628		0.3348	5.84067	7.80191	3.42818			0.3348	5.2314	5.6601	6.417
0.335	1.51817	3.65903	3.50799		0.335	5.73504	7.81669	3.43359			0.335	4.5822	5.3093	6.4991
0.3352	1.49115	3.62035	3.55363		0.3352	5.88037	7.9379	3.50921			0.3352	4.3639	5.278	6.3439
0.3354	1.52432	3.53847	3.61713		0.3354	6.01427	7.80261	3.45874			0.3354	4.1594	5.1975	6.5031
0.3356	1.55942	3.6214	3.5396		0.3356	6.03632	7.68093	3.45861			0.3356	4.2434	5.3148	6.5638
0.3358	1.46206	3.66171	3.56958		0.3358	5.88573	7.69328	3.44746			0.3358	3.9932	5.1008	6.4816
0.336	1.53801	3.49577	3.58274		0.336	5.77293	7.93428	3.36251			0.336	3.85	5.6205	6.4797
0.3362	1.5296	3.65905	3.55658		0.3362	5.87037	7.85785	3.52467			0.3362	3.9862	5.4342	6.4229
0.3364	1.47823	3.55336	3.59025		0.3364	5.9009	7.78451	3.42506			0.3364	4.5459	5.2647	6.3695
0.3366	1.56688	3.4776	3.62946		0.3366	5.77909	7.67757	3.40545			0.3366	4.2792	5.2949	6.4487
0.3368	1.46903	3.57214	3.57919		0.3368	5.89636	7.86719	3.44138			0.3368	4.5584	5.4735	6.3542
0.337	1.50963	3.58578	3.45415		0.337	5.97454	7.8258	3.37562			0.337	4.7381	5.3108	6.4892
0.3372	1.57599	3.4972	3.61459		0.3372	5.77908	7.87583	3.39563			0.3372	4.56	5.3534	6.0772
0.3374	1.44117	3.59625	3.52309		0.3374	6.05089	7.83132	3.54348			0.3374	4.6922	5.4168	6.2772
0.3376	1.48108	3.66306	3.61798		0.3376	5.92761	7.62686	3.48112			0.3376	4.7281	5.1512	6.3564
0.3378	1.50226	3.67582	3.55385		0.3378	5.89666	7.72291	3.51985			0.3378	4.7978	5.227	6.3525
0.338	1.48464	3.59827	3.56802		0.338	6.03978	7.55834	3.45557			0.338	4.5627	5.2757	6.4207
0.3382	1.51104	3.60225	3.45291		0.3382	5.70927	7.79464	3.38486			0.3382	4.138	5.2016	6.637
0.3384	1.49883	3.69283	3.51181		0.3384	5.87034	7.71885	3.4451			0.3384	3.7874	5.2771	6.5004
0.3386	1.47596	3.54707	3.62677		0.3386	6.00169	7.94488	3.43663			0.3386	4.5754	5.0855	6.4991
0.3388	1.47935	3.62946	3.47618		0.3388	5.97494	8.01885	3.37593			0.3388	4.75	5.1428	6.4554
0.339	1.58786	3.60019	3.65052		0.339	5.86859	7.66474	3.38725			0.339	4.0328	5.4036	6.1807
0.3392	1.53546	3.68383	3.59596		0.3392	5.92456	7.83962	3.37073			0.3392	4.3362	5.4619	6.4002
0.3394	1.48884	3.60527	3.51276		0.3394	6.16422	7.76081	3.42039			0.3394	4.8463	5.201	6.3498
[truncated: 8,303 more rows]

## Sheet: Figure 2j
Figure 2j) Stopped flow fluorescence measurements of DNA binding were monitored by FRET-induced enhancement of Cy5 fluorescence upon Cy3 excitation
[truncated: 10,003 more rows]

[truncated: 13 more sheets: Figure 3a, Figure 3b, Figure 3c, Figure 3d, Figure 3e, Figure 4, Figure 5a, Figure 5b, Figure 5d, Figure 5e, Figure 6a, Figure 6b, Figure 7]
